# Supplementary material for: Short-range template switching in great ape genomes explored using pair hidden Markov models
Source: PLoS Genet. 2021 Mar 2;17(3):e1009221. doi: 10.1371/journal.pgen.1009221 (PMC7954356; doi:10.1371/journal.pgen.1009221)
Supplement: S1 Data — (TXT) [file pgen.1009221.s014.txt]

Overview
--------
For each unique event, we indicate the resolution of placement onto the great ape tree and the set of
comparisons in which the event is detected. Event names (numbers 1-4017) correspond to the event identifiers
used in all Supplementary Data files. The mutation cluster associated with each event is shown within the
context of an EPO multiple alignment between the great apes (human sequence repeated to facilitate the
display of all possible pairwise comparisons). The displayed multiple alignment also contains ancestral
switch point annotations for each pairwise comparison in which the event was identified as significant;
square brackets are used to mark the boundaries of the event-associated mutation cluster. The corresponding
unidirectional and TSA pairHMM output is shown for each statistically significant comparison.

The 4003 template switch events for which human genome sequence exists (event numbers 1-4003) are also
described in Supplementary Data File 2, in BED format.


Phylogenetic placement
----------------------
species tree consistent: event assigned to a lineage in a manner consistent with the species tree
ILS consistent: event assigned to a lineage in a manner consistent with incomplete lineage sorting
ambiguous, species tree consistent: event is consistent with the species tree but cannot be unambiguously 
                                    assigned to a lineage
ambiguous, species tree or ILS consistent: event is consistent either with the species tree or incomplete
                                           lineage sorting, but cannot be unambiguously assigned to a lineage
ambiguous, missing/gapped/masked alignment block: event cannot be placed onto the hominid phylogeny due to
                                                  missing, gapped or masked sequence in one species
unresolved: event has an unresolved phylogenetic placement despite three complete sequences, possible false
            positive


Comparisons
-----------
Ancestral > Descendant

1 = Chimp > Human
2 = Human > Chimp
3 = Gorilla > Human
4 = Human > Gorilla
5 = Gorilla > Chimp
6 = Chimp > Gorilla


=======
Event 1
=======
Phylogenetic placement: species tree consistent
Significant comparisons: 3
Detected in comparisons: 35

Multiple sequence alignment:

    Human: --------------------A--CTAA--------GTAGCATACTTATGTAGCCTAGTATTACTGGAATTATTACTCAGTACTCGCGACATTGTGAGCT
          
          
    Chimp: --------------------A--CTAA--------GTAGCATACTTATGTAGCCTAGTATTACTGGAATTATTACTCAGTACTCGCGACATTGTGAGCT
          
          
  Gorilla: --------------------A----GG--------CTAGCATACTTATGTAGCCTAGTATTACTGGAATTATTACTTAGTACCCTCGACATTGTGAGCT
        ↓                          1           4                                     3   2                   
          
    Human: --------------------A--CTAA--------GTAGCATACTTATGTAGCCTAGTATTACTGGAATTATTACTCAGTACTCGCGACATTGTGAGCT

  Cluster:                      [             ]                                                              


Orangutan: GGTCAATATTTTTAATTAGTCCT--GAGTAGGAGGCTGGCATACTTATGTAGCCTAGTATTACTGGAATTATTACTCAGTACTCTCAACATTGTGAGCT


Gorilla > Human
---------------
chr10:108923936-108923940

Template switch process:
F1: L TTTGGTATTTGGTCAATATTTTTAATTAGTCCTGAGTAGGA 1
F3:                                             4 TAGCATACTTATGTAGCCTAGTATTACTGGAATTATTACT R
RF:   TTTGGTATTTGGTCAATATTTTTAATTAGTCCTGAGTAGGAGGCTAGCATACTTATGTAGCCTAGTATTACTGGAATTATTACTTAG
RR:   AAACCATAAACCAGTTATAAAAATTAATCAGGACTCATCCTCCGATCGTATGAATACATCGGATCATAATGACCTTAATAATGAATC
F2:                                                                                   3 GAATC 2


Unidirectional alignment (log-probability: -26.5)
 TTGGTATTTGGTCAATATTTTTAATTAGTCCTGAGTAGGA--CtaagTAGCATACTTATGTAGCCTAGTATTACTGGAATTATTACT
 TTGGTATTTGGTCAATATTTTTAATTAGTCCTGAGTAGGAGGC----TAGCATACTTATGTAGCCTAGTATTACTGGAATTATTACT

Template switch alignment (log-probability: -16.4)
 TTGGTATTTGGTCAATATTTTTAATTAGTCCTGAGTAGGA|CTAAG|TAGCATACTTATGTAGCCTAGTATTACTGGAATTATTACT
 TTGGTATTTGGTCAATATTTTTAATTAGTCCTGAGTAGGA|CTAAG|TAGCATACTTATGTAGCCTAGTATTACTGGAATTATTACT


=======
Event 2
=======
Phylogenetic placement: species tree consistent
Significant comparisons: 5
Detected in comparisons: 25

Multiple sequence alignment:

    Human: TAGTGTTATTTGGTATTTGGTCAATATTTTTAATTAGTCCTGAGTAGG-------------------------------------------------------------------------------------------------------------------------------------------------------------------------------------------------------------------------------------------------------------------------------------------A--CTAA--------GTAGCATACTTATGTAGCCTAGTATTACTGGAATTATTACTCAGTACTCGCGACATTGTGAGCT
          
          
    Chimp: TAGTGTTATTTGGTATTTGGTTAATATTTGTAATTAGTCCTGAGTAGG-------------------------------------------------------------------------------------------------------------------------------------------------------------------------------------------------------------------------------------------------------------------------------------------A--CTAA--------GTAGCATACTTATGTAGCCTAGTATTACTGGAATTATTACTCAGTACTCGCGACATTGTGAGCT
          
        ↑                                                                                                                                                                                                                                                                                                                                                 1           4                                     3   2                   
  Gorilla: TAGTGTTATTTGGTATTTGGTCAATATTTTTAATTAGTCCTGAGTAGG-------------------------------------------------------------------------------------------------------------------------------------------------------------------------------------------------------------------------------------------------------------------------------------------A----GG--------CTAGCATACTTATGTAGCCTAGTATTACTGGAATTATTACTTAGTACCCTCGACATTGTGAGCT
          
          
    Human: TAGTGTTATTTGGTATTTGGTCAATATTTTTAATTAGTCCTGAGTAGG-------------------------------------------------------------------------------------------------------------------------------------------------------------------------------------------------------------------------------------------------------------------------------------------A--CTAA--------GTAGCATACTTATGTAGCCTAGTATTACTGGAATTATTACTCAGTACTCGCGACATTGTGAGCT

  Cluster:                      [       ]                                                                                                                                                                                                                                                                                                                                                                                           


Orangutan: TAGTGTTATTTGGTATTTGGTCAATATTTTTAATTAGTCCTGAGTAGGAGGCTGGCATACTTATGNNNNNNNNNNNNNNNNNNNNNNNNNNNNNNNNNNNNNNNNNNNNNNNNNNNNNNNNNNCTTTGGTTGTTGGGAAAGAAACTTTTGAGCAGTAGCTATTTTTTCTCTCAATTTCTCCGGAGCTCCAGTAAACCAGAGATGGAGAGCAtttttttttAGGGTTAGATCATCTCTCCACTCTGGAAAGTTTCGGTGTCATTACTATTCCAGAATATGTCATCTTTTGGGAGTAGTGTTATTTGGTATTTGGTCAATATTTTTAATTAGTCCT--GAGTAGGAGGCTGGCATACTTATGTAGCCTAGTATTACTGGAATTATTACTCAGTACTCTCAACATTGTGAGCT


Gorilla > Chimp
---------------
chr10:110471891-110471895

Template switch process:
F1: L ATATTATCATCTTTTGGGAGTAGTGTTATTTGGTATTTGGTTAATATTTGTAATTAGTCCTGAGTAGGA 1
F3:                                                                         4 TAGCATACTTATGTAG R
RF:   ATATTATCATCTTTTGGGAGTAGTGTTATTTGGTATTTGGTCAATATTTTTAATTAGTCCTGAGTAGGAGGCTAGCATACTTATGTAGCCTAGTATTACTGGAATTATTACTTAG
RR:   TATAATAGTAGAAAACCCTCATCACAATAAACCATAAACCAGTTATAAAAATTAATCAGGACTCATCCTCCGATCGTATGAATACATCGGATCATAATGACCTTAATAATGAATC
F2:                                                                                                               3 GAATC 2


Unidirectional alignment (log-probability: -37.6)
 TTGGTATTTGGTtAATATTTgTAATTAGTCCTGAGTAGGactaAG--TAGCATACTTATGTAG
 TTGGTATTTGGTCAATATTTTTAATTAGTCCTGAGTAGG----AGGCTAGCATACTTATGTAG

Template switch alignment (log-probability: -27.5)
 TTGGTATTTGGTtAATATTTgTAATTAGTCCTGAGTAGGA|CTAAG|TAGCATACTTATGTAG
 TTGGTATTTGGTCAATATTTTTAATTAGTCCTGAGTAGGA|CTAAG|TAGCATACTTATGTAG


=======
Event 3
=======
Phylogenetic placement: ILS consistent
Significant comparisons: 16
Detected in comparisons: 16

Multiple sequence alignment:

    Human: TCACTCATTTATAATATCACCTTTCAGAAAAGTAAAAATTAAAATTCTGAGATCCTTAGGGGACTGGTGA
          
        ↑                         1    4                3   2                   
    Chimp: TCACTCATTTATAATATCACC-TTCAG-AAAGTAAAAATTAAAATTCTGAGATCCTTAGGGGAC-TGTGA
        ↓                         1    4                3   2                   
          
  Gorilla: TCACTCATTTATAATATCACCTTTCAGAAAAGTAAAAATTAAAATTCTGAGATCCTTAGGGGACTGGTGA
          
          
    Human: TCACTCATTTATAATATCACCTTTCAGAAAAGTAAAAATTAAAATTCTGAGATCCTTAGGGGACTGGTGA

  Cluster:                      [     ]                                         


Orangutan: TCACTCATTTATAATATCACCTTCCAGAAAAGTAAAAATTAAAATTCTGAGATCCTTAGGGGACTGGTGA


Chimp > Human
-------------
chr10:102708304-102708308

Template switch process:
F1: L TTCTATTAGCTATATTGCAATCACTCATTTATAATATCACCTT 1
F3:                                               4 AAAGTAAAAATTAAAATTCTGAGATCCTTAGGGGACTGGT R
RF:   TTCTATTAGCTATATTGCAATCACTCATTTATAATATCACCTTCAGAAAGTAAAAATTAAAATTCTGAGATCCTTAGGGGACTG
RR:   AAGATAATCGATATAACGTTAGTGAGTAAATATTATAGTGGAAGTCTTTCATTTTTAATTTTAAGACTCTAGGAATCCCCTGAC
F2:                                                                3 AGACT 2


Unidirectional alignment (log-probability: -35.7)
 TATTAGCTATATTGCAATCACTCATTTATAATATCACCtTTCAGaAAAGTAAAAATTAAAATTCTGAGATCCTTAGGGGACTGgT
 TATTAGCTATATTGCAATCACTCATTTATAATATCACC-TTCAG-AAAGTAAAAATTAAAATTCTGAGATCCTTAGGGGACTG-T

Template switch alignment (log-probability: -26)
 TATTAGCTATATTGCAATCACTCATTTATAATATCACCTT|TCAGA|AAAGTAAAAATTAAAATTCTGAGATCCTTAGGGGACTggt
 TATTAGCTATATTGCAATCACTCATTTATAATATCACCTT|TCAGA|AAAGTAAAAATTAAAATTCTGAGATCCTTAGGGGACT--G


Chimp > Gorilla
---------------
chr10:117385570-117385574

Template switch process:
F1: L TTCTACTAGCTATATTGCAATCACTCATTTATAATATCACCTT 1
F3:                                               4 AAAGTAAAAATTAAAATTCTGAGATCCTTAGGGGACTGGT R
RF:   TTCTATTAGCTATATTGCAATCACTCATTTATAATATCACCTTCAGAAAGTAAAAATTAAAATTCTGAGATCCTTAGGGGACTG
RR:   AAGATAATCGATATAACGTTAGTGAGTAAATATTATAGTGGAAGTCTTTCATTTTTAATTTTAAGACTCTAGGAATCCCCTGAC
F2:                                                                3 AGACT 2


Unidirectional alignment (log-probability: -40.3)
 TAcTAGCTATATTGCAATCACTCATTTATAATATCACCtTTCAGaAAAGTAAAAATTAAAATTCTGAGATCCTTAGGGGACTgGT
 TATTAGCTATATTGCAATCACTCATTTATAATATCACC-TTCAG-AAAGTAAAAATTAAAATTCTGAGATCCTTAGGGGACT-GT

Template switch alignment (log-probability: -31.5)
 TAcTAGCTATATTGCAATCACTCATTTATAATATCACCTT|TCAGA|AAAGTAAAAATTAAAATTCTGAGATCCTTAGGGGACTggt
 TATTAGCTATATTGCAATCACTCATTTATAATATCACCTT|TCAGA|AAAGTAAAAATTAAAATTCTGAGATCCTTAGGGGACT--G


=======
Event 4
=======
Phylogenetic placement: species tree consistent
Significant comparisons: 46
Detected in comparisons: 46

Multiple sequence alignment:

    Human: CATCCTCTGGACATAGTGGTGCAAACAGCGCCCTAGTGGACAGGTAAATTA
          
          
    Chimp: CATCCTCTGGACATAGTGGTGCAAACAGCGCCCTAGTGGACAGGTAAATTA
        ↓                     3   2      4                   
          
  Gorilla: CATCCTCTGGACATAGTGGTGCA-ATTGCACCCTAGTGGACAGGTAAATTA
          
        ↑                     3   2      4                   
    Human: CATCCTCTGGACATAGTGGTGCAAACAGCGCCCTAGTGGACAGGTAAATTA

  Cluster:                        [     ]                    


Orangutan: NNNNNNNNNNNNNNNNNNNNNNNNNNNNNNNNNNNNNNNNNNNNNNNNNNN


Human > Gorilla
---------------
chr10:123881175-123881179

Template switch process:
F1: L AGGCATGAGCTGAGCCCACATCCTCTGGACATAGTGGTGCAA 1
F3:                                                 4 CCCTAGTGGACAGGTAAATTACAGACCAGGGATAGCCATA R
RF:   AGGCATGAGCTGAGCCCACATCCTCTGGACATAGTGGTGCAAACAGCGCCCTAGTGGACAGGTAAATTACAGACCAGGGATAGCCATA
RR:   TCCGTACTCGACTCGGGTGTAGGAGACCTGTATCACCACGTTTGTCGCGGGATCACCTGTCCATTTAATGTCTGGTCCCTATCGGTAT
F2:                                      3 ACGTT 2


Unidirectional alignment (log-probability: -26.7)
 GCATGAGCTGAGCCCACATCCTCTGGACATAGTGGTGCAAttgcA-----CCCTAGTGGACAGGTAAATTACAGACCAGGGATAGCCATA
 GCATGAGCTGAGCCCACATCCTCTGGACATAGTGGTGCAA----ACAGCGCCCTAGTGGACAGGTAAATTACAGACCAGGGATAGCCATA

Template switch alignment (log-probability: -16.4)
 GCATGAGCTGAGCCCACATCCTCTGGACATAGTGGTGCAA|TTGCA|CCCTAGTGGACAGGTAAATTACAGACCAGGGATAGCCATA
 GCATGAGCTGAGCCCACATCCTCTGGACATAGTGGTGCAA|TTGCA|CCCTAGTGGACAGGTAAATTACAGACCAGGGATAGCCATA


Chimp > Gorilla
---------------
chr10:123881175-123881179

Template switch process:
F1: L AGGCATGAGCTGAGCCCACATCCTCTGGACATAGTGGTGCAA 1
F3:                                                 4 CCCTAGTGGACAGGTAAATTACAGACCAGGGATAGCCATA R
RF:   AGGCATGAGCTGAGCCCACATCCTCTGGACATAGTGGTGCAAACAGCGCCCTAGTGGACAGGTAAATTACAGACCAGGGATAGCCATA
RR:   TCCGTACTCGACTCGGGTGTAGGAGACCTGTATCACCACGTTTGTCGCGGGATCACCTGTCCATTTAATGTCTGGTCCCTATCGGTAT
F2:                                      3 ACGTT 2


Unidirectional alignment (log-probability: -26.7)
 GCATGAGCTGAGCCCACATCCTCTGGACATAGTGGTGCAAttgcA-----CCCTAGTGGACAGGTAAATTACAGACCAGGGATAGCCATA
 GCATGAGCTGAGCCCACATCCTCTGGACATAGTGGTGCAA----ACAGCGCCCTAGTGGACAGGTAAATTACAGACCAGGGATAGCCATA

Template switch alignment (log-probability: -16.4)
 GCATGAGCTGAGCCCACATCCTCTGGACATAGTGGTGCAA|TTGCA|CCCTAGTGGACAGGTAAATTACAGACCAGGGATAGCCATA
 GCATGAGCTGAGCCCACATCCTCTGGACATAGTGGTGCAA|TTGCA|CCCTAGTGGACAGGTAAATTACAGACCAGGGATAGCCATA


=======
Event 5
=======
Phylogenetic placement: ILS consistent
Significant comparisons: 1
Detected in comparisons: 16

Multiple sequence alignment:

    Human: CTCTGGGGATCAGCACAGGCTGATGCAGTCTGATGAACCAGGTGCTTCTGCAGGTCTCAACCCTCCCATTGCTGCTTAATGCTGGTAATTTCTGCTGCTTCACCTATTTCCACTTTGCTCATTTGACACTATCTAATAAGCACCTGCATGGGACGATTCATGCCACTGCTTATCTACTCATTCAGGAG
          
        ↑                     4              1                                                                                                                                 3  2                   
    Chimp: CTCTGGAGATCAGCACAGGCT----------GATGAACCAGGTGCTTCTGCAGGTCTCAACCCTCCCATTGCTGCTTAATGCTGGTAATTTCTGCTGCTTCACCTATTTCCACTTTGCTCATTTGACACTATCTAATAAGCACCTGCATGGGACGATTCATGCCACTGCTTATCTACTCATTCAGGAG
          
          
  Gorilla: CTCTGGGGATCAGCACAGGCTGACGCAGTCTGATGAACCAGGTGCTTCTGCAGGTCTCAACCCTCCCATTGCTGCTTAATGCTGGTAATTTCTGCTTCTTCACCTATTTCCACTTTGCTCATTTGACACTATCTAATAAGCACCTGCATGGGACGATTCATGCCACTGCTTATCTACTCATTCAGGAG
          
          
    Human: CTCTGGGGATCAGCACAGGCTGATGCAGTCTGATGAACCAGGTGCTTCTGCAGGTCTCAACCCTCCCATTGCTGCTTAATGCTGGTAATTTCTGCTGCTTCACCTATTTCCACTTTGCTCATTTGACACTATCTAATAAGCACCTGCATGGGACGATTCATGCCACTGCTTATCTACTCATTCAGGAG

  Cluster:                      [        ]                                                                                                                                                            


Orangutan: CTCTGGGGATCAGCACAGGCTGACGCAGTCTGATGAACCAGGTGCTTCTGCAGGTCTCAACCCTCCCATTGCTGCTTAATGCTGGTAATTTCTGCTGCTTCACCTATTTCCAATTTGCTCATTTGACACTATCTAATAAGCACCTGCATGGGACGATTCATGCCACTGCTTATCTACTCATTCAGGAG


Chimp > Human
-------------
chr10:122584371-122584374

Template switch process:
F1: L AGAGGTGACCGGCCAGGGGGCTCTGGGGATCAGCACAGGCTGATG 1
F3:                                        4 CTGATGAACCAGGTGCTTCTGCAGGTCTCAACCCTCCCATTG R
RF:   AGAGGTGACCGGCCAGGGGGCTCTGGAGATCAGCACAGGCTGATGAACCAGGTGCTTCTGCAGGTCTCAACCCTCCCATTGCTGCTTAATGCTGGTAATTTCTGCTGCTTCACCTATTTCCACTTTGCTCATTTGACACTATCTAATAAGCACCTGCATGGGACGATTCATGCCACTG
RR:   TCTCCACTGGCCGGTCCCCCGAGACCTCTAGTCGTGTCCGACTACTTGGTCCACGAAGACGTCCAGAGTTGGGAGGGTAACGACGAATTACGACCATTAAAGACGACGAAGTGGATAAAGGTGAAACGAGTAAACTGTGATAGATTATTCGTGGACGTACCCTGCTAAGTACGGTGAC
F2:                                                                                                                                                                               3 TGAC 2


Unidirectional alignment (log-probability: -31.3)
 TGACCGGCCAGGGGGCTCTGGgGATCAGCACAGGctgatgcagtCTGATGAACCAGGTGCTTCTGCAGGTCTCAACCCTCCCAT
 TGACCGGCCAGGGGGCTCTGGAGATCAGCACAGG----------CTGATGAACCAGGTGCTTCTGCAGGTCTCAACCCTCCCAT

Template switch alignment (log-probability: -21.9)
 TGACCGGCCAGGGGGCTCTGGgGATCAGCACAGGCTGATG|CAGT|CTGATGAACCAGGTGCTTCTGCAGGTCTCAACCCTCCCAT
 TGACCGGCCAGGGGGCTCTGGAGATCAGCACAGGCTGATG|CAGT|CTGATGAACCAGGTGCTTCTGCAGGTCTCAACCCTCCCAT


=======
Event 6
=======
Phylogenetic placement: species tree consistent
Significant comparisons: 5
Detected in comparisons: 35

Multiple sequence alignment:

    Human: GTCCAAATGGCCAAGATCACAGAA-------GAGGGGC----TTCTGTGCACATTTCCACCaatcaac
          
          
    Chimp: GTCCAAATGGCCAAGATCACAGAA-------GA-GGGC----TTCTGTGCACGTTTCCACTaatcaac
          
        ↑                     3    1   2                  4                   
  Gorilla: GTCCAAATGGCCAAGATCACAGAAGCCCTAATA-GTACCAAAGTATATGCACGTTTCCACCaatcaac
          
          
    Human: GTCCAAATGGCCAAGATCACAGAA-------GAGGGGC----TTCTGTGCACATTTCCACCaatcaac

  Cluster:                         [                     ]                    


Orangutan: GTCCAAATGGCCAAGATTACAGAAGCCCCAGTG-GTACTAAAGTATATGCACGTTTCCACCAATC---


Gorilla > Chimp
---------------
chr10:124613265-124613274

Template switch process:
F1: L GCTAACTGGATGCTACAGTCCAAATGGCCAAGATCACAGAAG 1
F3:                                                                4 TGCACGTTTCCACTAATCAACAGTTTCTTCCAGTGTTCTT R
RF:   GCTAACTGGATGCTATAGTCCAAATGGCCAAGATCACAGAAGCCCTAATAGTACCAAAGTATATGCACGTTTCCACCAATCAACAGTTTCTTCCAGTGTTCTT
RR:   CGATTGACCTACGATATCAGGTTTACCGGTTCTAGTGTCTTCGGGATTATCATGGTTTCATATACGTGCAAAGGTGGTTAGTTGTCAAAGAAGGTCACAAGAA
F2:                                     3 GTCTTCGGGA 2


Unidirectional alignment (log-probability: -78)
 TAACTGGATGCTAcAGTCCAAATGGCCAAGATCACAGAAG--------------------AgggcttctgTGCACGTTTCCACtAATCAACAgtttcttccagtgttctt
 TAACTGGATGCTATAGTCCAAATGGCCAAGATCACAGAAGCCCTAATAGTACCAAAGTATA---------TGCACGTTTCCACCAATCAACA------------------

Template switch alignment (log-probability: -28.1)
 TAACTGGATGCTAcAGTCCAAATGGCCAAGATCACAGAAG|AGGGCTTCTG|TGCACGTTTCCACtAATCAACAGTTTCTTCCAGTGTTCTT
 TAACTGGATGCTATAGTCCAAATGGCCAAGATCACAGAAG|AGGGCTTCTG|TGCACGTTTCCACCAATCAACAGTTTCTTCCAGTGTTCTT


=======
Event 7
=======
Phylogenetic placement: ILS consistent
Significant comparisons: 6
Detected in comparisons: 16

Multiple sequence alignment:

    Human: GACTGGAACATGCCAGATCCTCCACTGGATCCAGAAGGGCAGGTTTTAACATTA
          
          
    Chimp: GACTGGAACATGCCAGATCCT---------CCAGAAGAGCAGGTTTTAACATTA
        ↓                               4  12                   
          
  Gorilla: GACTGGAACATGCCAGATCCTCCACTGGATCCAGAAGAGCAGGTTTTAACATTA
          
          
    Human: GACTGGAACATGCCAGATCCTCCACTGGATCCAGAAGGGCAGGTTTTAACATTA

  Cluster:                      [       ]                       


Orangutan: GACTGGAACATGCCAGATCCTCCACTGGATCCAGAAGAGCAGGTTTTAATATTA


Chimp > Gorilla
---------------
chr10:137371220-137371224

Template switch process:
F1: L TGCAATAAATACTACAACTCGACTGGAACATGCCAGATCCTCCA 1
F3:                                         4 TCCAGAAGAGCAGGTTTTAACATTAGATTCCTTTTTTTTTT R
RF:   TGCAATAAATACTACAACTCGACTGGAACATGCCAGATCCTCCAGAAGAGCAGGTTTTAACATTAGATTCCTTTTTTTTTT
RR:   ACGTTATTTATGATGTTGAGCTGACCTTGTACGGTCTAGGAGGTCTTCTCGTCCAAAATTGTAATCTAAGGAAAAAAAAAA
F2:                                         3 AGGTC 2


Unidirectional alignment (log-probability: -34.8)
 ATAAATACTACAACTCGACTGGAACATGCCAGATCCtccactggaTCCAGAAGAGCAGGTTTTAACATTAGATTCCTTTTTTTtt
 ATAAATACTACAACTCGACTGGAACATGCCAGATCC---------TCCAGAAGAGCAGGTTTTAACATTAGATTCCTTTTTTT--

Template switch alignment (log-probability: -16.5)
 ATAAATACTACAACTCGACTGGAACATGCCAGATCCTCCA|CTGGA|TCCAGAAGAGCAGGTTTTAACATTAGATTCCTTTTTTTTT
 ATAAATACTACAACTCGACTGGAACATGCCAGATCCTCCA|CTGGA|TCCAGAAGAGCAGGTTTTAACATTAGATTCCTTTTTTTTT


=======
Event 8
=======
Phylogenetic placement: species tree consistent
Significant comparisons: 5
Detected in comparisons: 25

Multiple sequence alignment:

    Human: ACTCACAGGAGAGCGCTCTTTCATGCCATTCCCTGCCATGTACTCCAGATACCTTCTTTAGTCGTAGGAGAGCCAGGTTCCCAGATGGAAAATGGGTTAATTCCCTATCTGGCAAGTCCATCCAGGGGTCTGACTCCTAGTGAGGGCACAGAGGACAGAGCTATTCCACTTCTCGaaaaaaaaa---aaaa-aaaaaGAGT-AGTTGTTAAA----------------------------------------------------------------------------------------------------------------------------------------------------------------------------------------------------------------------------------------------------------------------------------------------------------------------------------------------------------------------------------------------------------------------------------------------------------AG--------------------------------------------------------------------------------------------------------------------------------------------------------------------------------------------------------------------------------------------------------------------------------------------------------------------------TTCTCTTTTCTCTCCCA-GGACAGCACCTCTGACTACAAGGAGGTGAGTACAG---------------
          
          
    Chimp: ACTCACAGGAGAGCGCTCTTTCATGCCATTCCCTGCCATGTACTCCAGATACCCTCTTTAGTCGTAGGAGAGCCAGGTTCCCAGATGGAAAATGGGTTAATTCCCTATCTGGCAAGTCCATCCA-------------------GGGCACAGAGGACAGAGCTATTCCACTTCTCGCATGAAGTA-------TGAAAATCTTATGTTGTTAATACCAATTCCCTGAGCAAGCCAAAAGAATCAGGGCAAACTCACAGGATGAAGGCCGAAAAAGATCTAGGTACTTGACATTACACGGGAATTCATGACCCTTACTAAAAATCATAAGTCCTAAGATTCTGAGCTTTTTCGCATTTGCTTCATGGGTTAATATTACTTATGAGTTTTCTGGAATGAGTACTGTAGAGAGAAATATCTACAACAGCTCTCATAATTTAGAAGCCAATTTAAGTAAGAAATCCTCAGTTTTATATCAAACAAAGAAATCAATGGTGTTTGTTTTCTGGTGGCTCTTACTCCAAGTTCTTACTAACCTCTAGGCCCTGTGAATATGAGTTCTGTACCAAAGGTGAGTGGGCTCGTCCAAATCAATAGCTATAGAATGGAATGAATTATTAACGTTATTATCAAAAAATATTACAGATATCGCCCCTTCCG--------------------------------------------------------------------------------------------------------------------------------------------------------------------------------------------------------------------------------------------------------------------------------------------------------------------------TTCTATATCCTTTCTCAGTGACACAAAGTCTGAA----------TAAGTACAGTAGAAAAGCGAAGAT
          
        ↑                     3    2                                                                                                                                                     1                                                                                                                                                                                                                                                                                                                                                                                                                                                                                                                                                                                                                                                                                                                                                                                                                                                                          4                   
  Gorilla: ACTCACAGGAGAGCGCTCTTTCATGCCATTCCCTGCCATGTACTCCAAATACCCTCTGTAGTCATAGGAGAGCCAGGTTCCCAGATGGAAAATGGGTTAATTCCCTATCTGGCAAGTCCATCCAGGGGTCTGACTCCTAGTGAGAGCACAGAGGACAGAGCTATTCCACTTCTCGaaaaaaaa---------aaaaaTACT-AGTTGTTAAA----------------------------------------------------------------------------------------------------------------------------------------------------------------------------------------------------------------------------------------------------------------------------------------------------------------------------------------------------------------------------------------------------------------------------------------------------------AG--------------------------------------------------------------------------------------------------------------------------------------------------------------------------------------------------------------------------------------------------------------------------------------------------------------------------TTCTCTTTTCTCTCCCA-GGACAGCACCTCTGACTACAAGGAGGTGAGTACAG---------------
          
          
    Human: ACTCACAGGAGAGCGCTCTTTCATGCCATTCCCTGCCATGTACTCCAGATACCTTCTTTAGTCGTAGGAGAGCCAGGTTCCCAGATGGAAAATGGGTTAATTCCCTATCTGGCAAGTCCATCCAGGGGTCTGACTCCTAGTGAGGGCACAGAGGACAGAGCTATTCCACTTCTCGaaaaaaaaa---aaaa-aaaaaGAGT-AGTTGTTAAA----------------------------------------------------------------------------------------------------------------------------------------------------------------------------------------------------------------------------------------------------------------------------------------------------------------------------------------------------------------------------------------------------------------------------------------------------------AG--------------------------------------------------------------------------------------------------------------------------------------------------------------------------------------------------------------------------------------------------------------------------------------------------------------------------TTCTCTTTTCTCTCCCA-GGACAGCACCTCTGACTACAAGGAGGTGAGTACAG---------------

  Cluster:                                                                                                                             [                   ]                                                                                                                                                                                                                                                                                                                                                                                                                                                                                                                                                                                                                                                                                                                                                                                                                                                                                                                            


Orangutan: ACTCACAGGAGAGCCCCCTTTCATGCCATTCCCTGCCATGTACTCCAGATACCCTCTTTAGTTGTAGGAGAGCCAGGTTCCCAGATGGAAAATGGGTTAATTCCCTATCTGGCAAGTCCATCCAGGGGTCTGACTCCTAGTGAGGGCACAGAGGACAGAACTATTCCACTTCTCGGaaaaaaaaaaa-----aaaaaGAGT-AGTTGTTAAA----------------------------------------------------------------------------------------------------------------------------------------------------------------------------------------------------------------------------------------------------------------------------------------------------------------------------------------------------------------------------------------------------------------------------------------------------------AGTTGTCTTTTCggccaggtgtggtggctcgtgcctgttgtcccagcactttgggaggccgaggcgggcagatcacgaggtcaagatatcgagactatcctgggggacaaggtgaaaccctgtctctactaaaaatacaaaaattagccgggcgtggtggtgggcgcctgtagtcccagctactcgggaggctgaggcaggagaatggcgtgaacccgggaggcggagcttgcaggtgagcgaagattgcgccactgcactccagcctaggtgacagagtgagactccgtctcaaaaaaaaaaaaaaaaaaaaaaaTTCTCTTTTCTCTCCCA-GGACAGCACCTTTGACTACAAGGAGGTGAGTACAG---------------


Gorilla > Chimp
---------------
chr10:20443266-20443271

Template switch process:
F1:                                                                  L GATGGAAAATGGGTTAATTCCCTATCTGGCAAGTCCATCCAGG-------------------GCACAGAGGACAGAGCTATTCCACTTCTCG 1
F3:                                                                                                                                                                                                                                         4 GTAT R
RF:    TTCATGCCATTCCCTGCCATGTACTCCAAATACCCTCTGTAGTCATAGGAGAGCCAGGTTCCCAGATGGAAAATGGGTTAATTCCCTATCTGGCAAGTCCATCCAGGGGTCTGACTCCTAGTGAGAGCACAGAGGACAGAGCTATTCCACTTCTCGAAAAAAAAAAAAATACTAGTTGTTAAAAGTTCTCTTTTCTCTCCCAGGACAGCACCTCTGACTACAAGGAGGTGAGTAC
RR:    AAGTACGGTAAGGGACGGTACATGAGGTTTATGGGAGACATCAGTATCCTCTCGGTCCAAGGGTCTACCTTTTACCCAATTAAGGGATAGACCGTTCAGGTAGGTCCCCAGACTGAGGATCACTCTCGTGTCTCCTGTCTCGATAAGGTGAAGAGCTTTTTTTTTTTTTATGATCAACAATTTTCAAGAGAAAAGAGAGGGTCCTGTCGTGGAGACTGATGTTCCTCCACTCATG
F2:  3 AAGTAC 2


Unidirectional alignment (log-probability: -43)
 TCCATCCAGG-------------------GCACAGAGGACAGAGCTATTCCACTTCTCGcatgaagtat--------
 TCCATCCAGGGGTCTGACTCCTAGTGAGAGCACAGAGGACAGAGCTATTCCACTTCTCG----------AAAAAAAA

Template switch alignment (log-probability: -32.6)
 TCCATCCAGG-------------------GCACAGAGGACAGAGCTATTCCACTTCTCG|CATGAA|GTAt
 TCCATCCAGGGGTCTGACTCCTAGTGAGAGCACAGAGGACAGAGCTATTCCACTTCTCG|CATGAA|GTAC


=======
Event 9
=======
Phylogenetic placement: species tree consistent
Significant comparisons: 1
Detected in comparisons: 13

Multiple sequence alignment:

    Human: TTTGCATATTAGGTTTATGTGTTCAAATGTGTTTTCATTTGAACAAAAAATTTTACAACTCA
          
        ↑                             1 4     3     2                   
    Chimp: TTTGCATATTAGGTTTATGTG------TCTGTTTTCATTTGAACAAAAAGTTTTACAACTCA
          
          
  Gorilla: TTTGCATATTAGGTTTATGTG------TCTGTTTTCATTTGAACAAAAAGTTTTACAACTCA
          
          
    Human: TTTGCATATTAGGTTTATGTGTTCAAATGTGTTTTCATTTGAACAAAAAATTTTACAACTCA

  Cluster:                      [      ]                                


Orangutan: TTTGCATATTAGGTTTATGTG------TCTGTTTTCACGTGAACAAAAAGTTTTACAACTCA


Chimp > Human
-------------
chr10:119531567-119531573

Template switch process:
F1: L TATTTCATACTCTAATCATTTTTGCATATTAGGTTTATGTGT 1
F3:                                            4 TGTTTTCATTTGAACAAAAAATTTTACAACTCAAAACACA R
RF:   TATTTCATACTCTAATCATTTTTGCATATTAGGTTTATGTGTCTGTTTTCATTTGAACAAAAAGTTTTACAACTCAAAACACA
RR:   ATAAAGTATGAGATTAGTAAAAACGTATAATCCAAATACACAGACAAAAGTAAACTTGTTTTTCAAAATGTTGAGTTTTGTGT
F2:                                                  3 GTAAACT 2


Unidirectional alignment (log-probability: -31.6)
 TTTCATACTCTAATCATTTTTGCATATTAGGTTTATGTGTtcaaatgTGTTTTCATTTGAACAAAAAaTTTTACAACTCAAAACACA
 TTTCATACTCTAATCATTTTTGCATATTAGGTTTATGTGT------CTGTTTTCATTTGAACAAAAAGTTTTACAACTCAAAACACA

Template switch alignment (log-probability: -22.2)
 TTTCATACTCTAATCATTTTTGCATATTAGGTTTATGTGT|TCAAATG|TGTTTTCATTTGAACAAAAAaTTTTACAACTCAAAACACA
 TTTCATACTCTAATCATTTTTGCATATTAGGTTTATGTGT|TCAAATG|TGTTTTCATTTGAACAAAAAGTTTTACAACTCAAAACACA


========
Event 10
========
Phylogenetic placement: ambiguous, missing/gapped/masked alignment block
Significant comparisons: 5
Detected in comparisons: 5

Multiple sequence alignment:

    Human: cgacatcactgttctggaaggca----ttttgacaatgtatacagcaagtgcctt
          
          
    Chimp: TGACATCACTGTTCTGGAAGGTGTCAAAATTGACAATGTATACAGCAAGTGCCTT
          
        ↑                      1      3 4    2                   
  Gorilla: CGACATCACTGTTCTGGAAGGCA----TTTTGACAATGTATACAGCAAGTGCCTT
          
          
    Human: cgacatcactgttctggaaggca----ttttgacaatgtatacagcaagtgcctt

  Cluster:                      [      ]                         


Orangutan: tgacatcactgttctggaaggca----ttttgacaatgtatacagcaagtgcctt


Gorilla > Chimp
---------------
chr10:12035453-12035460

Template switch process:
F1: L CATGCCCTGGTGAGAGAAGTTGACATCACTGTTCTGGAAGG 1
F3:                                              4 TTGACAATGTATACAGCAAGTGCCTTTTGAAAGTACTAAC R
RF:   CATGCCCTGGTGAGAGAAGTCGACATCACTGTTCTGGAAGGCATTTTGACAATGTATACAGCAAGTGCCTTTTGAAAGTACTAAC
RR:   GTACGGGACCACTCTCTTCAGCTGTAGTGACAAGACCTTCCGTAAAACTGTTACATATGTCGTTCACGGAAAACTTTCATGATTG
F2:                                            3 AAAACTGT 2


Unidirectional alignment (log-probability: -36.4)
 ATGCCCTGGTGAGAGAAGTtGACATCACTGTTCTGGAAGG---TgtcaaaaTTGACAATGTATACAGCAAGTGCCTTTTGAAAGTACTAAC
 ATGCCCTGGTGAGAGAAGTCGACATCACTGTTCTGGAAGGCATT-------TTGACAATGTATACAGCAAGTGCCTTTTGAAAGTACTAAC

Template switch alignment (log-probability: -22.3)
 ATGCCCTGGTGAGAGAAGTtGACATCACTGTTCTGGAAGG|TGTCAAAA|TTGACAATGTATACAGCAAGTGCCTTTTGAAAGTACTAAC
 ATGCCCTGGTGAGAGAAGTCGACATCACTGTTCTGGAAGG|TGTCAAAA|TTGACAATGTATACAGCAAGTGCCTTTTGAAAGTACTAAC


========
Event 11
========
Phylogenetic placement: species tree consistent
Significant comparisons: 25
Detected in comparisons: 25

Multiple sequence alignment:

    Human: CCATGCTAACACACACCCAAAAAA---TCCAAAGAGCATAATTCTTGTACGTTATTGCCAC
        ↓                      1        3   4      2                   
          
    Chimp: CCATGCTAACACACACCCAAATTATGCTCTTTGGAGCATAATTCTTGTACGTTATTGCCAC
          
        ↑                      1        3   4      2                   
  Gorilla: CTATGCTAACACACACCCAAAAAA---TCCAAAGAGCATAATTCTTGTACGTTATTGCCAC
          
          
    Human: CCATGCTAACACACACCCAAAAAA---TCCAAAGAGCATAATTCTTGTACGTTATTGCCAC

  Cluster:                      [          ]                           


Orangutan: 


Human > Chimp
-------------
chr10:123237104-123237115

Template switch process:
F1: L CCAAACTCCATTTTTACTGACCATGCTAACACACACCCAAA 1
F3:                                                   4 GAGCATAATTCTTGTACGTTATTGCCACATACAGGATGTC R
RF:   CCAAACTCCATTTTTACTGACCATGCTAACACACACCCAAAAAATCCAAAGAGCATAATTCTTGTACGTTATTGCCACATACAGGATGTC
RR:   GGTTTGAGGTAAAAATGACTGGTACGATTGTGTGTGGGTTTTTTAGGTTTCTCGTATTAAGAACATGCAATAACGGTGTATGTCCTACAG
F2:                                               3 GTTTCTCGTATT 2


Unidirectional alignment (log-probability: -38.9)
 CAAACTCCATTTTTACTGACCATGCTAACACACAC---------CCAAAttatgctctttgGAGCATAATTCTTGTACGTTATTGCCACATACAGGATGTC
 CAAACTCCATTTTTACTGACCATGCTAACACACACCCAAAAAATCCAAA------------GAGCATAATTCTTGTACGTTATTGCCACATACAGGATGTC

Template switch alignment (log-probability: -16.8)
 CAAACTCCATTTTTACTGACCATGCTAACACACACCCAAA|TTATGCTCTTTG|GAGCATAATTCTTGTACGTTATTGCCACATACAGGATGTC
 CAAACTCCATTTTTACTGACCATGCTAACACACACCCAAA|TTATGCTCTTTG|GAGCATAATTCTTGTACGTTATTGCCACATACAGGATGTC


Gorilla > Chimp
---------------
chr10:123237104-123237115

Template switch process:
F1: L CCAAACTCCATTTTTACTGACCATGCTAACACACACCCAAA 1
F3:                                                   4 GAGCATAATTCTTGTACGTTATTGCCACATACAGGATGTC R
RF:   CCAAACTCCATTTTTACTGACTATGCTAACACACACCCAAAAAATCCAAAGAGCATAATTCTTGTACGTTATTGCCACATACAGGATGTC
RR:   GGTTTGAGGTAAAAATGACTGATACGATTGTGTGTGGGTTTTTTAGGTTTCTCGTATTAAGAACATGCAATAACGGTGTATGTCCTACAG
F2:                                               3 GTTTCTCGTATT 2


Unidirectional alignment (log-probability: -43.9)
 CAAACTCCATTTTTACTGACcATGCTAACACACAC---------CCAAAttatgctctttgGAGCATAATTCTTGTACGTTATTGCCACATACAGGATGTC
 CAAACTCCATTTTTACTGACTATGCTAACACACACCCAAAAAATCCAAA------------GAGCATAATTCTTGTACGTTATTGCCACATACAGGATGTC

Template switch alignment (log-probability: -22.8)
 CAAACTCCATTTTTACTGACcATGCTAACACACACCCAAA|TTATGCTCTTTG|GAGCATAATTCTTGTACGTTATTGCCACATACAGGATGTC
 CAAACTCCATTTTTACTGACTATGCTAACACACACCCAAA|TTATGCTCTTTG|GAGCATAATTCTTGTACGTTATTGCCACATACAGGATGTC


========
Event 12
========
Phylogenetic placement: ILS consistent
Significant comparisons: 16
Detected in comparisons: 16

Multiple sequence alignment:

    Human: GTTTTCCAGCTAAAACACTGCTAAATTCTTAACAGTTTGAAGCAGGTTTTGGACTGGGGATCCAATTATGCATTCCCAAAACACAGTTTTCTTTTGAAGTAGCTTCTTTTGAAGGGCAAGGAGGGTGATTTCAA
          
        ↑                     3  2                                                                 4                        1                   
    Chimp: GTTTTCCAGCTAAAACACTGCTAAATTCTTAACAGTTTGAAGCAGGTTTTGGACTGGGGATCCAATTATGCATTCCCAAAACACAGTTTTCTTTT---------------GAAGGGCAAGAAGGGTGATTTCAA
        ↓                     3  2                                                                 4                        1                   
          
  Gorilla: GTTTTCCAGCTAAAACACTGCTAAATTCTTAACAGTTTGAAGCAGGTTTTGGACTGGGGATCCAATTATGCATTCCTAAAACACAGTTTTCTTTTGAAGTAGCTTCTTTTGAAGGGCAAGGAGGGTGATTTCAA
          
          
    Human: GTTTTCCAGCTAAAACACTGCTAAATTCTTAACAGTTTGAAGCAGGTTTTGGACTGGGGATCCAATTATGCATTCCCAAAACACAGTTTTCTTTTGAAGTAGCTTCTTTTGAAGGGCAAGGAGGGTGATTTCAA

  Cluster:                                                                                                [             ]                       


Orangutan: GTTTTCCAGCTAAAACACTGCTAAATTCTTAACAGTTTGAAGCAGGTTTTGGACTGGGGATCCAATTATGCATTCCCAAAACACAGTTTTCTTTTGAAGTAGCTTCTTTTGAAGGACAAGGAGGGTGATTTCAA


Chimp > Human
-------------
chr10:18931809-18931812

Template switch process:
F1:                                     L TGGGGATCCAATTATGCATTCCCAAAACACAGTTTTCTTTTGAAG 1
F3:                                                                       4 TTCTTTTGAAGGGCAAGGAGGGTGATTTCAACTCTTCAATGTCTAAA R
RF:    GCTAAATTCTTAACAGTTTGAAGCAGGTTTTGGACTGGGGATCCAATTATGCATTCCCAAAACACAGTTTTCTTTTGAAGGGCAAGAAGGGTGATTTCAACTCTTCAATGTCTAAA
RR:    CGATTTAAGAATTGTCAAACTTCGTCCAAAACCTGACCCCTAGGTTAATACGTAAGGGTTTTGTGTCAAAAGAAAACTTCCCGTTCTTCCCACTAAAGTTGAGAAGTTACAGATTT
F2:  3 CGAT 2


Unidirectional alignment (log-probability: -38.5)
 ATCCAATTATGCATTCCCAAAACACAGTTTTCTTTTGaagtagcttcttttgAAGGGCAAGgAGGGTGATTTCAACTCTTCAAT
 ATCCAATTATGCATTCCCAAAACACAGTTTTCTTTTG---------------AAGGGCAAGAAGGGTGATTTCAACTCTTCAAT

Template switch alignment (log-probability: -22)
 ATCCAATTATGCATTCCCAAAACACAGTTTTCTTTTGAAG|TAGC|TTCTTTTGAAGGGCAAGgAGGGTGATTTCAACTCTTCAAT
 ATCCAATTATGCATTCCCAAAACACAGTTTTCTTTTGAAG|TAGC|TTCTTTTGAAGGGCAAGAAGGGTGATTTCAACTCTTCAAT


Chimp > Gorilla
---------------
chr10:18805163-18805166

Template switch process:
F1:                                     L TGGGGATCCAATTATGCATTCCTAAAACACAGTTTTCTTTTGAAG 1
F3:                                                                       4 TTCTTTTGAAGGGCAAGGAGGGTGATTTCAACTCTTCAATGTCTAAA R
RF:    GCTAAATTCTTAACAGTTTGAAGCAGGTTTTGGACTGGGGATCCAATTATGCATTCCCAAAACACAGTTTTCTTTTGAAGGGCAAGAAGGGTGATTTCAACTCTTCAATGTCTAAA
RR:    CGATTTAAGAATTGTCAAACTTCGTCCAAAACCTGACCCCTAGGTTAATACGTAAGGGTTTTGTGTCAAAAGAAAACTTCCCGTTCTTCCCACTAAAGTTGAGAAGTTACAGATTT
F2:  3 CGAT 2


Unidirectional alignment (log-probability: -43.5)
 ATCCAATTATGCATTCCtAAAACACAGTTttcttttgaagtagcTTCTTTTGAAGGGCAAGgAGGGTGATTTCAACTCTTCAAT
 ATCCAATTATGCATTCCCAAAACACAGTT---------------TTCTTTTGAAGGGCAAGAAGGGTGATTTCAACTCTTCAAT

Template switch alignment (log-probability: -27.5)
 ATCCAATTATGCATTCCtAAAACACAGTTTTCTTTTGAAG|TAGC|TTCTTTTGAAGGGCAAGgAGGGTGATTTCAACTCTTCAAT
 ATCCAATTATGCATTCCCAAAACACAGTTTTCTTTTGAAG|TAGC|TTCTTTTGAAGGGCAAGAAGGGTGATTTCAACTCTTCAAT


========
Event 13
========
Phylogenetic placement: species tree consistent
Significant comparisons: 35
Detected in comparisons: 35

Multiple sequence alignment:

    Human: ATAAGATTTAATAATGCCAAATTCCTAGCCTTCTGGCTAGGAATCACTGATCGCTACAAAGTT
          
          
    Chimp: ATAAGATTTAATAATGCCAAATTCCTAGCCTTCTGGCTAGGAATCACTGATCGCTACAAAGTT
          
        ↑                      1       4       3     2                   
  Gorilla: ATAAGATTTAATAATGCCAAAAAC--ATCCTTCTGGCTAGGAATCACTGATCGCTACAAAGTT
        ↓                      1       4       3     2                   
          
    Human: ATAAGATTTAATAATGCCAAATTCCTAGCCTTCTGGCTAGGAATCACTGATCGCTACAAAGTT

  Cluster:                      [     ]                                  


Orangutan: ATAAGATTTAATAATGCCAAAAAC--ATCCTTCTGGCTAGGAATCACTGATCGCTACAAAGTT


Gorilla > Human
---------------
chr10:17887570-17887576

Template switch process:
F1: L ATTTACTTTATTTAGGGAAGATAAGATTTAATAATGCCAAA 1
F3:                                               4 CCTTCTGGCTAGGAATCACTGATCGCTACAAAGTTATCTC R
RF:   ATTTACTTTCCTTAGGGAAGATAAGATTTAATAATGCCAAAAACATCCTTCTGGCTAGGAATCACTGATCGCTACAAAGTTATCTC
RR:   TAAATGAAAGGAATCCCTTCTATTCTAAATTATTACGGTTTTTGTAGGAAGACCGATCCTTAGTGACTAGCGATGTTTCAATAGAG
F2:                                                       3 GATCCTT 2


Unidirectional alignment (log-probability: -40.5)
 TTTACTTTatTTAGGGAAGATAAGATTTAATAATGCCAA----ATtcctagCCTTCTGGCTAGGAATCACTGATCGCTACAAAGTTATCTC
 TTTACTTTCCTTAGGGAAGATAAGATTTAATAATGCCAAAAACAT------CCTTCTGGCTAGGAATCACTGATCGCTACAAAGTTATCTC

Template switch alignment (log-probability: -27.7)
 TTTACTTTatTTAGGGAAGATAAGATTTAATAATGCCAAA|TTCCTAG|CCTTCTGGCTAGGAATCACTGATCGCTACAAAGTTATCTC
 TTTACTTTCCTTAGGGAAGATAAGATTTAATAATGCCAAA|TTCCTAG|CCTTCTGGCTAGGAATCACTGATCGCTACAAAGTTATCTC


Gorilla > Chimp
---------------
chr10:18278939-18278945

Template switch process:
F1: L ATTTACTTTATTTAGGGAAGATAAGATTTAATAATGCCAAA 1
F3:                                               4 CCTTCTGGCTAGGAATCACTGATCGCTACAAAGTTATCTC R
RF:   ATTTACTTTCCTTAGGGAAGATAAGATTTAATAATGCCAAAAACATCCTTCTGGCTAGGAATCACTGATCGCTACAAAGTTATCTC
RR:   TAAATGAAAGGAATCCCTTCTATTCTAAATTATTACGGTTTTTGTAGGAAGACCGATCCTTAGTGACTAGCGATGTTTCAATAGAG
F2:                                                       3 GATCCTT 2


Unidirectional alignment (log-probability: -40.5)
 TTTACTTTatTTAGGGAAGATAAGATTTAATAATGCCAA----ATtcctagCCTTCTGGCTAGGAATCACTGATCGCTACAAAGTTATCTC
 TTTACTTTCCTTAGGGAAGATAAGATTTAATAATGCCAAAAACAT------CCTTCTGGCTAGGAATCACTGATCGCTACAAAGTTATCTC

Template switch alignment (log-probability: -27.7)
 TTTACTTTatTTAGGGAAGATAAGATTTAATAATGCCAAA|TTCCTAG|CCTTCTGGCTAGGAATCACTGATCGCTACAAAGTTATCTC
 TTTACTTTCCTTAGGGAAGATAAGATTTAATAATGCCAAA|TTCCTAG|CCTTCTGGCTAGGAATCACTGATCGCTACAAAGTTATCTC


========
Event 14
========
Phylogenetic placement: species tree consistent
Significant comparisons: 25
Detected in comparisons: 25

Multiple sequence alignment:

    Human: GATGCTGGGATTTTACCCACC-----------AGGCCTACTTCCCCCCAGAATATCTATTTGAAGTCATCA
        ↓                                  4        3        2                   
          
    Chimp: GATGCTGGGATTTTACCCACCATCTGGGGGGAAGGCCTACTTCCCCCCAGAATATCTATTTGAAGTCATCA
          
        ↑                                  4        3        2                   
  Gorilla: GATGCTGGGATTTTACCCACC-----------AGGCCTACATCCCCCCAGAATATCTGTTTGAAGTCATCA
          
          
    Human: GATGCTGGGATTTTACCCACC-----------AGGCCTACTTCCCCCCAGAATATCTATTTGAAGTCATCA

  Cluster:                      [                  ]                             


Orangutan: GATGCTGGGATTTTACCCGCC-----------AGGCCTATTTCCCTCCAGAATATCTATTTGAAGTCACCA


Human > Chimp
-------------
chr10:124156994-124157003

Template switch process:
F1: L GGGCCTTCAGGAGCAGCCCAGATGCTGGGATTTTACCCACCA 1
F3:                                          4 AGGCCTACTTCCCCCCAGAATATCTATTTGAAGTCATCAA R
RF:   GGGCCTTCAGGAGCAGCCTAGATGCTGGGATTTTACCCACCAGGCCTACTTCCCCCCAGAATATCTATTTGAAGTCATCAA
RR:   CCCGGAAGTCCTCGTCGGATCTACGACCCTAAAATGGGTGGTCCGGATGAAGGGGGGTCTTATAGATAAACTTCAGTAGTT
F2:                                                   3 AGGGGGGTCT 2


Unidirectional alignment (log-probability: -32.7)
 GCCTTCAGGAGCAGCCcAGATGCTGGGATTTTACCCACCatctggggggaAGGCCTACTTCCCCCCAGAATATCTATTTGAAGTCATCAA
 GCCTTCAGGAGCAGCCTAGATGCTGGGATTTTACCCACC-----------AGGCCTACTTCCCCCCAGAATATCTATTTGAAGTCATCAA

Template switch alignment (log-probability: -22.5)
 GCCTTCAGGAGCAGCCcAGATGCTGGGATTTTACCCACCA|TCTGGGGGGA|AGGCCTACTTCCCCCCAGAATATCTATTTGAAGTCATCAA
 GCCTTCAGGAGCAGCCTAGATGCTGGGATTTTACCCACCA|TCTGGGGGGA|AGGCCTACTTCCCCCCAGAATATCTATTTGAAGTCATCAA


Gorilla > Chimp
---------------
chr10:124156994-124157003

Template switch process:
F1: L GGGCCTTCAGGAGCAGCCCAGATGCTGGGATTTTACCCACCA 1
F3:                                          4 AGGCCTACTTCCCCCCAGAATATCTATTTGAAGTCATCAAATATTTTAT R
RF:   GGGCCTTCAGGAGCAGCCCAGATGCTGGGATTTTACCCACCAGGCCTACATCCCCCCAGAATATCTGTTTGAAGTCATCAAATATTTTAT
RR:   CCCGGAAGTCCTCGTCGGGTCTACGACCCTAAAATGGGTGGTCCGGATGTAGGGGGGTCTTATAGACAAACTTCAGTAGTTTATAAAATA
F2:                                                   3 AGGGGGGTCT 2


Unidirectional alignment (log-probability: -37.9)
 GCCTTCAGGAGCAGCCCAGATGCTGGGATTTTACCCACCatctggggggaAGGCCTACtTCCCCCCAGAATATCTaTTTGAAGTCATCAA
 GCCTTCAGGAGCAGCCCAGATGCTGGGATTTTACCCACC-----------AGGCCTACATCCCCCCAGAATATCTGTTTGAAGTCATCAA

Template switch alignment (log-probability: -28.3)
 GCCTTCAGGAGCAGCCCAGATGCTGGGATTTTACCCACCA|TCTGGGGGGA|AGGCCTACtTCCCCCCAGAATATCTaTTTGAAGTCATCAA
 GCCTTCAGGAGCAGCCCAGATGCTGGGATTTTACCCACCA|TCTGGGGGGA|AGGCCTACATCCCCCCAGAATATCTGTTTGAAGTCATCAA


========
Event 15
========
Phylogenetic placement: species tree consistent
Significant comparisons: 2
Detected in comparisons: 25

Multiple sequence alignment:

    Human: TCCTATATGAAGCAACAAATA---ATGATTCTTAAATAAAGCTCTAATTCTTGGGACTGATTCA
        ↓                         1   4          3    2                   
          
    Chimp: TCCTATATGAAGCAACAAATAGAGCTTATTCTTAAAT-AAGCTCTAATTCTTGGGACTGATTCA
          
          
  Gorilla: TCCTATATGAAGCAACAAATA---ATGATTCTTAAATAAAGCTCTAATTCTTGGGACTGATTCA
          
          
    Human: TCCTATATGAAGCAACAAATA---ATGATTCTTAAATAAAGCTCTAATTCTTGGGACTGATTCA

  Cluster:                      [    ]                                    


Orangutan: TCCTATATGAAGCAACAAAAA---ATGATTCTTAAATAAAGCTCTAATTCTTGGGACAGATTCA


Human > Chimp
-------------
chr10:18766763-18766768

Template switch process:
F1: L ACTTTACAATTCTCTGAGCTTCCTATATGAAGCAACAAATA 1
F3:                                             4 ATTCTTAAAT-AAGCTCTAATTCTTGGGACTGATTCAAAC R
RF:   ACTTTACAATTCTCTGAGCTTCCTATATGAAGCAACAAATAATGATTCTTAAATAAAGCTCTAATTCTTGGGACTGATTCAAAC
RR:   TGAAATGTTAAGAGACTCGAAGGATATACTTCGTTGTTTATTACTAAGAATTTATTTCGAGATTAAGAACCCTGACTAAGTTTG
F2:                                                        3 TTCGAG 2


Unidirectional alignment (log-probability: -37.5)
 CTTTACAATTCTCTGAGCTTCCTATATGAAGCAACAAATAgagcTtATTCTTAAATA-AGCTCTAATTCTTGGGACTGATTCAAAC
 CTTTACAATTCTCTGAGCTTCCTATATGAAGCAACAAATA---ATGATTCTTAAATAAAGCTCTAATTCTTGGGACTGATTCAAAC

Template switch alignment (log-probability: -26.3)
 CTTTACAATTCTCTGAGCTTCCTATATGAAGCAACAAATA|GAGCTT|ATTCTTAAAT-AAGCTCTAATTCTTGGGACTGATTCAAAC
 CTTTACAATTCTCTGAGCTTCCTATATGAAGCAACAAATA|GAGCTT|ATTCTTAAATAAAGCTCTAATTCTTGGGACTGATTCAAAC


========
Event 16
========
Phylogenetic placement: species tree consistent
Significant comparisons: 3
Detected in comparisons: 13

Multiple sequence alignment:

    Human: TATGGGAATTCAAAGAAGGCATTTGCCCAAT----GAGTGGTGTTAAAGAAGCACTCATTGGGAAAATAAGATGACCCTTAAAAATT
          
          
    Chimp: TACGGGAATTCAAAGAAGGCAAATA-TCAAT--GAAAGTGGTGTTAAAGAAGCACTCATTGGGAAAATAAGAGGGCCCTTAAAAATT
          
          
  Gorilla: TACGGGAATTCAAAGAAGGCAAATA-TCAATGA--AAGTGGTGTTAAAGAAGCACTCATTGGGAAAATAAGATGACCCTTAAAAATT
        ↓                      1               4                   3         2                   
          
    Human: TATGGGAATTCAAAGAAGGCATTTGCCCAAT----GAGTGGTGTTAAAGAAGCACTCATTGGGAAAATAAGATGACCCTTAAAAATT

  Cluster:                      [             ]                                                  


Orangutan: TATGGGAATTCGAAGAAGGCAAATA-TCAATGA--AAGTGGTGTTAAAGAAGCACTCATTGGGAAAATAAAATGACCCTTAAAAATT


Gorilla > Human
---------------
chr10:18312821-18312831

Template switch process:
F1: L ATAAATATAAGCTAAGATGCTATGGGAATTCAAAGAAGGCA 1
F3:                                                      4 AGTGGTGTTAAAGAAGCACTCATTGGGAAAATAAGATGAC R
RF:   ATAAATATAAGCTAAGATGCTACGGGAATTCAAAGAAGGCAAATATCAATGAAAGTGGTGTTAAAGAAGCACTCATTGGGAAAATAAGATGAC
RR:   TATTTATATTCGATTCTACGATGCCCTTAAGTTTCTTCCGTTTATAGTTACTTTCACCACAATTTCTTCGTGAGTAACCCTTTTATTCTACTG
F2:                                                                          3 GTAACCCGTTT 2


Unidirectional alignment (log-probability: -42.2)
 TAAATATAAGCTAAGATGCTAtGGGAATTCAAAGAAGGCAtttgcccAAT--------gAGTGGTGTTAAAGAAGCACTCATTGGGAAAATAAGATGAC
 TAAATATAAGCTAAGATGCTACGGGAATTCAAAGAAGGCA-------AATATCAATGAAAGTGGTGTTAAAGAAGCACTCATTGGGAAAATAAGATGAC

Template switch alignment (log-probability: -28.2)
 TAAATATAAGCTAAGATGCTAtGGGAATTCAAAGAAGGCA|TTTgCCCAATG|AGTGGTGTTAAAGAAGCACTCATTGGGAAAATAAGATGAC
 TAAATATAAGCTAAGATGCTACGGGAATTCAAAGAAGGCA|TTTTCCCAATG|AGTGGTGTTAAAGAAGCACTCATTGGGAAAATAAGATGAC


========
Event 17
========
Phylogenetic placement: species tree consistent
Significant comparisons: 35
Detected in comparisons: 35

Multiple sequence alignment:

    Human: AGACCGAGGTGGGTTGTTCGGGGCA---CTTGAGGATTTTTCAATGCTTTCACTCTTTCAGATGAGCATGAAGCCTTCTGTTCTCATTCAGCTCCATCTCAAGCACTGAAGCAGGGATTCCCC
          
          
    Chimp: AGACCGAGGTGGGTTGTTCGGAGCA---CTTGAGGATTTTTCAATGCTTTCACTCTTTCAGATGAGCATGAAGCCTTCTGTTCTCATTCAGCTCCATCTCAAGCACTGAAGCAGGGATTCCCC
          
        ↑                                1  4                                                                3   2                   
  Gorilla: AGACCGAGGTGGGTTGTTCGGGGCA------ACGGATTTTTCAATGCTTTCACTGTTTCAGATGAGCATGAAGCCTTCTGTTCTCATTCAGCTCCATCTCAAGC-ATGAAGCAGGGATTcccc
        ↓                                1  4                                                                3   2                   
          
    Human: AGACCGAGGTGGGTTGTTCGGGGCA---CTTGAGGATTTTTCAATGCTTTCACTCTTTCAGATGAGCATGAAGCCTTCTGTTCTCATTCAGCTCCATCTCAAGCACTGAAGCAGGGATTCCCC

  Cluster:                      [          ]                                                                                         


Orangutan: AGACCGAGGTGGGTTGTTCGGGGCACTT---GAGGATTTTTCAATGCTTTCACTCTTTCAGATGAGCGTGAAGCCTTCTGTTCTCATTCAGCCCCATCTCAAGCACTGAAGCAGGGATTCCCC


Gorilla > Human
---------------
chr10:117765201-117765205

Template switch process:
F1: L ATTAAAAGAGGTGTTTAGACCGAGGTGGGTTGTTCGGGGCA 1
F3:                                            4 GGATTTTTCAATGCTTTCACTCTTTCAGATGAGCATGAAG R
RF:   ATTAAAGGAGGTGTTTAGACCGAGGTGGGTTGTTCGGGGCAACGGATTTTTCAATGCTTTCACTGTTTCAGATGAGCATGAAGCCTTCTGTTCTCATTCAGCTCCATCTCAAG
RR:   TAATTTCCTCCACAAATCTGGCTCCACCCAACAAGCCCCGTTGCCTAAAAAGTTACGAAAGTGACAAAGTCTACTCGTACTTCGGAAGACAAGAGTAAGTCGAGGTAGAGTTC
F2:                                                                                                             3 AGTTC 2


Unidirectional alignment (log-probability: -37.3)
 TTAAAaGAGGTGTTTAGACCGAGGTGGGTTGTTCGGGGCActtgaGGATTTTTCAATGCTTTCACTcTTTCAGATGAGCATGAAG
 TTAAAGGAGGTGTTTAGACCGAGGTGGGTTGTTCGGGGCAAC---GGATTTTTCAATGCTTTCACTGTTTCAGATGAGCATGAAG

Template switch alignment (log-probability: -27.4)
 TTAAAaGAGGTGTTTAGACCGAGGTGGGTTGTTCGGGGCA|CTTGA|GGATTTTTCAATGCTTTCACTcTTTCAGATGAGCATGAAG
 TTAAAGGAGGTGTTTAGACCGAGGTGGGTTGTTCGGGGCA|CTTGA|GGATTTTTCAATGCTTTCACTGTTTCAGATGAGCATGAAG


Gorilla > Chimp
---------------
chr10:119534158-119534162

Template switch process:
F1: L AGCTATTAAAGGAGGTGTTTAGACCGAGGTGGGTTGTTCGGAGCA 1
F3:                                                4 GGATTTTTCAATGCTTTCACTCTTTCAGATGAGCATGAAG R
RF:   AGCTATTAAAGGAGGTGTTTAGACCGAGGTGGGTTGTTCGGGGCAACGGATTTTTCAATGCTTTCACTGTTTCAGATGAGCATGAAGCCTTCTGTTCTCATTCAGCTCCATCTCAAG
RR:   TCGATAATTTCCTCCACAAATCTGGCTCCACCCAACAAGCCCCGTTGCCTAAAAAGTTACGAAAGTGACAAAGTCTACTCGTACTTCGGAAGACAAGAGTAAGTCGAGGTAGAGTTC
F2:                                                                                                                 3 AGTTC 2


Unidirectional alignment (log-probability: -37.4)
 TTAAAGGAGGTGTTTAGACCGAGGTGGGTTGTTCGGaGCActtgaGGATTTTTCAATGCTTTCACTcTTTCAGATGAGCATGAAG
 TTAAAGGAGGTGTTTAGACCGAGGTGGGTTGTTCGGGGCAAC---GGATTTTTCAATGCTTTCACTGTTTCAGATGAGCATGAAG

Template switch alignment (log-probability: -27.5)
 TTAAAGGAGGTGTTTAGACCGAGGTGGGTTGTTCGGaGCA|CTTGA|GGATTTTTCAATGCTTTCACTcTTTCAGATGAGCATGAAG
 TTAAAGGAGGTGTTTAGACCGAGGTGGGTTGTTCGGGGCA|CTTGA|GGATTTTTCAATGCTTTCACTGTTTCAGATGAGCATGAAG


========
Event 18
========
Phylogenetic placement: species tree consistent
Significant comparisons: 35
Detected in comparisons: 35

Multiple sequence alignment:

    Human: GAATGGGTGGAAGAGATAATGCA------------ATTCCTAGTGCAATTCTTTCCACATGGGGCCATAGGAGGAGAGAACATCTGAACACACTGCTGTTCCTTAGACACACTCTTTTCAAGTTGAACATTTGCACAGGACAATGACTAGGAAAGAGAC----ATCTGAA
          
          
    Chimp: GAATGGGTGGAAGAGATAATGCA------------ATTCCTAGTGCAATTCTTTCCACATGGGGCCATAGGAGGAGAGAACATCTGAACACACTGCTGTTCCTTAGACACACTCTTTTCAAGTTGAACATTTGCACAGGACAATGACTAGGAAAGAGAC--ATATCTGAA
          
        ↑                     4                              1                                                                                               3  2                   
  Gorilla: GAATGGGTGGAAGAGATAATGCA------------------------ATTCTTTCCACATGGGGCCATAGGAGGAGAGAACATCTGAACACACTGCTGTTCCTTAGACACACTCTTTTCAAGTTGAACATTTGCACAGGACAATGACTAGGAAAGAGACAT--ATCTGAA
        ↓                     4                              1                                                                                               3  2                   
          
    Human: GAATGGGTGGAAGAGATAATGCA------------ATTCCTAGTGCAATTCTTTCCACATGGGGCCATAGGAGGAGAGAACATCTGAACACACTGCTGTTCCTTAGACACACTCTTTTCAAGTTGAACATTTGCACAGGACAATGACTAGGAAAGAGAC----ATCTGAA

  Cluster:                        [                      ]                                                                                                                          


Orangutan: GAATGGGTGGAAGGGATAATGCAATTCCTAGTGCA------------ATTCTTTCCACATGGGGCCATAGGAGGAGAGAACATCTGAACACACTGCTGGTCCTTAGACACACTCTTTTCAAGTTGAACATTTGCACAGGACAATGACTAGGAAAGAGACAT--ATCTGAA


Gorilla > Human
---------------
chr10:13782543-13782546

Template switch process:
F1: L TAAAGCAAGTTCAAAGCTGAATGGGTGGAAGAGATAATGCAATTC 1
F3:                                      4 TGCAATTCTTTCCACATGGGGCCATAGGAGGAGAGAACATCTGA R
RF:   TAAAGCAGGTTCAAAGCTGAATGGGTGGAAGAGATAATGCAATTCTTTCCACATGGGGCCATAGGAGGAGAGAACATCTGAACACACTGCTGTTCCTTAGACACACTCTTTTCAAGTTGAACATTTGCACAGGACAATGACTAG
RR:   ATTTCGTCCAAGTTTCGACTTACCCACCTTCTCTATTACGTTAAGAAAGGTGTACCCCGGTATCCTCCTCTCTTGTAGACTTGTGTGACGACAAGGAATCTGTGTGAGAAAAGTTCAACTTGTAAACGTGTCCTGTTACTGATC
F2:                                                                                                                                             3 GATC 2


Unidirectional alignment (log-probability: -33.7)
 CAaGTTCAAAGCTGAATGGGTGGAAGAGATAAtgcaattcctagTGCAATTCTTTCCACATGGGGCCATAGGAGGAGAGAACAT
 CAGGTTCAAAGCTGAATGGGTGGAAGAGATAA------------TGCAATTCTTTCCACATGGGGCCATAGGAGGAGAGAACAT

Template switch alignment (log-probability: -21.9)
 CAaGTTCAAAGCTGAATGGGTGGAAGAGATAATGCAATTC|CTAG|TGCAATTCTTTCCACATGGGGCCATAGGAGGAGAGAACAT
 CAGGTTCAAAGCTGAATGGGTGGAAGAGATAATGCAATTC|CTAG|TGCAATTCTTTCCACATGGGGCCATAGGAGGAGAGAACAT


Gorilla > Chimp
---------------
chr10:14090670-14090673

Template switch process:
F1: L TAAAGCAGGTTCAAAGCTGAATGGGTGGAAGAGATAATGCAATTC 1
F3:                                      4 TGCAATTCTTTCCACATGGGGCCATAGGAGGAGAGAACATCTGA R
RF:   TAAAGCAGGTTCAAAGCTGAATGGGTGGAAGAGATAATGCAATTCTTTCCACATGGGGCCATAGGAGGAGAGAACATCTGAACACACTGCTGTTCCTTAGACACACTCTTTTCAAGTTGAACATTTGCACAGGACAATGACTAG
RR:   ATTTCGTCCAAGTTTCGACTTACCCACCTTCTCTATTACGTTAAGAAAGGTGTACCCCGGTATCCTCCTCTCTTGTAGACTTGTGTGACGACAAGGAATCTGTGTGAGAAAAGTTCAACTTGTAAACGTGTCCTGTTACTGATC
F2:                                                                                                                                             3 GATC 2


Unidirectional alignment (log-probability: -28.1)
 CAGGTTCAAAGCTGAATGGGTGGAAGAGATAATGcaattcctagtgCAATTCTTTCCACATGGGGCCATAGGAGGAGAGAACAT
 CAGGTTCAAAGCTGAATGGGTGGAAGAGATAATG------------CAATTCTTTCCACATGGGGCCATAGGAGGAGAGAACAT

Template switch alignment (log-probability: -16.4)
 CAGGTTCAAAGCTGAATGGGTGGAAGAGATAATGCAATTC|CTAG|TGCAATTCTTTCCACATGGGGCCATAGGAGGAGAGAACAT
 CAGGTTCAAAGCTGAATGGGTGGAAGAGATAATGCAATTC|CTAG|TGCAATTCTTTCCACATGGGGCCATAGGAGGAGAGAACAT


========
Event 19
========
Phylogenetic placement: species tree consistent
Significant comparisons: 2
Detected in comparisons: 25

Multiple sequence alignment:

    Human: TTCTCTGGCCAAGTCTACCCTGCAACACGCTGGTAAAATGTAAAATTCCTTCGCACGAGAGTGAAGAGGATGATCCCCAGGTGCGTCTCTCCATTCCCGGGTCCTAACGATTCCTCCTTAAGCCGGCTACCTGCGCGGGGGCCACGCTCTCCCACTGGGA
        ↓                     3   2                                                                                                            1      4                   
          
    Chimp: TTCTCTGGCCAAGTCTACCCTGCAACACGCTGGTAAAATGTAAAATTCCTTCGCACGAGAGTGAAGAGGATGATCCCCAGGTGCGTCTCTCCATTCCCGGGTCCTAACGATTCCTCCTTAAGCCGGCTACCTGTGCA-GGGCCACGCTctcccactg-ga
          
          
  Gorilla: TTCTCTGGCCAAGTCTACCCTGCAACACGCTGGTAAAATGTAAAATTCCTTCGCACGAGAGTGAAGAGGATGATCCCCAGGTGCGTCTCTCCATTCCTGGGTCCTAATGATTCCTCCTTAAGCCGGCTACCTGTGCGGGGGCCACGATCCCCCACTGGGA
          
          
    Human: TTCTCTGGCCAAGTCTACCCTGCAACACGCTGGTAAAATGTAAAATTCCTTCGCACGAGAGTGAAGAGGATGATCCCCAGGTGCGTCTCTCCATTCCCGGGTCCTAACGATTCCTCCTTAAGCCGGCTACCTGCGCGGGGGCCACGCTCTCCCACTGGGA

  Cluster:                                                                                                                                      [   ]                     


Orangutan: TTTTCTGGCCAAGTCTACCCTGCAACATGCTGGTAAAACGTAAAATTCCTTCGCACGAGAGCGAAGAGGATGATCCCCAGGTGCGTCTCTCCATTCCCGGGTCCTAACGATTGCTCTTTATGCGGGCTACCTGTGCGGGGGCCACGCTCTCTCACTGGGA


Human > Chimp
-------------
chr10:1287013-1287017

Template switch process:
F1:                                                                           L ATTCCCGGGTCCTAACGATTCCTCCTTAAGCCGGCTACCTG 1
F3:                                                                                                                          4 GGCCACGCTCTCCCACTGGA R
RF:    CTGCAACACGCTGGTAAAATGTAAAATTCCTTCGCACGAGAGTGAAGAGGATGATCCCCAGGTGCGTCTCTCCATTCCCGGGTCCTAACGATTCCTCCTTAAGCCGGCTACCTGCGCGGGGGCCACGCTCTCCCACTGGG
RR:    GACGTTGTGCGACCATTTTACATTTTAAGGAAGCGTGCTCTCACTTCTCCTACTAGGGGTCCACGCAGAGAGGTAAGGGCCCAGGATTGCTAAGGAGGAATTCGGCCGATGGACGCGCCCCCGGTGCGAGAGGGTGACCC
F2:  3 GACGT 2


Unidirectional alignment (log-probability: -37)
 TTCCCGGGTCCTAACGATTCCTCCTTAAGCCGGCTACCTGtGC-aGGGCCACGCTCTCCCACTGGa-------------------
 TTCCCGGGTCCTAACGATTCCTCCTTAAGCCGGCTACCTGCGCGGGGGCCACGCTCTCCCACTGGGAGGATGGTTTCTGGGACAT

Template switch alignment (log-probability: -21.5)
 TTCCCGGGTCCTAACGATTCCTCCTTAAGCCGGCTACCTG|TGCAG|GGCCACGCTCTCCCACTGGa
 TTCCCGGGTCCTAACGATTCCTCCTTAAGCCGGCTACCTG|TGCAG|GGCCACGCTCTCCCACTGGG


========
Event 20
========
Phylogenetic placement: species tree consistent
Significant comparisons: 6
Detected in comparisons: 46

Multiple sequence alignment:

    Human: TAAAAATTGCCAGTTAAGTAGGAGAAT---ACGCTTTCAGTGGTGCAAATAAGAACAGTAGTGGTCAAAG
          
          
    Chimp: TAAAAATTGCCAGTAAAGTAGGAGAAT---ACGCTTTCAGTGGTACAAATAAGAACAGTAGTGGTCAAAG
        ↓                        1        4          3      2                   
          
  Gorilla: TAAAAATTGCCAGTAAAGTAGCAATTTGTACCGCTTTCAGTGGTACAAATAAGAACAGTAGTGGTCAAAG
          
          
    Human: TAAAAATTGCCAGTTAAGTAGGAGAAT---ACGCTTTCAGTGGTGCAAATAAGAACAGTAGTGGTCAAAG

  Cluster:                      [        ]                                      


Orangutan: TAAAAATTGCCAGTAAAGTAGGAGAAT---ACACTTGCAGTGGTACAAATAAGAACAGTAGTGGTCAAAG


Chimp > Gorilla
---------------
chr10:1443518-1443525

Template switch process:
F1: L TATTTTTTAGTTGAGAAAATTAAAAATTGCCAGTAAAGTAGCA 1
F3:                                                 4 CGCTTTCAGTGGTACAAATAAGAACAGTAGTGGTCAAAGA R
RF:   TATTTTTTAGTTGAGAAAATTAAAAATTGCCAGTAAAGTAGGAGAATACGCTTTCAGTGGTACAAATAAGAACAGTAGTGGTCAAAGA
RR:   ATAAAAAATCAACTCTTTTAATTTTTAACGGTCATTTCATCCTCTTATGCGAAAGTCACCATGTTTATTCTTGTCATCACCAGTTTCT
F2:                                                            3 CATGTTTA 2


Unidirectional alignment (log-probability: -35.4)
 TTTTTAGTTGAGAAAATTAAAAATTGCCAGTAAAGTAG-------caatttgtacCGCTTTCAGTGGTACAAATAAGAACAGTAGTGGTCAAAGA
 TTTTTAGTTGAGAAAATTAAAAATTGCCAGTAAAGTAGGAGAATA----------CGCTTTCAGTGGTACAAATAAGAACAGTAGTGGTCAAAGA

Template switch alignment (log-probability: -22.3)
 TTTTTAGTTGAGAAAATTAAAAATTGCCAGTAAAGTAGcA|ATTTGTAC|CGCTTTCAGTGGTACAAATAAGAACAGTAGTGGTCAAAGA
 TTTTTAGTTGAGAAAATTAAAAATTGCCAGTAAAGTAGGA|ATTTGTAC|CGCTTTCAGTGGTACAAATAAGAACAGTAGTGGTCAAAGA


========
Event 21
========
Phylogenetic placement: species tree consistent
Significant comparisons: 35
Detected in comparisons: 35

Multiple sequence alignment:

    Human: GGATTATGCAGTAGAAAGGAACAGGTCATGATATGTAAAATCATGACcctcctatgttctccatcttccccaccctgccgtgtggttttcatagctgtcaggcctctgagcccaagctaagccatcatatcccctgtgacctgcacgtatacatccagatggc
          
          
    Chimp: GGATTATGCAGTAGAAAGGAACAGGTCATGATATGTAAAATCATGACcctcctatgttctccatcttccccaccctgccgtgtggttttcatagctgtcatgcctctgagcaaaagctaagccatcatatcccctgtgacctgcacatatacatccagatggc
          
        ↑                      1       4                                                                                                           3     2                   
  Gorilla: GGATTATGCAGTAGAAAGGAATCTGTGTTCATATGTAAAATCATGACcctcctatgttctccatcttccccaccctgccgtgtggttttcatagctgtcaggcctctgagcccaagctaagccatcatatcccctgtgacctgcacatatacatccagatggc
        ↓                      1       4                                                                                                           3     2                   
          
    Human: GGATTATGCAGTAGAAAGGAACAGGTCATGATATGTAAAATCATGACcctcctatgttctccatcttccccaccctgccgtgtggttttcatagctgtcaggcctctgagcccaagctaagccatcatatcccctgtgacctgcacgtatacatccagatggc

  Cluster:                      [       ]                                                                                                                                    


Orangutan: GGATTATGCAGTAGAAAGGAACCTGTGTTCAtatgtaaaattgtgaccctcctatgttctccatcttccccaccctgccgtgtggttttcgtagctgtcaggcctctgagcccaagctaaaccatcacatcccctgtgacctgcacatatacatccagatggc


Gorilla > Human
---------------
chr10:13690321-13690327

Template switch process:
F1: L CACTTCCCTGGGAAGTACTGGGATTATGCAGTAGAAAGGAA 1
F3:                                                 4 TGATATGTAAAATCATGACCCTCCTATGTTCTCCATCTTCCC R
RF:   CACTTCCCTGGGAAGTACTGGGATTATGCAGTAGAAAGGAATCTGTGTTCATATGTAAAATCATGACCCTCCTATGTTCTCCATCTTCCCCACCCTGCCGTGTGGTTTTCATAGCTGTCAGGCCTCTGAGCCCAAGCTAAGCCATCATATCCCCTGTGACCTG
RR:   GTGAAGGGACCCTTCATGACCCTAATACGTCATCTTTCCTTAGACACAAGTATACATTTTAGTACTGGGAGGATACAAGAGGTAGAAGGGGTGGGACGGCACACCAAAAGTATCGACAGTCCGGAGACTCGGGTTCGATTCGGTAGTATAGGGGACACTGGAC
F2:                                                                                                                                                             3 ACTGGAC 2


Unidirectional alignment (log-probability: -32.6)
 ACTTCCCTGGGAAGTACTGGGATTATGCAGTAGAAAGGAA--------CaggtcatgATATGTAAAATCATGACCCTCCTATGTTCTCCATCTTC
 ACTTCCCTGGGAAGTACTGGGATTATGCAGTAGAAAGGAATCTGTGTTC--------ATATGTAAAATCATGACCCTCCTATGTTCTCCATCTTC

Template switch alignment (log-probability: -22.2)
 ACTTCCCTGGGAAGTACTGGGATTATGCAGTAGAAAGGAA|CAGGTCA|TgATATGTAAAATCATGACCCTCCTATGTTCTCCATCTTC
 ACTTCCCTGGGAAGTACTGGGATTATGCAGTAGAAAGGAA|CAGGTCA|TCATATGTAAAATCATGACCCTCCTATGTTCTCCATCTTC


Gorilla > Chimp
---------------
chr10:13998522-13998528

Template switch process:
F1: L CACTTCCCTGGGAAGTACTGGGATTATGCAGTAGAAAGGAA 1
F3:                                                 4 TGATATGTAAAATCATGACCCTCCTATGTTCTCCATCTTCCC R
RF:   CACTTCCCTGGGAAGTACTGGGATTATGCAGTAGAAAGGAATCTGTGTTCATATGTAAAATCATGACCCTCCTATGTTCTCCATCTTCCCCACCCTGCCGTGTGGTTTTCATAGCTGTCAGGCCTCTGAGCCCAAGCTAAGCCATCATATCCCCTGTGACCTG
RR:   GTGAAGGGACCCTTCATGACCCTAATACGTCATCTTTCCTTAGACACAAGTATACATTTTAGTACTGGGAGGATACAAGAGGTAGAAGGGGTGGGACGGCACACCAAAAGTATCGACAGTCCGGAGACTCGGGTTCGATTCGGTAGTATAGGGGACACTGGAC
F2:                                                                                                                                                             3 ACTGGAC 2


Unidirectional alignment (log-probability: -32.6)
 ACTTCCCTGGGAAGTACTGGGATTATGCAGTAGAAAGGAA--------CaggtcatgATATGTAAAATCATGACCCTCCTATGTTCTCCATCTTC
 ACTTCCCTGGGAAGTACTGGGATTATGCAGTAGAAAGGAATCTGTGTTC--------ATATGTAAAATCATGACCCTCCTATGTTCTCCATCTTC

Template switch alignment (log-probability: -22.2)
 ACTTCCCTGGGAAGTACTGGGATTATGCAGTAGAAAGGAA|CAGGTCA|TgATATGTAAAATCATGACCCTCCTATGTTCTCCATCTTC
 ACTTCCCTGGGAAGTACTGGGATTATGCAGTAGAAAGGAA|CAGGTCA|TCATATGTAAAATCATGACCCTCCTATGTTCTCCATCTTC


========
Event 22
========
Phylogenetic placement: species tree consistent
Significant comparisons: 6
Detected in comparisons: 46

Multiple sequence alignment:

    Human: CATAACTCCTACTCCTTCCTCAGATTTCATCTCATCTTAGTTCCTCAAAATCTCTCTAATTAAACCTCCCTCTCCAACCCTCGTTAGTGGGGTCCTCTTTGTCCCTTCCCAGTCCCTCCTCTTGGACACTCTAATCCATCCTCTACATTCTTGCTGGGCTGAACttcttcttctt
          
          
    Chimp: CATAACTCCTACTCCTTCCTCAGATTTCATCTCATCTTAGTTCCTCAAAATCTCTCTAATTAAACCTCCCTCTCCAATCCTCGTTAGTGGGGTCCTCTTTGTCCCTTCCCAGTCCCTCCTCTTGGACACTCTAATCCATCCTCTACATTCTTGCTGGGCTGAACTTCTTCttctt
        ↓                     3  2                                                                                                                              1    4                   
          
  Gorilla: CATAACTCCTACTCCTTCCTCAGATTTCATCTCATCTTAGGTCTTCAAAATCTCTCCAATTAAACCTCCCTCTCCAACCCTCGTTAGTGGGGTCCTCTTTGTCCCTTCCCAGTCCCTCCTCTTGGACACTCTAATCCATCCTCTACATTCCTGATGGGCTGAACttcttcttctt
          
          
    Human: CATAACTCCTACTCCTTCCTCAGATTTCATCTCATCTTAGTTCCTCAAAATCTCTCTAATTAAACCTCCCTCTCCAACCCTCGTTAGTGGGGTCCTCTTTGTCCCTTCCCAGTCCCTCCTCTTGGACACTCTAATCCATCCTCTACATTCTTGCTGGGCTGAACttcttcttctt

  Cluster:                                                                                                                                                       [  ]                    


Orangutan: GATAACTTCTACTCCTTCCTCAGATTTCATCTCATCTTAGTTCCTCAAAATTTCTCTAATTAAACCTCCCTCTCCAACCCTCTTTAGTGGGGTCCTCTTTGTCCCTTCCCAGTCCCTCCTCTTGGCCACTCTAATCCATCCTCTACACTCTTGCTGGGCTGAACttctttttt--


Chimp > Gorilla
---------------
chr10:29690045-29690048

Template switch process:
F1:                                                                                            L CAGTCCCTCCTCTTGGACACTCTAATCCATCCTCTACATTC 1
F3:                                                                                                                                         4 TGGGCTGAACTTCTTCTTCTTTTTTTTTTTTTT R
RF:    TCAGATTTCATCTCATCTTAGTTCCTCAAAATCTCTCTAATTAAACCTCCCTCTCCAATCCTCGTTAGTGGGGTCCTCTTTGTCCCTTCCCAGTCCCTCCTCTTGGACACTCTAATCCATCCTCTACATTCTTGCTGGGCTGAACTTCTTCTTCTTTTTTTTTTTTTT
RR:    AGTCTAAAGTAGAGTAGAATCAAGGAGTTTTAGAGAGATTAATTTGGAGGGAGAGGTTAGGAGCAATCACCCCAGGAGAAACAGGGAAGGGTCAGGGAGGAGAACCTGTGAGATTAGGTAGGAGATGTAAGAACGACCCGACTTGAAGAAGAAGAAAAAAAAAAAAAA
F2:  3 AGTC 2


Unidirectional alignment (log-probability: -26)
 AGTCCCTCCTCTTGGACACTCTAATCCATCCTCTACATTCcTGaTGGGCTGAACTTCTTCTTCTTTTTTTTTttttt
 AGTCCCTCCTCTTGGACACTCTAATCCATCCTCTACATTCTTGCTGGGCTGAACTTCTTCTTCTTTTTTTTT-----

Template switch alignment (log-probability: -16)
 AGTCCCTCCTCTTGGACACTCTAATCCATCCTCTACATTC|CTGA|TGGGCTGAACTTCTTCTTCTTTTTTTTTTTTTT
 AGTCCCTCCTCTTGGACACTCTAATCCATCCTCTACATTC|CTGA|TGGGCTGAACTTCTTCTTCTTTTTTTTTTTTTT


========
Event 23
========
Phylogenetic placement: species tree consistent
Significant comparisons: 6
Detected in comparisons: 46

Multiple sequence alignment:

    Human: TAAACACACGCTCGAAAGTGCTCTGAAAGCACAAGATGTTCCACTGCTATTTCTCCTCCTTGGCACACCCCTGAGTCCACCCTGGCCCCCAGCAAAGGGGAGAAGGCT----TCAGAGCCTGGGATCCTCCTGCAGGTCA
          
          
    Chimp: TAAACACACGCTCGAAAGTGCTCTGAAAGCACAAGATGTTCCACTGCTATTTCTCTTCCTTGGCACACCCCTGAGTCCACCCTGGCCCCCAGCAAAGGGGAGAAGGCT----TCAGACACTGGGATCCTCCTGCAGGTCA
        ↓                     3      2                                                                                       1    4                   
          
  Gorilla: TAAACACACGCTCGAAAGTGCTCTGAAAGCACAAGATGTTCCACTGCTATTTCTCTTCCTTGGCACACCCCTGAGTCCACCCTGGCCCCCAGCAAAGGGGAGAAGGCTTCATTCAGAGCCTGGGATCCTCCTGCAGGTCA
          
          
    Human: TAAACACACGCTCGAAAGTGCTCTGAAAGCACAAGATGTTCCACTGCTATTTCTCCTCCTTGGCACACCCCTGAGTCCACCCTGGCCCCCAGCAAAGGGGAGAAGGCT----TCAGAGCCTGGGATCCTCCTGCAGGTCA

  Cluster:                                                                                                             [         ]                    


Orangutan: TAAACACACGCTCGAAAGTGCTCTGAAAGCACAAGATGTTCCACTGCTATTTCTCTTCCTTGGCACACCCCTGAGTCCGCCCTGGCCCCCAGCAAAGGGGAGAAGGCT----CCAGAGCCTGGGATCCTCCTGCAGGTCA


Chimp > Gorilla
---------------
chr10:118989531-118989538

Template switch process:
F1:                                                  L CCCCTGAGTCCACCCTGGCCCCCAGCAAAGGGGAGAAGGCTTCA 1
F3:                                                                                                  4 CTGGGATCCTCCTGCAGGTCAGGGGTTCCCTCTGACTCAC R
RF:    GCTCTGAAAGCACAAGATGTTCCACTGCTATTTCTCTTCCTTGGCACACCCCTGAGTCCACCCTGGCCCCCAGCAAAGGGGAGAAGGCTTCAGACACTGGGATCCTCCTGCAGGTCAGGGGTTCCCTCTGACTCAC
RR:    CGAGACTTTCGTGTTCTACAAGGTGACGATAAAGAGAAGGAACCGTGTGGGGACTCAGGTGGGACCGGGGGTCGTTTCCCCTCTTCCGAAGTCTGTGACCCTAGGAGGACGTCCAGTCCCCAAGGGAGACTGAGTG
F2:  3 CGAGACTT 2


Unidirectional alignment (log-probability: -27.8)
 TGAGTCCACCCTGGCCCCCAGCAAAGGGGAGAAGGCttcaTTCAGAgcCTGGGATCCTCCTGCAGGTCAGGGGTTCCCTCTGACTCAC
 TGAGTCCACCCTGGCCCCCAGCAAAGGGGAGAAGGC----TTCAGACACTGGGATCCTCCTGCAGGTCAGGGGTTCCCTCTGACTCAC

Template switch alignment (log-probability: -16.8)
 TGAGTCCACCCTGGCCCCCAGCAAAGGGGAGAAGGCTTCA|TTCAGAGC|CTGGGATCCTCCTGCAGGTCAGGGGTTCCCTCTGACTCAC
 TGAGTCCACCCTGGCCCCCAGCAAAGGGGAGAAGGCTTCA|TTCAGAGC|CTGGGATCCTCCTGCAGGTCAGGGGTTCCCTCTGACTCAC


========
Event 24
========
Phylogenetic placement: species tree consistent
Significant comparisons: 46
Detected in comparisons: 46

Multiple sequence alignment:

    Human: AGGGGCTGCCATGGGTTGGGCAG---CAGCTGCTGGGATCAGAGAGGCTCTGAACCTG
          
          
    Chimp: AGGGGCTGCCATGGGTTGGGCAG---CAGCTGCTGGGAGCAGAGAGGCTCTGAACCTG
        ↓                      1      4    3    2                   
          
  Gorilla: AGGGGCTGCCATGGGTTGGGCTCCCAGAGCTGCTGGGAGCAGAGAGGCTCTGAACCTG
          
        ↑                      1      4    3    2                   
    Human: AGGGGCTGCCATGGGTTGGGCAG---CAGCTGCTGGGATCAGAGAGGCTCTGAACCTG

  Cluster:                      [    ]                              


Orangutan: AGGGGCTGCCATGGATTGAACAG---CAGCTGCTGGGAGCAGAGAGGCTCTGAACCTG


Human > Gorilla
---------------
chr10:30303448-30303453

Template switch process:
F1: L GAGGGGGAGGCCGCCACCCAAGGGGCTGCCATGGGTTGGGC 1
F3:                                             4 AGCTGCTGGGAGCAGAGAGGCTCTGAACCTGCCAGCCTCC R
RF:   GAGGGGGAGGCCGCAACCCAAGGGGCTGCCATGGGTTGGGCAGCAGCTGCTGGGATCAGAGAGGCTCTGAACCTGCCAGCCTCC
RR:   CTCCCCCTCCGGCGTTGGGTTCCCCGACGGTACCCAACCCGTCGTCGACGACCCTAGTCTCTCCGAGACTTGGACGGTCGGAGG
F2:                                                  3 GACCCT 2


Unidirectional alignment (log-probability: -37.3)
 AGGGGGAGGCCGCcACCCAAGGGGCTGCCATGGGTTGGGCtcCcagAGCTGCTGGGAgCAGAGAGGCTCTGAACCTGCCAGCCTCC
 AGGGGGAGGCCGCAACCCAAGGGGCTGCCATGGGTTGGGCAGC---AGCTGCTGGGATCAGAGAGGCTCTGAACCTGCCAGCCTCC

Template switch alignment (log-probability: -27.5)
 AGGGGGAGGCCGCcACCCAAGGGGCTGCCATGGGTTGGGC|TCCCAG|AGCTGCTGGGAgCAGAGAGGCTCTGAACCTGCCAGCCTCC
 AGGGGGAGGCCGCAACCCAAGGGGCTGCCATGGGTTGGGC|TCCCAG|AGCTGCTGGGATCAGAGAGGCTCTGAACCTGCCAGCCTCC


Chimp > Gorilla
---------------
chr10:30303448-30303453

Template switch process:
F1: L GAGGGGGAGGCCGCCACCCAAGGGGCTGCCATGGGTTGGGC 1
F3:                                             4 AGCTGCTGGGAGCAGAGAGGCTCTGAACCTGCCAGCCTCC R
RF:   GAGGGGGAGGCCGCAACCCAAGGGGCTGCCATGGGTTGGGCAGCAGCTGCTGGGAGCAGAGAGGCTCTGAACCTGCCAGCCTCC
RR:   CTCCCCCTCCGGCGTTGGGTTCCCCGACGGTACCCAACCCGTCGTCGACGACCCTCGTCTCTCCGAGACTTGGACGGTCGGAGG
F2:                                                  3 GACCCT 2


Unidirectional alignment (log-probability: -31.8)
 AGGGGGAGGCCGCcACCCAAGGGGCTGCCATGGGTTGGGCtcCcagAGCTGCTGGGAGCAGAGAGGCTCTGAACCTGCCAGCCTCC
 AGGGGGAGGCCGCAACCCAAGGGGCTGCCATGGGTTGGGCAGC---AGCTGCTGGGAGCAGAGAGGCTCTGAACCTGCCAGCCTCC

Template switch alignment (log-probability: -22)
 AGGGGGAGGCCGCcACCCAAGGGGCTGCCATGGGTTGGGC|TCCCAG|AGCTGCTGGGAGCAGAGAGGCTCTGAACCTGCCAGCCTCC
 AGGGGGAGGCCGCAACCCAAGGGGCTGCCATGGGTTGGGC|TCCCAG|AGCTGCTGGGAGCAGAGAGGCTCTGAACCTGCCAGCCTCC


========
Event 25
========
Phylogenetic placement: species tree consistent
Significant comparisons: 3
Detected in comparisons: 35

Multiple sequence alignment:

    Human: TAAACACTAACGGAGTACATGGTTA-------TTTGCATACCCAGCTTAGAATTTTATATTGGGGGTTGAGAGTGGAAATGACCTAATTGAGAACTCAGGTCTATTTCTCTATACAAATACCCCTGTCTACCAGACTGGACT
          
          
    Chimp: TAAACACTAACGGGGTACATGGTTA-------TTTGCATACCCAGCTTAGAATTTTATATTGGGGGTTGAGAGTGGAAATGACCTAATTGAGAACTCAGGTCTATTTCTCTATACAAATACCCCTGTCTACCAGACTGGACT
          
          
  Gorilla: TAAACACTAACGGAGTACATGCAAA--------------TCCCAGCTTAGAATTTTATATTGGGGGTTGAGAGTGGAAATGACCTAATTGAGAACTCAGGTCTATTTCTCTATACAAATACCCTTGTCTACCAGACTGGACT
        ↓                      1                   4                                                                     3          2                   
          
    Human: TAAACACTAACGGAGTACATGGTTA-------TTTGCATACCCAGCTTAGAATTTTATATTGGGGGTTGAGAGTGGAAATGACCTAATTGAGAACTCAGGTCTATTTCTCTATACAAATACCCCTGTCTACCAGACTGGACT

  Cluster:                      [                 ]                                                                                                     


Orangutan: TAAACACTAATGGAGTACATGGTTATTTGCAC-------ACCCAGCTTAGAATTTTATATTGGGTGTTGAGAGTGGAAATGACCTAATTGAGAACTCAGGTCTATTTCTCTATACAAATACCCCTGTCTACCAGATTAGACT


Gorilla > Human
---------------
chr10:12167301-12167312

Template switch process:
F1: L TTTTCTTTTTAACGCTGTTTTAAACACTAACGGAGTACATG 1
F3:                                               4 CCCAGCTTAGAATTTTATATTGGGGGTTGAGAGTGGAAAT R
RF:   TTTTCTTTTTAACGCTGTTTTAAACACTAACGGAGTACATGCAAATCCCAGCTTAGAATTTTATATTGGGGGTTGAGAGTGGAAATGACCTAATTGAGAACTCAGGTCTATTTCTCTATACAAATACC
RR:   AAAAGAAAAATTGCGACAAAATTTGTGATTGCCTCATGTACGTTTAGGGTCGAATCTTAAAATATAACCCCCAACTCTCACCTTTACTGGATTAACTCTTGAGTCCAGATAAAGAGATATGTTTATGG
F2:                                                                                                                     3 ATACGTTTATTG 2


Unidirectional alignment (log-probability: -37.6)
 TTTCTTTTTAACGCTGTTTTAAACACTAACGGAGTACATGgttATttgcataCCCAGCTTAGAATTTTATATTGGGGGTTGAGAGTGGAAAT
 TTTCTTTTTAACGCTGTTTTAAACACTAACGGAGTACATGCAAAT-------CCCAGCTTAGAATTTTATATTGGGGGTTGAGAGTGGAAAT

Template switch alignment (log-probability: -28.3)
 TTTCTTTTTAACGCTGTTTTAAACACTAACGGAGTACATG|GtTATTTGcATA|CCCAGCTTAGAATTTTATATTGGGGGTTGAGAGTGGAAAT
 TTTCTTTTTAACGCTGTTTTAAACACTAACGGAGTACATG|GGTATTTGTATA|CCCAGCTTAGAATTTTATATTGGGGGTTGAGAGTGGAAAT


========
Event 26
========
Phylogenetic placement: ambiguous, species tree or ILS consistent
Significant comparisons: 12
Detected in comparisons: 1234

Multiple sequence alignment:

    Human: ATCAAAAGTTAAAATTAAAAT-ACAATGGGGGTCCAGTTTTTCTTTGTTAAAGTCCTCATATTCTTTTT
        ↓                        13                       24                   
        ↑                       13                        24                   
    Chimp: ATCAAAAGTTAAAATTAAAATAACAAAGAAAAACTGGACCCCCATT-GTAAAGTCCTCATATTCTTTTT
          
          
  Gorilla: ATCAAAAGTTAAAATTAAAATAACAAAGAAAAACTGGACCCCCATT-GTAAAGCCCTCATAtttttttt
          
          
    Human: ATCAAAAGTTAAAATTAAAAT-ACAATGGGGGTCCAGTTTTTCTTTGTTAAAGTCCTCATATTCTTTTT

  Cluster:                      [                         ]                    


Orangutan: ATCAAAAGTTAAAATTAAAATAACA----AAAACTGGAACCCCATT-TTAAAGTCCTCATATTCTTTTT


Chimp > Human
-------------
chr10:27639112-27639136

Template switch process:
F1: L TAGCTAGAACAATGTGGCTCATCAAAAGTTAAAATTAAAATA 1
F3:                                                                    4 TAAAGTCCTCATATTCTTTTTCTTAAAATGCTAAAATATT R
RF:   TAGCTAGAACAATGTGGCTCATCAAAAGTTAAAATTAAAATAACAAAGAAAAACTGGACCCCCATTGTAAAGTCCTCATATTCTTTTTCTTAAAATGCTAAAATATT
RR:   ATCGATCTTGTTACACCGAGTAGTTTTCAATTTTAATTTTATTGTTTCTTTTTGACCTGGGGGTAACATTTCAGGAGTATAAGAAAAAGAATTTTACGATTTTATAA
F2:                                           3 TGTTTCTTTTTGACCTGGGGGTAAC 2


Unidirectional alignment (log-probability: -57)
 GCTAGAACAATGTGGCTCATCAAAAGTTAAAATTAAAATA--------------------CAaTGggggtccagtttttctttgtTAAAGTCCTCATATTCTTTTTCTTAAAATGCTAAAATATT
 GCTAGAACAATGTGGCTCATCAAAAGTTAAAATTAAAATAACAAAGAAAAACTGGACCCCCATTG--------------------TAAAGTCCTCATATTCTTTTTCTTAAAATGCTAAAATATT

Template switch alignment (log-probability: -18.4)
 GCTAGAACAATGTGGCTCATCAAAAGTTAAAATTAAAATA|CAATGGGGGTCCAGTTTTTCTTTGT|TAAAGTCCTCATATTCTTTTTCTTAAAATGCTAAAATATT
 GCTAGAACAATGTGGCTCATCAAAAGTTAAAATTAAAATA|CAATGGGGGTCCAGTTTTTCTTTGT|TAAAGTCCTCATATTCTTTTTCTTAAAATGCTAAAATATT


Human > Chimp
-------------
chr10:28265534-28265558

Template switch process:
F1: L TAGCTAGAACAATGTGGCTCATCAAAAGTTAAAATTAAAATA 1
F3:                                                                    4 TAAAGTCCTCATATTCTTTTTCTTAAAATGCTAAAATATT R
RF:   TAGCTAGAACAATGTGGCTCATCAAAAGTTAAAATTAAAATACAATGGGGGTCCAGTTTTTCTTTGTTAAAGTCCTCATATTCTTTTTCTTAAAATGCTAAAATATT
RR:   ATCGATCTTGTTACACCGAGTAGTTTTCAATTTTAATTTTATGTTACCCCCAGGTCAAAAAGAAACAATTTCAGGAGTATAAGAAAAAGAATTTTACGATTTTATAA
F2:                                           3 GTTACCCCCAGGTCAAAAAGAAACA 2


Unidirectional alignment (log-probability: -57)
 GCTAGAACAATGTGGCTCATCAAAAGTTAAAATTAAAATAacaaagaaaaactggaccccCAtTG--------------------TAAAGTCCTCATATTCTTTTTCTTAAAATGCTAAAATATT
 GCTAGAACAATGTGGCTCATCAAAAGTTAAAATTAAAATA--------------------CAATGGGGGTCCAGTTTTTCTTTGTTAAAGTCCTCATATTCTTTTTCTTAAAATGCTAAAATATT

Template switch alignment (log-probability: -18.4)
 GCTAGAACAATGTGGCTCATCAAAAGTTAAAATTAAAATA|ACAAAGAAAAACTGGACCCCCATTG|TAAAGTCCTCATATTCTTTTTCTTAAAATGCTAAAATATT
 GCTAGAACAATGTGGCTCATCAAAAGTTAAAATTAAAATA|ACAAAGAAAAACTGGACCCCCATTG|TAAAGTCCTCATATTCTTTTTCTTAAAATGCTAAAATATT


========
Event 27
========
Phylogenetic placement: species tree consistent
Significant comparisons: 4
Detected in comparisons: 46

Multiple sequence alignment:

    Human: --------CTGCCTTCTGGTG----GGTACCCCCTCCTTCTTGTCTCAGCTGGAGAAGCCCCTGGTGTTTGA
          
          
    Chimp: taaagcAACTGCCTTCTGGTG----GGTACCCCCTCCTTCTTGTCTCAGCTGGAGAAGCCCCTGGTGTTTGA
          
          
  Gorilla: --------CTGCCTTCTGGTG--------GCAGCTGCTTCTTGTCTCAGCTGGAGAAGCCCCTGGTGTTTGA
          
        ↑                           1          4         3    2                   
    Human: --------CTGCCTTCTGGTG----GGTACCCCCTCCTTCTTGTCTCAGCTGGAGAAGCCCCTGGTGTTTGA

  Cluster:                      [             ]                                   


Orangutan: --------CTGCCTTCTAGTGGGTA----CCCCCTCCTTCTTGTCTCAGCTGGAGAAGCCCCTGGTGTTTGA


Human > Gorilla
---------------
chr10:19302015-19302020

Template switch process:
F1: L ATTAAACAGGATAAAGTCTGTAAAGCAACTGCCTTCTGGTGG 1
F3:                                                     4 CTTCTTGTCTCAGCTGGAGAAGCCCCTGGTGTTTGAAGGA R
RF:   ATTAAACAGGATAAAGTCTGTAAAGCAACTGCCTTCTGGTGGGTACCCCCTCCTTCTTGTCTCAGCTGGAGAAGCCCCTGGTGTTTGAAGGA
RR:   TAATTTGTCCTATTTCAGACATTTCGTTGACGGAAGACCACCCATGGGGGAGGAAGAACAGAGTCGACCTCTTCGGGGACCACAAACTTCCT
F2:                                                               3 GTCGAC 2


Unidirectional alignment (log-probability: -27.7)
 TAAACAGGATAAAGTCTGTAAAGCAACTGCCTTCTGGTGG----CagCTgCTTCTTGTCTCAGCTGGAGAAGCCCCTGGTGTTTGAAGGA
 TAAACAGGATAAAGTCTGTAAAGCAACTGCCTTCTGGTGGGTACCCCCTCCTTCTTGTCTCAGCTGGAGAAGCCCCTGGTGTTTGAAGGA

Template switch alignment (log-probability: -16.5)
 TAAACAGGATAAAGTCTGTAAAGCAACTGCCTTCTGGTGG|CAGCTG|CTTCTTGTCTCAGCTGGAGAAGCCCCTGGTGTTTGAAGGA
 TAAACAGGATAAAGTCTGTAAAGCAACTGCCTTCTGGTGG|CAGCTG|CTTCTTGTCTCAGCTGGAGAAGCCCCTGGTGTTTGAAGGA


========
Event 28
========
Phylogenetic placement: ILS consistent
Significant comparisons: 24
Detected in comparisons: 24

Multiple sequence alignment:

    Human: AAACACTGGGTTAAGGGATTTTTAA-GGAACTTGCACAAACAATTAGCAAGTTCCTTAAAA
        ↓                      1         4 3       2                   
          
    Chimp: AAACACTGGGTTAAGGGATTTGTGTGTGCACTTGCACAAACAATTAGCAAGTTCCTTAAAA
          
          
  Gorilla: AAACACTGGGTTAAGGGATTTGTGTGTGCACTTGCACAAACAATTAGCAAGTTCCTTAAAA
          
        ↑                      1         4 3       2                   
    Human: AAACACTGGGTTAAGGGATTTTTAA-GGAACTTGCACAAACAATTAGCAAGTTCCTTAAAA

  Cluster:                      [      ]                               


Orangutan: AAACACTGGGTTAAGGGATTTGTGTGTGCACTTGCACAAACAATTAGCAAGTTCCTTAAAA


Human > Chimp
-------------
chr10:28069274-28069282

Template switch process:
F1: L GACACATTTGTGTTCTTGACAAACACTGGGTTAAGGGATTT 1
F3:                                                  4 CTTGCACAAACAATTAGCAAGTTCCTTAAAAGCCACAGA R
RF:   GACACATTTGTGTTCTTGACAAACACTGGGTTAAGGGATTTTTAAGGAACTTGCACAAACAATTAGCAAGTTCCTTAAAAGCCACAGA
RR:   CTGTGTAAACACAAGAACTGTTTGTGACCCAATTCCCTAAAAATTCCTTGAACGTGTTTGTTAATCGTTCAAGGAATTTTCGGTGTCT
F2:                                                    3 ACGTGTGTG 2


Unidirectional alignment (log-probability: -33)
 ACACATTTGTGTTCTTGACAAACACTGGGTTAAGGGATTTgtgtgtgc-------ACTTGCACAAACAATTAGCAAGTTCCTTAAAAGCCACAGA
 ACACATTTGTGTTCTTGACAAACACTGGGTTAAGGGATTT--------TTAAGGAACTTGCACAAACAATTAGCAAGTTCCTTAAAAGCCACAGA

Template switch alignment (log-probability: -22.4)
 ACACATTTGTGTTCTTGACAAACACTGGGTTAAGGGATTT|GTgTGTGCA|CTTGCACAAACAATTAGCAAGTTCCTTAAAAGCCACAGA
 ACACATTTGTGTTCTTGACAAACACTGGGTTAAGGGATTT|GTTTGTGCA|CTTGCACAAACAATTAGCAAGTTCCTTAAAAGCCACAGA


Human > Gorilla
---------------
chr10:27577980-27577988

Template switch process:
F1: L GACACATTTGTGTTCTTGACAAACACTGGGTTAAGGGATTT 1
F3:                                                  4 CTTGCACAAACAATTAGCAAGTTCCTTAAAAGCCACAGA R
RF:   GACACATTTGTGTTCTTGACAAACACTGGGTTAAGGGATTTTTAAGGAACTTGCACAAACAATTAGCAAGTTCCTTAAAAGCCACAGA
RR:   CTGTGTAAACACAAGAACTGTTTGTGACCCAATTCCCTAAAAATTCCTTGAACGTGTTTGTTAATCGTTCAAGGAATTTTCGGTGTCT
F2:                                                    3 ACGTGTGTG 2


Unidirectional alignment (log-probability: -32.5)
 ACACATTTGTGTTCTTGACAAACACTGGGTTAAGGGATTT-------gtgtgtgcACTTGCACAAACAATTAGCAAGTTCCTTAAAAGCCACAGA
 ACACATTTGTGTTCTTGACAAACACTGGGTTAAGGGATTTTTAAGGA--------ACTTGCACAAACAATTAGCAAGTTCCTTAAAAGCCACAGA

Template switch alignment (log-probability: -22.4)
 ACACATTTGTGTTCTTGACAAACACTGGGTTAAGGGATTT|GTgTGTGCA|CTTGCACAAACAATTAGCAAGTTCCTTAAAAGCCACAGA
 ACACATTTGTGTTCTTGACAAACACTGGGTTAAGGGATTT|GTTTGTGCA|CTTGCACAAACAATTAGCAAGTTCCTTAAAAGCCACAGA


========
Event 29
========
Phylogenetic placement: species tree consistent
Significant comparisons: 5
Detected in comparisons: 25

Multiple sequence alignment:

    Human: ATAGTTTGTAACTTTGGAGTCAGGAGAGAAAGATGCAGATTATGGATGACAAATGTGAAGTGA--AAACATCGCTCCTTAACAGCTGTGAAAT
          
          
    Chimp: ATAGTTTGTAACTTTGGAGTCAGGAGAGAAAGATGCATATTATGGATGACAAATGTGAACTGAATGACAAATGCTCCTTAACAGCTGTGAAAT
          
        ↑                     3  2                      4            1                                 
  Gorilla: ATAGTTTGTAACTTTGGAGTCAGGAGAGAAAGATGCATATTATGGATGACAAATGTGAAGTGA--AAACATCACTCCTTAACAGCTGTGAAAT
          
          
    Human: ATAGTTTGTAACTTTGGAGTCAGGAGAGAAAGATGCAGATTATGGATGACAAATGTGAAGTGA--AAACATCGCTCCTTAACAGCTGTGAAAT

  Cluster:                                                            [            ]                   


Orangutan: ATAGTTTGTAACTTTGGAGTCAGGAGAGAAAGATGCGGATTATGGATGACAAACGTGAAGTCA--AAACATCGCTCCTTAACAGCTGTGAAAT


Gorilla > Chimp
---------------
chr10:28193623-28193626

Template switch process:
F1: L GTCAGGAGAGAAAGATGCATATTATGGATGACAAATGTGAA 1
F3:                            4 ATGACAAATG----------------CTCCTTAACAGCTGTGAAATCCCCTTTGACCCTCCTCCTA R
RF:   GTCAGGAGAGAAAGATGCATATTATGGATGACAAATGTGAAGTGAAAACATCACTCCTTAACAGCTGTGAAATCCCCTTTGACCCTCCTCCTA
RR:   CAGTCCTCTCTTTCTACGTATAATACCTACTGTTTACACTTCACTTTTGTAGTGAGGAATTGTCGACACTTTAGGGGAAACTGGGAGGAGGAT
F2:  3 AGTC 2


Unidirectional alignment (log-probability: -39.5)
 TCAGGAGAGAAAGATGCATATTATGGATGACAAATGTGAAcTGA-------AtgacaaatgCTCCTTAACAGCTGTGAAATCCCCTTTGAC
 TCAGGAGAGAAAGATGCATATTATGGATGACAAATGTGAAGTGAAAACATCA---------CTCCTTAACAGCTGTGAAATCCCCTTTGAC

Template switch alignment (log-probability: -27)
 TCAGGAGAGAAAGATGCATATTATGGATGACAAATGTGAA|CTGA|ATGACAAATG----------------CTCCTTAACAGCTGTGAAATCCCCTTTGAC
 TCAGGAGAGAAAGATGCATATTATGGATGACAAATGTGAA|CTGA|ATGACAAATGTGAAGTGAAAACATCACTCCTTAACAGCTGTGAAATCCCCTTTGAC


========
Event 30
========
Phylogenetic placement: species tree consistent
Significant comparisons: 6
Detected in comparisons: 46

Multiple sequence alignment:

    Human: AAATGATACTGGAGTGTCTGCTTAGATGCACTGACTCAGATGCCAAATGAGGGTGGCAATTCTGGGCACCCAACTGGAGGCAAGATGAAGAAGCTTCTGGCAcaacacttctgaaacggaaatgtgggcatccatcacctgggatcttgttaaaatgcagatcctgattcaggaggtctgggctggacc-ta
          
          
    Chimp: AAATGATACTGGAGTGTCTGC--------------TCAGATGCCAAATGAGGGTGGCAATTCTGGGCACCCAACTGGAGGCAAGATGAAGAAGCTTTTGGCAcaacacttctgaaatggaaatgtgggcatccatcacctgggatcttgttaaaatgcagatcctgattcaggaggtctgggctggacc-ta
        ↓                                    4        1                                                                                                                            3  2                   
          
  Gorilla: AAATGATACTGGAGTGTCTGCTCAGATGCACTGACTCAGATGCCAAATGAGGGTGGCAATTCTGGGCACCCAACTGGAGGCAAGATGAAGAAGCTTTTGGCACAAGActtctgaaacggaaatgtgggcatccatcacctgggatcttgttaaaatgcagatcctgattcaggaggtctgggctggacc-aa
          
          
    Human: AAATGATACTGGAGTGTCTGCTTAGATGCACTGACTCAGATGCCAAATGAGGGTGGCAATTCTGGGCACCCAACTGGAGGCAAGATGAAGAAGCTTCTGGCAcaacacttctgaaacggaaatgtgggcatccatcacctgggatcttgttaaaatgcagatcctgattcaggaggtctgggctggacc-ta

  Cluster:                      [            ]                                                                                                                                                            


Orangutan: AAATGATACTGGAGTGTCTGCTCAGATGCACTGACTCAGATGCCAAATGAGGGCGGCAATTCTGGGCACCCAACTGGAGGCAAGATGAAGAAGCTTTTGGCAcaacacttctgaaacagaaatgtgggcatccatcacctgggaccttgttaaaatgcagatcctgattcaggaggtttgggctggacctga


Chimp > Gorilla
---------------
chr10:15000430-15000433

Template switch process:
F1: L CTTCACAGAGAGGTTTTCTTAAATGATACTGGAGTGTCTGCTCAGATGCA 1
F3:                                         4 CTCAGATGCCAAATGAGGGTGGCAATTCTGGGCACCCAACT R
RF:   CTTCATAGAGAGGTTTTCTTAAATGATACTGGAGTGTCTGCTCAGATGCCAAATGAGGGTGGCAATTCTGGGCACCCAACTGGAGGCAAGATGAAGAAGCTTTTGGCACAACACTTCTGAAATGGAAATGTGGGCATCCATCACCTGGGATCTTGTTAAAATGCAGATCCTGATTCAG
RR:   GAAGTATCTCTCCAAAAGAATTTACTATGACCTCACAGACGAGTCTACGGTTTACTCCCACCGTTAAGACCCGTGGGTTGACCTCCGTTCTACTTCTTCGAAAACCGTGTTGTGAAGACTTTACCTTTACACCCGTAGGTAGTGGACCCTAGAACAATTTTACGTCTAGGACTAAGTC
F2:                                                                                                                                                                               3 AGTC 2


Unidirectional alignment (log-probability: -36.5)
 AGGTTTTCTTAAATGATACTGGAGTGTCTGctcagatgcactgaCTCAGATGCCAAATGAGGGTGGCAATTCTGGGCACCCAAC
 AGGTTTTCTTAAATGATACTGGAGTGTCTG--------------CTCAGATGCCAAATGAGGGTGGCAATTCTGGGCACCCAAC

Template switch alignment (log-probability: -27.5)
 AGGTTTTCTTAAATGATACTGGAGTGTCTGCTCAGATGCa|CTGA|CTCAGATGCCAAATGAGGGTGGCAATTCTGGGCACCCAAC
 AGGTTTTCTTAAATGATACTGGAGTGTCTGCTCAGATGCC|CTGA|CTCAGATGCCAAATGAGGGTGGCAATTCTGGGCACCCAAC


========
Event 31
========
Phylogenetic placement: ambiguous, missing/gapped/masked alignment block
Significant comparisons: 12
Detected in comparisons: 12

Multiple sequence alignment:

    Human: CCATTTTTTGCATGATTGAATTAGTCATTGGAACATTTCTTGAGTGTCTGCCATGTTTTTGACAATGTCCTAGATACTGGAGACTCTTGGGAAGGTAGACATTGGGCAAAGGAGGGAGGATAGAAAGAGACTCACTAACCTCAAGGAGCCCAAGGGCTGAGTGTAGG
        ↓                     3     2         1        4                                                                                                                         
        ↑                                     1        4                                                                                              3      2                   
    Chimp: CCATTTTTTGCATGATTGAATTAGTCATTGGAACATGA-CTAATTGTCTGCCATGTTTTTGACAATGTCCTAGATACTGGAGACTCTTGGGAAGGTAGACATTGGGCAAACGAGGGAGGATAGAAAGAGACTCACTAACCTCAAGGAGCCCAAGGGCTGAGTGTAGG
          
          
  Gorilla: -----------------------------------------------------------------------------------------------------------------------------------------------------------------------
          
          
    Human: CCATTTTTTGCATGATTGAATTAGTCATTGGAACATTTCTTGAGTGTCTGCCATGTTTTTGACAATGTCCTAGATACTGGAGACTCTTGGGAAGGTAGACATTGGGCAAAGGAGGGAGGATAGAAAGAGACTCACTAACCTCAAGGAGCCCAAGGGCTGAGTGTAGG

  Cluster:                                     [      ]                                                                                                                          


Orangutan: -----------------------------------------------------------------------------------------------------------------------------------------------------------------------


Chimp > Human
-------------
chr10:12670581-12670588

Template switch process:
F1: L TATCGCCATTTTTTGCATGATTGAATTAGTCATTGGAACAT 1
F3:                                                 4 TGTCTGCCATGTTTTTGACAATGTCCTAGATACTGGAGAC R
RF:   TATCGCCATTTTTTGCATGATTGAATTAGTCATTGGAACATGACTAATTGTCTGCCATGTTTTTGACAATGTCCTAGATACTGGAGACTCTTGGGAAGGTAGACATTGGGCAAACGAGGGAGGATAGAAAGAGACTCACTAACCTCAAGGA
RR:   ATAGCGGTAAAAAACGTACTAACTTAATCAGTAACCTTGTACTGATTAACAGACGGTACAAAAACTGTTACAGGATCTATGACCTCTGAGAACCCTTCCATCTGTAACCCGTTTGCTCCCTCCTATCTTTCTCTGAGTGATTGGAGTTCCT
F2:                                                                                                                                                3 GAGTTCTT 2


Unidirectional alignment (log-probability: -31.5)
 ATCGCCATTTTTTGCATGATTGAATTAGTCATTGGAACATttcttgaG------TGTCTGCCATGTTTTTGACAATGTCCTAGATACTGGAGAC
 ATCGCCATTTTTTGCATGATTGAATTAGTCATTGGAACAT-------GACTAATTGTCTGCCATGTTTTTGACAATGTCCTAGATACTGGAGAC

Template switch alignment (log-probability: -22.3)
 ATCGCCATTTTTTGCATGATTGAATTAGTCATTGGAACAT|TtCTTGAG|TGTCTGCCATGTTTTTGACAATGTCCTAGATACTGGAGAC
 ATCGCCATTTTTTGCATGATTGAATTAGTCATTGGAACAT|TCCTTGAG|TGTCTGCCATGTTTTTGACAATGTCCTAGATACTGGAGAC


Human > Chimp
-------------
chr10:12951519-12951525

Template switch process:
F1: L TATCGCCATTTTTTGCATGATTGAATTAGTCATTGGAACAT 1
F3:                                                  4 TGTCTGCCATGTTTTTGACAATGTCCTAGATACTGGAGAC R
RF:   TATCGCCATTTTTTGCATGATTGAATTAGTCATTGGAACATTTCTTGAGTGTCTGCCATGTTTTTGACAATGTCCTAGATACTGGAGAC
RR:   ATAGCGGTAAAAAACGTACTAACTTAATCAGTAACCTTGTAAAGAACTCACAGACGGTACAAAAACTGTTACAGGATCTATGACCTCTG
F2:                         3 TAATCAG 2


Unidirectional alignment (log-probability: -30.1)
 ATCGCCATTTTTTGCATGATTGAATTAGTCATTGGAACATgactaaT-------TGTCTGCCATGTTTTTGACAATGTCCTAGATACTGGAGAC
 ATCGCCATTTTTTGCATGATTGAATTAGTCATTGGAACAT------TTCTTGAGTGTCTGCCATGTTTTTGACAATGTCCTAGATACTGGAGAC

Template switch alignment (log-probability: -16.2)
 ATCGCCATTTTTTGCATGATTGAATTAGTCATTGGAACAT|GACTAAT|TGTCTGCCATGTTTTTGACAATGTCCTAGATACTGGAGAC
 ATCGCCATTTTTTGCATGATTGAATTAGTCATTGGAACAT|GACTAAT|TGTCTGCCATGTTTTTGACAATGTCCTAGATACTGGAGAC


========
Event 32
========
Phylogenetic placement: species tree consistent
Significant comparisons: 35
Detected in comparisons: 35

Multiple sequence alignment:

    Human: TAAAATCCATGCCTACTTCATGCAGTAGAAA--CGCATGTCCTCTTTTATCATTGGTca
          
          
    Chimp: TAAAATCCATGCCTACTTCATGCAGTAGAAA--CGCATGTCCTCTTTTATCATTGGTCa
          
        ↑                     3  2            1  4                   
  Gorilla: TAAAATCCATGCCTACTTCATGCAGTAGAAA----CACGTCCTCTTTTATCATTGGTca
        ↓                     3  2            1  4                   
          
    Human: TAAAATCCATGCCTACTTCATGCAGTAGAAA--CGCATGTCCTCTTTTATCATTGGTca

  Cluster:                                [     ]                    


Orangutan: TAAAATCCATGCCTCCTTCATGCAGTAGAAATG--CATGTTCTCTTTTATCATTGGTaa


Gorilla > Human
---------------
chr10:12526641-12526644

Template switch process:
F1: L CTCTGCCTTTTAAAATCCATGCCTACTTCATGCAGTAGAAAC 1
F3:                                             4 GTCCTCTTTTATCATTGGTCAAAACAAAAA R
RF:   CTCTGCCTTTTAAAATCCATGCCTACTTCATGCAGTAGAAACACGTCCTCTTTTATCATTGGTCAAAACAAAAA
RR:   GAGACGGAAAATTTTAGGTACGGATGAAGTACGTCATCTTTGTGCAGGAGAAAATAGTAACCAGTTTTGTTTTT
F2:                              3 TACG 2


Unidirectional alignment (log-probability: -26.4)
 CTGCCTTTTAAAATCCATGCCTACTTCATGCAGTAGAAACgCatGTCCTCTTTTATCATTGGTCAAAACAAAAA----------
 CTGCCTTTTAAAATCCATGCCTACTTCATGCAGTAGAAACAC--GTCCTCTTTTATCATTGGTCAAAACAAAAAACAAAACAAA

Template switch alignment (log-probability: -16)
 CTGCCTTTTAAAATCCATGCCTACTTCATGCAGTAGAAAC|GCAT|GTCCTCTTTTATCATTGGTCAAAACAAAAA
 CTGCCTTTTAAAATCCATGCCTACTTCATGCAGTAGAAAC|GCAT|GTCCTCTTTTATCATTGGTCAAAACAAAAA


Gorilla > Chimp
---------------
chr10:12807694-12807697

Template switch process:
F1: L CTCTGCCTTTTAAAATCCATGCCTACTTCATGCAGTAGAAAC 1
F3:                                             4 GTCCTCTTTTATCATTGGTCAAAACAAAAA R
RF:   CTCTGCCTTTTAAAATCCATGCCTACTTCATGCAGTAGAAACACGTCCTCTTTTATCATTGGTCAAAACAAAAA
RR:   GAGACGGAAAATTTTAGGTACGGATGAAGTACGTCATCTTTGTGCAGGAGAAAATAGTAACCAGTTTTGTTTTT
F2:                              3 TACG 2


Unidirectional alignment (log-probability: -26.4)
 CTGCCTTTTAAAATCCATGCCTACTTCATGCAGTAGAAACgCatGTCCTCTTTTATCATTGGTCAAAACAAAAA----------
 CTGCCTTTTAAAATCCATGCCTACTTCATGCAGTAGAAACAC--GTCCTCTTTTATCATTGGTCAAAACAAAAAACAAAACAAA

Template switch alignment (log-probability: -16)
 CTGCCTTTTAAAATCCATGCCTACTTCATGCAGTAGAAAC|GCAT|GTCCTCTTTTATCATTGGTCAAAACAAAAA
 CTGCCTTTTAAAATCCATGCCTACTTCATGCAGTAGAAAC|GCAT|GTCCTCTTTTATCATTGGTCAAAACAAAAA


========
Event 33
========
Phylogenetic placement: species tree consistent
Significant comparisons: 46
Detected in comparisons: 46

Multiple sequence alignment:

    Human: AATATTGACTTATCCTTTTCAATG--AATGTTCTATGTTCTGGATTTCCAAGGATTAGAATACTGGGG
          
          
    Chimp: AATATTGACTTATCCTTTTCAATG--AAT-------GTTCTGGATTTCCAAGGATTAGAATACTGGGG
        ↓                      1              4     3     2                   
          
  Gorilla: AATATTGACTTATCCTTTTCAGAAATCCT-------GTTCTGGATTTCCAAGGATTAGAATACTGGGG
          
        ↑                      1              4     3     2                   
    Human: AATATTGACTTATCCTTTTCAATG--AATGTTCTATGTTCTGGATTTCCAAGGATTAGAATACTGGGG

  Cluster:                      [             ]                               


Orangutan: AATATTGACTTATCCTTTTCAATG--AAT-------GTTCTGGATTTCCAAGGATTGGAATACTGGGG


Human > Gorilla
---------------
chr10:12219305-12219311

Template switch process:
F1: L AGTTTAAATGAATTCTTTTAAATATTGACTTATCCTTTTCA 1
F3:                                                      4 TGTTCTGGATTTCCAAGGATTAGAATACTGGGGGCTTCTTT R
RF:   AGTTTAAATGAATTCTTTTAAATATTGACTTATCCTTTTCAATGAATGTTCTATGTTCTGGATTTCCAAGGATTAGAATACTGGGGGCTTCTTT
RR:   TCAAATTTACTTAAGAAAATTTATAACTGAATAGGAAAAGTTACTTACAAGATACAAGACCTAAAGGTTCCTAATCTTATGACCCCCGAAGAAA
F2:                                                            3 CCTAAAG 2


Unidirectional alignment (log-probability: -31.3)
 GTTTAAATGAATTCTTTTAAATATTGACTTATCCTTTTC------------AgaaatccTGTTCTGGATTTCCAAGGATTAGAATACTGGGGGCTTCTT
 GTTTAAATGAATTCTTTTAAATATTGACTTATCCTTTTCAATGAATGTTCTA-------TGTTCTGGATTTCCAAGGATTAGAATACTGGGGGCTTCTT

Template switch alignment (log-probability: -16.6)
 GTTTAAATGAATTCTTTTAAATATTGACTTATCCTTTTCA|GAAATCC|TGTTCTGGATTTCCAAGGATTAGAATACTGGGGGCTTCTT
 GTTTAAATGAATTCTTTTAAATATTGACTTATCCTTTTCA|GAAATCC|TGTTCTGGATTTCCAAGGATTAGAATACTGGGGGCTTCTT


Chimp > Gorilla
---------------
chr10:12219305-12219311

Template switch process:
F1: L AGTTTAAATGAATTCTTTTAAATATTGACTTATCCTTTTCA 1
F3:                                               4 TGTTCTGGATTTCCAAGGATTAGAATACTGGGGGCTTCTT R
RF:   AGTTTAAATGAATTCTTTTAAATATTGACTTATCCTTTTCAATGAATGTTCTGGATTTCCAAGGATTAGAATACTGGGGGCTTCTT
RR:   TCAAATTTACTTAAGAAAATTTATAACTGAATAGGAAAAGTTACTTACAAGACCTAAAGGTTCCTAATCTTATGACCCCCGAAGAA
F2:                                                     3 CCTAAAG 2


Unidirectional alignment (log-probability: -26.5)
 GTTTAAATGAATTCTTTTAAATATTGACTTATCCTTTTCA--GAAatccTGTTCTGGATTTCCAAGGATTAGAATACTGGGGGCTTCTT
 GTTTAAATGAATTCTTTTAAATATTGACTTATCCTTTTCAATGAA----TGTTCTGGATTTCCAAGGATTAGAATACTGGGGGCTTCTT

Template switch alignment (log-probability: -16.6)
 GTTTAAATGAATTCTTTTAAATATTGACTTATCCTTTTCA|GAAATCC|TGTTCTGGATTTCCAAGGATTAGAATACTGGGGGCTTCTT
 GTTTAAATGAATTCTTTTAAATATTGACTTATCCTTTTCA|GAAATCC|TGTTCTGGATTTCCAAGGATTAGAATACTGGGGGCTTCTT


========
Event 34
========
Phylogenetic placement: species tree consistent
Significant comparisons: 13
Detected in comparisons: 13

Multiple sequence alignment:

    Human: TGCTCAACAGCGCCTGCGAAG------------A--------GCCCCATGGCCAGCAGCACACTCAGCTC
          
        ↑                            1  3          2        4                   
    Chimp: TGCTCAACGGCGCCTGCGAAG------CCATGGG----GCTCCTCCCAGGGCCAGCAGCACACTCAGCTC
          
          
  Gorilla: TGCTCAACGGCGCCTGCGAAGCCATGG------GGCTC----CTCCCAGGGCCAGCAGCACACTCAGCTC
        ↓                      1  3            2            4                   
          
    Human: TGCTCAACAGCGCCTGCGAAG------------A--------GCCCCATGGCCAGCAGCACACTCAGCTC

  Cluster:                      [                          ]                    


Orangutan: TGCTCAACGGCGCCTGCGAAGCCATGA------GGCTC----CTCCCAGGGCCAGCAGCACACTCAGCTC


Chimp > Human
-------------
chr10:123995825-123995832

Template switch process:
F1: L AGGGCACAGCCGGTCCCATCTGCTCAACAGCGCCTGCGAAG 1
F3:                                                            4 GGCCAGCAGCACACTCAGCTCGGCTCTGGCCTGCAGGGGG R
RF:   AGGGCACAGCCGGTCCCATCTGCTCAACGGCGCCTGCGAAGCCATGGGGCTCCTCCCAGGGCCAGCAGCACACTCAGCTCGGCTCTGGCCTGCAGGGGG
RR:   TCCCGTGTCGGCCAGGGTAGACGAGTTGCCGCGGACGCTTCGGTACCCCGAGGAGGGTCCCGGTCGTCGTGTGAGTCGAGCCGAGACCGGACGTCCCCC
F2:                                            3 TACCCCGA 2


Unidirectional alignment (log-probability: -33.6)
 GGGCACAGCCGGTCCCATCTGCTCAACaGCGCCTGCGAAGagccCCATGG--------------CCAGCAGCACACTCAGCTCGGCTCTGGCCTGCAGGGGG
 GGGCACAGCCGGTCCCATCTGCTCAACGGCGCCTGCGAAG----CCATGGGGCTCCTCCCAGGGCCAGCAGCACACTCAGCTCGGCTCTGGCCTGCAGGGGG

Template switch alignment (log-probability: -22.3)
 GGGCACAGCCGGTCCCATCTGCTCAACaGCGCCTGCGAAG|AGCCCCAT|GGCCAGCAGCACACTCAGCTCGGCTCTGGCCTGCAGGGGG
 GGGCACAGCCGGTCCCATCTGCTCAACGGCGCCTGCGAAG|AGCCCCAT|GGCCAGCAGCACACTCAGCTCGGCTCTGGCCTGCAGGGGG


Gorilla > Human
---------------
chr10:123995825-123995832

Template switch process:
F1: L AGGGCACAGCCGGTCCCATCTGCTCAACAGCGCCTGCGAAG 1
F3:                                                            4 GGCCAGCAGCACACTCAGCTCGGCTCTGGCCTGCAGGGGG R
RF:   AGGGCACAGCCGGTCCCATCTGCTCAACGGCGCCTGCGAAGCCATGGGGCTCCTCCCAGGGCCAGCAGCACACTCAGCTCGGCTCTGGCCTGCAGGGGG
RR:   TCCCGTGTCGGCCAGGGTAGACGAGTTGCCGCGGACGCTTCGGTACCCCGAGGAGGGTCCCGGTCGTCGTGTGAGTCGAGCCGAGACCGGACGTCCCCC
F2:                                            3 TACCCCGA 2


Unidirectional alignment (log-probability: -32.7)
 GGGCACAGCCGGTCCCATCTGCTCAACaGCGCCTGCGAAGagccCCAT--------------GGCCAGCAGCACACTCAGCTCGGCTCTGGCCTGCAGGGGG
 GGGCACAGCCGGTCCCATCTGCTCAACGGCGCCTGCGAAG----CCATGGGGCTCCTCCCAGGGCCAGCAGCACACTCAGCTCGGCTCTGGCCTGCAGGGGG

Template switch alignment (log-probability: -22.3)
 GGGCACAGCCGGTCCCATCTGCTCAACaGCGCCTGCGAAG|AGCCCCAT|GGCCAGCAGCACACTCAGCTCGGCTCTGGCCTGCAGGGGG
 GGGCACAGCCGGTCCCATCTGCTCAACGGCGCCTGCGAAG|AGCCCCAT|GGCCAGCAGCACACTCAGCTCGGCTCTGGCCTGCAGGGGG


========
Event 35
========
Phylogenetic placement: species tree consistent
Significant comparisons: 6
Detected in comparisons: 46

Multiple sequence alignment:

    Human: tctgtgttctctaaagtttcAGTGTGGCCTACTTCTTTAGTGATGAGGGGGACAGCtttttgt------tttgttttaagagatggtatcttactctgtcacccaaggtggagtgcagtggcatgatcatagctcactgcagcctcaaacttct
          
          
    Chimp: TCTGTGTTCTCTAAAGTTTCATTGCGGCCTACTTCTTTAGTGATGAGGGGGACAGCtttttgt------tttgttttaagagatgatatcttactctgtcacccaaggtggagtgcagtggcatgatgatagctcactgcaatctcaaacttcg
        ↓                          1    4                                                                                                    3  2                   
          
  Gorilla: TCTGTGTTCTCTAAAGTTTCAGTGCAGCTTACTTCTTTAGTGATGAGGGGGACAGCtttttgt-tttgttttgttttaagagatggtatcttactctgtcacccaaggtggagtgcagtggcatggtcatagctcactgcagcctcaaacttct
          
          
    Human: tctgtgttctctaaagtttcAGTGTGGCCTACTTCTTTAGTGATGAGGGGGACAGCtttttgt------tttgttttaagagatggtatcttactctgtcacccaaggtggagtgcagtggcatgatcatagctcactgcagcctcaaacttct

  Cluster:                      [      ]                                                                                                                            


Orangutan: tctgtgttctctaaagtttcAGTGCGGCCTACTTCTTTAGTGATGAAGGAGACAGCtttttgtttttgttttgttttaagagatggtatcttactctgtcacccaaggtggagtgcagtggcatgattatagctcactgcagcctcaaacttct


Chimp > Gorilla
---------------
chr10:136437667-136437670

Template switch process:
F1: L ATTCTTTTCCGTTCTAATTTTCTGTGTTCTCTAAAGTTTCAGTGC 1
F3:                                                  4 TACTTCTTTAGTGATGAGGGGGACAGCTTTTTGTTTTGTT R
RF:   ATTCTTTTCCATTCTAATTTTCTGTGTTCTCTAAAGTTTCATTGCGGCCTACTTCTTTAGTGATGAGGGGGACAGCTTTTTGTTTTGTTTTAAGAGATGATATCTTACTCTGTCACCCAAGGTGGAGTGCAGTGGCATGATGATAGCT
RR:   TAAGAAAAGGTAAGATTAAAAGACACAAGAGATTTCAAAGTAACGCCGGATGAAGAAATCACTACTCCCCCTGTCGAAAAACAAAACAAAATTCTCTACTATAGAATGAGACAGTGGGTTCCACCTCACGTCACCGTACTACTATCGA
F2:                                                                                                                                                 3 TCGA 2


Unidirectional alignment (log-probability: -37.2)
 TTTCCgTTCTAATTTTCTGTGTTCTCTAAAGTTTCAgTGCaGCtTACTTCTTTAGTGATGAGGGGGACAGCTTTTTGTTttgtt
 TTTCCATTCTAATTTTCTGTGTTCTCTAAAGTTTCATTGCGGCCTACTTCTTTAGTGATGAGGGGGACAGCTTTTTGTT-----

Template switch alignment (log-probability: -27.4)
 TTTCCgTTCTAATTTTCTGTGTTCTCTAAAGTTTCAgTGC|AGCT|TACTTCTTTAGTGATGAGGGGGACAGCTTTTTGTTTTGTT
 TTTCCATTCTAATTTTCTGTGTTCTCTAAAGTTTCATTGC|AGCT|TACTTCTTTAGTGATGAGGGGGACAGCTTTTTGTTTTGTT


========
Event 36
========
Phylogenetic placement: species tree consistent
Significant comparisons: 13
Detected in comparisons: 13

Multiple sequence alignment:

    Human: TTATATCAGAAAGGATAACCATTAACAAATGGTTAGTCTAAGACCCACCAAAGC
          
        ↑                     3         1 4 2                   
    Chimp: TTATATCAGAAAAGATAACCAT-------TTGTTAGTCTAAGACCCACCAAAGC
          
          
  Gorilla: TTATATCAGAAAGGATAACCAT-------TTGTTAGTCTAAGACCCACCAAAGC
        ↓                     3         1 4 2                   
          
    Human: TTATATCAGAAAGGATAACCATTAACAAATGGTTAGTCTAAGACCCACCAAAGC

  Cluster:                       [       ]                      


Orangutan: ------------------------------------------------------


Chimp > Human
-------------
chr10:28980974-28980981

Template switch process:
F1: L AGGCACATTCTATTTTTCCTTATATCAGAAAGGATAACCATT 1
F3:                                            4 GTTAGTCTAAGACCCACCAAAGCAGGATGATCTCTGAAAT R
RF:   AGGCACATTCTATTTTTCCTTATATCAGAAAAGATAACCATTTGTTAGTCTAAGACCCACCAAAGCAGGATGATCTCTGAAAT
RR:   TCCGTGTAAGATAAAAAGGAATATAGTCTTTTCTATTGGTAAACAATCAGATTCTGGGTGGTTTCGTCCTACTAGAGACTTTA
F2:                                       3 GTAAACAA 2


Unidirectional alignment (log-probability: -33)
 GCACATTCTATTTTTCCTTATATCAGAAAgGATAACCATtaacaaaTgGTTAGTCTAAGACCCACCAAAGCAGGATGATCTCTGAAAT
 GCACATTCTATTTTTCCTTATATCAGAAAAGATAACCAT-------TTGTTAGTCTAAGACCCACCAAAGCAGGATGATCTCTGAAAT

Template switch alignment (log-probability: -22.3)
 GCACATTCTATTTTTCCTTATATCAGAAAgGATAACCATT|AACAAATG|GTTAGTCTAAGACCCACCAAAGCAGGATGATCTCTGAAAT
 GCACATTCTATTTTTCCTTATATCAGAAAAGATAACCATT|AACAAATG|GTTAGTCTAAGACCCACCAAAGCAGGATGATCTCTGAAAT


Gorilla > Human
---------------
chr10:28980974-28980981

Template switch process:
F1: L AGGCACATTCTATTTTTCCTTATATCAGAAAGGATAACCATT 1
F3:                                            4 GTTAGTCTAAGACCCACCAAAGCAGGATGATCTCTGAAAT R
RF:   AGGCACATTCTATTTTTCCTTATATCAGAAAGGATAACCATTTGTTAGTCTAAGACCCACCAAAGCAGGATGATCTCTGAAAT
RR:   TCCGTGTAAGATAAAAAGGAATATAGTCTTTCCTATTGGTAAACAATCAGATTCTGGGTGGTTTCGTCCTACTAGAGACTTTA
F2:                                       3 GTAAACAA 2


Unidirectional alignment (log-probability: -26.5)
 GCACATTCTATTTTTCCTTATATCAGAAAGGATAACCATtaacaaaTgGTTAGTCTAAGACCCACCAAAGCAGGATGATCTCTGAAAT
 GCACATTCTATTTTTCCTTATATCAGAAAGGATAACCAT-------TTGTTAGTCTAAGACCCACCAAAGCAGGATGATCTCTGAAAT

Template switch alignment (log-probability: -16.8)
 GCACATTCTATTTTTCCTTATATCAGAAAGGATAACCATT|AACAAATG|GTTAGTCTAAGACCCACCAAAGCAGGATGATCTCTGAAAT
 GCACATTCTATTTTTCCTTATATCAGAAAGGATAACCATT|AACAAATG|GTTAGTCTAAGACCCACCAAAGCAGGATGATCTCTGAAAT


========
Event 37
========
Phylogenetic placement: species tree consistent
Significant comparisons: 35
Detected in comparisons: 35

Multiple sequence alignment:

    Human: TTCAAACACAGTTTCACTGCAGGTGTTTACCTGTTTTGTAAATGTCATTTGTCT
          
          
    Chimp: TTCAAACACAGTTTCACTGCAGGTGTTTACCTGTTTTGTAAATGTCATTTGTCT
          
        ↑                     3       1   2 4                   
  Gorilla: TTCAAACACAGTTTCACTGCAGGT----AAACATTTTGTAAATGTCATTTGTCT
        ↓                     3       1   2 4                   
          
    Human: TTCAAACACAGTTTCACTGCAGGTGTTTACCTGTTTTGTAAATGTCATTTGTCT

  Cluster:                         [       ]                    


Orangutan: TTCAAACACAATTTCACTGCACGT----AAACATTTTGTAAATGTCATTTGTCT


Gorilla > Human
---------------
chr10:25172847-25172855

Template switch process:
F1: L CTTTCTTATTAGATAATTTCAAACACAGTTTCACTGCAGGT 1
F3:                                               4 TTTTGTAAATGTCATTTGTCTATATAATTATAATGTATAA R
RF:   CTTTCTTATTAGATAATTTCAAACACAGTTTCACTGCAGGTAAACATTTTGTAAATGTCATTTGTCTATATAATTATAATGTATAA
RR:   GAAAGAATAATCTATTAAAGTTTGTGTCAAAGTGACGTCCATTTGTAAAACATTTACAGTAAACAGATATATTAATATTACATATT
F2:                                     3 GTCCATTTG 2


Unidirectional alignment (log-probability: -33.8)
 TTTCTTATTAGATAATTTCAAACACAGTTTCACTGCAGGT-----gtttacctgTTTTGTAAATGTCATTTGTCTATATAATTATAATGTATAA
 TTTCTTATTAGATAATTTCAAACACAGTTTCACTGCAGGTAAACA---------TTTTGTAAATGTCATTTGTCTATATAATTATAATGTATAA

Template switch alignment (log-probability: -16.9)
 TTTCTTATTAGATAATTTCAAACACAGTTTCACTGCAGGT|GTTTACCTG|TTTTGTAAATGTCATTTGTCTATATAATTATAATGTATAA
 TTTCTTATTAGATAATTTCAAACACAGTTTCACTGCAGGT|GTTTACCTG|TTTTGTAAATGTCATTTGTCTATATAATTATAATGTATAA


Gorilla > Chimp
---------------
chr10:25762293-25762301

Template switch process:
F1: L CTTTCTTATTAGATAATTTCAAACACAGTTTCACTGCAGGT 1
F3:                                               4 TTTTGTAAATGTCATTTGTCTATATAATTATAATGTATAA R
RF:   CTTTCTTATTAGATAATTTCAAACACAGTTTCACTGCAGGTAAACATTTTGTAAATGTCATTTGTCTATATAATTATAATGTATAA
RR:   GAAAGAATAATCTATTAAAGTTTGTGTCAAAGTGACGTCCATTTGTAAAACATTTACAGTAAACAGATATATTAATATTACATATT
F2:                                     3 GTCCATTTG 2


Unidirectional alignment (log-probability: -33.8)
 TTTCTTATTAGATAATTTCAAACACAGTTTCACTGCAGGT-----gtttacctgTTTTGTAAATGTCATTTGTCTATATAATTATAATGTATAA
 TTTCTTATTAGATAATTTCAAACACAGTTTCACTGCAGGTAAACA---------TTTTGTAAATGTCATTTGTCTATATAATTATAATGTATAA

Template switch alignment (log-probability: -16.9)
 TTTCTTATTAGATAATTTCAAACACAGTTTCACTGCAGGT|GTTTACCTG|TTTTGTAAATGTCATTTGTCTATATAATTATAATGTATAA
 TTTCTTATTAGATAATTTCAAACACAGTTTCACTGCAGGT|GTTTACCTG|TTTTGTAAATGTCATTTGTCTATATAATTATAATGTATAA


========
Event 38
========
Phylogenetic placement: species tree consistent
Significant comparisons: 1
Detected in comparisons: 13

Multiple sequence alignment:

    Human: CGGATAGAAGTATCCTTTATTTCATGGAGAAGACACCATGAAATACCATGAGGCCATGTCCCCA
          
        ↑                     3     2         1       4                   
    Chimp: CGGATAGAAGTATCCTTTATTTCATGGGGAAGACACT-----GTACCATGAGGCCATGTCCCCA
          
          
  Gorilla: CGGATAGAAGTATCCTTTATTTGATGGAGAAGACACT-----GCACCATGAGGCCATGTCCCCA
          
          
    Human: CGGATAGAAGTATCCTTTATTTCATGGAGAAGACACCATGAAATACCATGAGGCCATGTCCCCA

  Cluster:                            [              ]                    


Orangutan: TGGATAGAAGTATCCTTTATTTCATGGAGAAGACACT-----GTACCATGAGGCCATGTCCCCA


Chimp > Human
-------------
chr10:123312764-123312770

Template switch process:
F1: L TGCACTGTGTTAACCGGATAGAAGTATCCTTTATTTCATGGAGAAGACAC 1
F3:                                                     4 TACCATGAGGCCATGTCCCCACATGGGTGGTACTTGTGGA R
RF:   TGCACTGTGTTAACCGGATAGAAGTATCCTTTATTTCATGGGGAAGACACTGTACCATGAGGCCATGTCCCCACATGGGTGGTACTTGTGGA
RR:   ACGTGACACAATTGGCCTATCTTCATAGGAAATAAAGTACCCCTTCTGTGACATGGTACTCCGGTACAGGGGTGTACCCACCATGAACACCT
F2:                                  3 AAAGTAC 2


Unidirectional alignment (log-probability: -34.4)
 TAACCGGATAGAAGTATCCTTTATTTCATGGaGAAGACACcaTGaaaTACCATGAGGCCATGTCCCCACATGGGTGGTACTTGTGGA
 TAACCGGATAGAAGTATCCTTTATTTCATGGGGAAGACAC--TG---TACCATGAGGCCATGTCCCCACATGGGTGGTACTTGTGGA

Template switch alignment (log-probability: -22.3)
 TAACCGGATAGAAGTATCCTTTATTTCATGGaGAAGACAC|CATGAAA|TACCATGAGGCCATGTCCCCACATGGGTGGTACTTGTGGA
 TAACCGGATAGAAGTATCCTTTATTTCATGGGGAAGACAC|CATGAAA|TACCATGAGGCCATGTCCCCACATGGGTGGTACTTGTGGA


========
Event 39
========
Phylogenetic placement: ambiguous, species tree consistent
Significant comparisons: 34
Detected in comparisons: 3456

Multiple sequence alignment:

    Human: CTCTGCTTCATTTACAGCCCACCCCAGGACCTCACCCAGAGCTGAG--CCCTCCAGTGCCCAGTGGGGAGAGTGGT
          
          
    Chimp: CTCTGCTTCATTTACAGCCCACCCCAGGACCTCACCCAGAGCTGAG--CCCTCCAGTGCCCAGTGGGGAGAGTGGT
          
          
  Gorilla: CTCTGCTTCATTTACAGCCCATCCCAGGGGCTCAGCTCTGGGTGAG----GTCCATTGCCCAGTGGGGAGAGTGGT
        ↓                             3                       4                       
        ↑                             1 3                   2 4                       
    Human: CTCTGCTTCATTTACAGCCCACCCCAGGACCTCACCCAGAGCTGAG--CCCTCCAGTGCCCAGTGGGGAGAGTGGT

  Cluster:                      [                                 ]                   


Orangutan: CTCTGCTTCATTTACAGCCCACCCCAGGACCTCACCCAGAGCTGAGCC--CTCCAGTGCCCAGTGGGGAGAGTGGT


Gorilla > Human
---------------
chr10:123252308-123252328

Template switch process:
F1: L GAGGTCTCCCACCCAAGCATCTCTGCTTCATTTACAGCCCACCCCAGG 1
F3:                                                                    4 TCCAGTGCCCAGTGGGGAGAGTGGTAAAAAAGAGAGGGATGATAA R
RF:   GAGGTCTCCCACCCAAGCATCTCTGCTTCATTTACAGCCCATCCCAGGGGCTCAGCTCTGGGTGAGGTCCATTGCCCAGTGGGGAGAGTGGTAAAAAAGAGAGGGATGATAA
RR:   CTCCAGAGGGTGGGTTCGTAGAGACGAAGTAAATGTCGGGTAGGGTCCCCGAGTCGAGACCCACTCCAGGTAACGGGTCACCCCTCTCACCATTTTTTCTCTCCCTACTATT
F2:                                                3 CCCGAGTCGAGACCCACTCCA 2


Unidirectional alignment (log-probability: -63)
 CCACCCAAGCATCTCTGCTTCATTTACAGCCCAcCCC-------------------AGGacctcacccagagctgagcccTCCAgTGCCCAGTGGGGAGAGTGGTAAAAAAGAGAGGGAT
 CCACCCAAGCATCTCTGCTTCATTTACAGCCCATCCCAGGGGCTCAGCTCTGGGTGAGG---------------------TCCATTGCCCAGTGGGGAGAGTGGTAAAAAAGAGAGGGAT

Template switch alignment (log-probability: -29.7)
 CCACCCAAGCATCTCTGCTTCATTTACAGCCCAcCCCAGG|ACCTCACCCAGAGCTGAGCCC|TCCAgTGCCCAGTGGGGAGAGTGGTAAAAAAGAGAGGGAT
 CCACCCAAGCATCTCTGCTTCATTTACAGCCCATCCCAGG|ACCTCACCCAGAGCTGAGCCC|TCCATTGCCCAGTGGGGAGAGTGGTAAAAAAGAGAGGGAT


Human > Gorilla
---------------
chr10:138324182-138324200

Template switch process:
F1: L GAGGTCTCCCACCCAAGCATCTCTGCTTCATTTACAGCCCATCCCAGG 1
F3:                                                                      4 TCCATTGCCCAGTGGGGAGAGTGGTAAAAAAGAGAGGGATGATAA R
RF:   GAGGTCTCCCACCCAAGCATCTCTGCTTCATTTACAGCCCACCCCAGGACCTCACCCAGAGCTGAGCCCTCCAGTGCCCAGTGGGGAGAGTGGTAAAAAAGAGAGGGATGATAA
RR:   CTCCAGAGGGTGGGTTCGTAGAGACGAAGTAAATGTCGGGTGGGGTCCTGGAGTGGGTCTCGACTCGGGAGGTCACGGGTCACCCCTCTCACCATTTTTTCTCTCCCTACTATT
F2:                                                  3 GGAGTGGGTCTCGACTCGG 2


Unidirectional alignment (log-probability: -60.2)
 CCACCCAAGCATCTCTGCTTCATTTACAGCCCAtCCCAGG---------------------ggctcagctctgggtgaggTCCAtTGCCCAGTGGGGAGAGTGGTAAAAAAGAGAGGGAT
 CCACCCAAGCATCTCTGCTTCATTTACAGCCCACCCCAGGACCTCACCCAGAGCTGAGCCC-------------------TCCAGTGCCCAGTGGGGAGAGTGGTAAAAAAGAGAGGGAT

Template switch alignment (log-probability: -29.5)
 CCACCCAAGCATCTCTGCTTCATTTACAGCCCAtCCCAGG|GGCTCAGCTCTGGGTGAGG|TCCAtTGCCCAGTGGGGAGAGTGGTAAAAAAGAGAGGGAT
 CCACCCAAGCATCTCTGCTTCATTTACAGCCCACCCCAGG|GGCTCAGCTCTGGGTGAGG|TCCAGTGCCCAGTGGGGAGAGTGGTAAAAAAGAGAGGGAT


========
Event 40
========
Phylogenetic placement: ILS consistent
Significant comparisons: 16
Detected in comparisons: 16

Multiple sequence alignment:

    Human: CCTGAAGGGTTGACCTGCAGAAG-TCAAGCCTGCCTTGAGAATATTAATTTAACCGCTTATTTTCAAAATTCCTtgg---tggtagtggtggtggtggtggtggtggtgctagtgtggtTCAAATTAGTGTCTTAGTGCGTATGGACTGGCACTAAGGGCATGTGTAT
          
        ↑                      1     4                                                                                                                     3  2                   
    Chimp: CCTGAAGGGTTGACCTGCAGAGTACTAAGCCTGCCTTGAGAATATTAATTTAACCGCTTATTTTCGAAATTCCTtgg---tg---------------gtggtggtggtgCTAGTGTGGTTGAAATTAGTGTCTTAGTGCTTATTGACTGGCACTAAGGGCATGTGTAT
        ↓                      1     4                                                                                                                     3  2                   
          
  Gorilla: CCTGAAGGGTTGACCTGCAGAAG-TCAAGCCTGCCTTGAGAATATTAATTTAACCGCTTATTTTCAAAATTCCTTGG---------------------TGGTGGTGGTGCTAGTGTGGTTGAAATTAGTGTCTTAGTGCTTATTGACTGGCACTAAGGGCATGTGTAT
          
          
    Human: CCTGAAGGGTTGACCTGCAGAAG-TCAAGCCTGCCTTGAGAATATTAATTTAACCGCTTATTTTCAAAATTCCTtgg---tggtagtggtggtggtggtggtggtggtgctagtgtggtTCAAATTAGTGTCTTAGTGCGTATGGACTGGCACTAAGGGCATGTGTAT

  Cluster:                      [   ]                                                                                                                                             


Orangutan: CCTGAAGGGTTGACCTGCAGAAG-TCAAGCCTGCCTTGAGAATATTAATTTAACCACTTATTTTCTAAATTCCTTGGTGG------------------TGGTGGTGGTGCTAGTGTGGTTGAAATTAGTGTCTTAGTGCTTATTGACTGGCACTAAGGGCATGTGTAT


Chimp > Human
-------------
chr10:16884289-16884292

Template switch process:
F1: L TTGAACGTCACAGCTTATCACCTGAAGGGTTGACCTGCAGA 1
F3:                                               4 AAGCCTGCCTTGAGAATATTAATTTAACCGCTTATTTTCA R
RF:   TTGAACGTCACAGCTTATCACCTGAAGGGTTGACCTGCAGAGTACTAAGCCTGCCTTGAGAATATTAATTTAACCGCTTATTTTCGAAATTCCTTGGTGGTGGTGGTGGTGCTAGTGTGGTTGAAATTAGTGTCTTAGTGCTTATTGACT
RR:   AACTTGCAGTGTCGAATAGTGGACTTCCCAACTGGACGTCTCATGATTCGGACGGAACTCTTATAATTAAATTGGCGAATAAAAGCTTTAAGGAACCACCACCACCACCACGATCACACCAACTTTAATCACAGAATCACGAATAACTGA
F2:                                                                                                                                                   3 CTGA 2


Unidirectional alignment (log-probability: -33.1)
 TGAACGTCACAGCTTATCACCTGAAGGGTTGACCTGCAGAagtc-----AAGCCTGCCTTGAGAATATTAATTTAACCGCTTATTTTCa
 TGAACGTCACAGCTTATCACCTGAAGGGTTGACCTGCAGA----GTACTAAGCCTGCCTTGAGAATATTAATTTAACCGCTTATTTTCG

Template switch alignment (log-probability: -21.8)
 TGAACGTCACAGCTTATCACCTGAAGGGTTGACCTGCAGA|AGTC|AAGCCTGCCTTGAGAATATTAATTTAACCGCTTATTTTCa
 TGAACGTCACAGCTTATCACCTGAAGGGTTGACCTGCAGA|AGTC|AAGCCTGCCTTGAGAATATTAATTTAACCGCTTATTTTCG


Chimp > Gorilla
---------------
chr10:16750938-16750941

Template switch process:
F1: L TTGAACGTCACAGCTTATCACCTGAAGGGTTGACCTGCAGA 1
F3:                                               4 AAGCCTGCCTTGAGAATATTAATTTAACCGCTTATTTTCA R
RF:   TTGAACGTCACAGCTTATCACCTGAAGGGTTGACCTGCAGAGTACTAAGCCTGCCTTGAGAATATTAATTTAACCGCTTATTTTCGAAATTCCTTGGTGGTGGTGGTGGTGCTAGTGTGGTTGAAATTAGTGTCTTAGTGCTTATTGACT
RR:   AACTTGCAGTGTCGAATAGTGGACTTCCCAACTGGACGTCTCATGATTCGGACGGAACTCTTATAATTAAATTGGCGAATAAAAGCTTTAAGGAACCACCACCACCACCACGATCACACCAACTTTAATCACAGAATCACGAATAACTGA
F2:                                                                                                                                                   3 CTGA 2


Unidirectional alignment (log-probability: -32.2)
 TGAACGTCACAGCTTATCACCTGAAGGGTTGACCTGCAGA-----agtcAAGCCTGCCTTGAGAATATTAATTTAACCGCTTATTTTCa
 TGAACGTCACAGCTTATCACCTGAAGGGTTGACCTGCAGAGTACT----AAGCCTGCCTTGAGAATATTAATTTAACCGCTTATTTTCG

Template switch alignment (log-probability: -21.7)
 TGAACGTCACAGCTTATCACCTGAAGGGTTGACCTGCAGA|AGTC|AAGCCTGCCTTGAGAATATTAATTTAACCGCTTATTTTCa
 TGAACGTCACAGCTTATCACCTGAAGGGTTGACCTGCAGA|AGTC|AAGCCTGCCTTGAGAATATTAATTTAACCGCTTATTTTCG


========
Event 41
========
Phylogenetic placement: species tree consistent
Significant comparisons: 13
Detected in comparisons: 13

Multiple sequence alignment:

    Human: AGCCACCTTCTTAAGCACTCAATACATGATAGTT------------------ATTCACTGGAAACAGTGAATAACTAGAATAACTATCATGTATTGAGTGCCTAAGAAGGTGGCTTt
          
        ↑                           3                    1                    2                      4                         
    Chimp: AGCCACCTTCTTAAGCACTCAATACATGATAGTT---------ATTCTAGTTATTCACTGTTTCCAGTGA---------ACAACTGTCACGTATTGAGTGCCTAAGAAGGTGGCTTt
          
          
  Gorilla: AGCCACCTTCTTAAGCACTCAATACATGATAGTTATTCTAGTT---------ATTCACTGTTTCCAGTGA---------ATAACTGTCACGTATTAAGTGCCTAAGAAGGTGGCTtt
        ↓                     3                 1                             2                            4                   
          
    Human: AGCCACCTTCTTAAGCACTCAATACATGATAGTT------------------ATTCACTGGAAACAGTGAATAACTAGAATAACTATCATGTATTGAGTGCCTAAGAAGGTGGCTTt

  Cluster:                                   [                                                            ]                    


Orangutan: AGCCACCTTCTTACGCACTCAATACATGATAGTTATTCTCGTT---------ATTCACTGTTTCCAGTGA---------ATAACTGTCATGTATTGAGTGCCTAAGAAGGTGGCTTt


Chimp > Human
-------------
chr10:16286369-16286402

Template switch process:
F1: L GGACAAAAGCCACCTTCTTAAGCACTCAATACATGATAGTTATTC 1
F3:                                                                                4 GTATTGAGTGCCTAAGAAGGTGGCTTTTGTTTGCCTGTTG R
RF:   GGACAAAAGCCACCTTCTTAAGCACTCAATACATGATAGTTATTCTAGTTATTCACTGTTTCCAGTGAACAACTGTCACGTATTGAGTGCCTAAGAAGGTGGCTTTTGTTTGCCTATTG
RR:   CCTGTTTTCGGTGGAAGAATTCGTGAGTTATGTACTATCAATAAGATCAATAAGTGACAAAGGTCACTTGTTGACAGTGCATAACTCACGGATTCTTCCACCGAAAACAAACGGATAAC
F2:                                 3 TACTATCAATAAGATCAATAAGTGACAAAGGTCA 2


Unidirectional alignment (log-probability: -71.9)
 AAAGCCACCTTCTTAAGCACTCAATACATGATAGTTATTC--------------------------ACTGgaaacagtgaataactagaataactaTCAtGTATTGAGTGCCTAAGAAGGTGGCTTTTGTTTGCCTgTTG
 AAAGCCACCTTCTTAAGCACTCAATACATGATAGTTATTCTAGTTATTCACTGTTTCCAGTGAACAACTG--------------------------TCACGTATTGAGTGCCTAAGAAGGTGGCTTTTGTTTGCCTATTG

Template switch alignment (log-probability: -25.5)
 AAAGCCACCTTCTTAAGCACTCAATACATGATAGTTATTC|ACTGGAAACAGTGAATAACTAGAATAACTATCAT|GTATTGAGTGCCTAAGAAGGTGGCTTTTGTTTGCCTgTTG
 AAAGCCACCTTCTTAAGCACTCAATACATGATAGTTATTC|ACTGGAAACAGTGAATAACTAGAATAACTATCAT|GTATTGAGTGCCTAAGAAGGTGGCTTTTGTTTGCCTATTG


Gorilla > Human
---------------
chr10:16286369-16286408

Template switch process:
F1: L GGACAAAAGCCACCTTCTTAAGCACTCAATACATGATAGTTATTC 1
F3:                                                                                      4 AGTGCCTAAGAAGGTGGCTTTTGTTTGCCTGTTGGCTGTC R
RF:   GGACAAAAGCCACCTTCTTAAGCACTCAATACATGATAGTTATTCTAGTTATTCACTGTTTCCAGTGAATAACTGTCACGTATTAAGTGCCTAAGAAGGTGGCTTTTGTTTGCCTATTGGCTGTC
RR:   CCTGTTTTCGGTGGAAGAATTCGTGAGTTATGTACTATCAATAAGATCAATAAGTGACAAAGGTCACTTATTGACAGTGCATAATTCACGGATTCTTCCACCGAAAACAAACGGATAACCGACAG
F2:                           3 GTTATGTACTATCAATAAGATCAATAAGTGACAAAGGTCA 2


Unidirectional alignment (log-probability: -71.3)
 AAAGCCACCTTCTTAAGCACTCAATACATGATAGTTATTcactggaaacagtgaataaCTA-------------------GAATAACTaTCAtGTATTgAGTGCCTAAGAAGGTGGCTTTTGTTTGCCTgTTGGCTGTC
 AAAGCCACCTTCTTAAGCACTCAATACATGATAGTTATT-------------------CTAGTTATTCACTGTTTCCAGTGAATAACTGTCACGTATTAAGTGCCTAAGAAGGTGGCTTTTGTTTGCCTATTGGCTGTC

Template switch alignment (log-probability: -26.4)
 AAAGCCACCTTCTTAAGCACTCAATACATGATAGTTATTC|ACTGGAAACAGTGAATAACTAGAATAACTATCATGTATTG|AGTGCCTAAGAAGGTGGCTTTTGTTTGCCTgTTGGCTGTC
 AAAGCCACCTTCTTAAGCACTCAATACATGATAGTTATTC|ACTGGAAACAGTGAATAACTAGAATAACTATCATGTATTG|AGTGCCTAAGAAGGTGGCTTTTGTTTGCCTATTGGCTGTC


========
Event 42
========
Phylogenetic placement: species tree consistent
Significant comparisons: 2
Detected in comparisons: 25

Multiple sequence alignment:

    Human: TCTGATGCAACAGAAACCTCTGACCCCCCGCCCGGGGTCTCGCACCAAGGCCAGACAGCCCCGCTCCCGGGGTCACCCGAGGGTTACCTTTGGGTGCAGGCGCGGC--CTTTCTCCGAAGGGAGGGGCAGCTCCCCTGCCCCTGCAAAATGAAGGAGAAATGA
        ↓                     3  2                                                                                                               1       4                   
          
    Chimp: TCTGACGCAACAGAAACCTCTGAC-CCCCGCCCGGGGTCTCGCAGCAAGGCCAGACAGCTCCGCTCCCGGGGCCACCCGAGGGTTACCTTTGGGTGCAGGCGCGGC--CTTTCTCCGAAGGGAGGGGCAGCTCCC---TCAGTGCAAAATGAAGGAGAAATGA
          
          
  Gorilla: TCTGATGCAACAGAAACCTCTGACCCCCCGCCCGGGGTCTCGAACCAAGGCCAGACAGCCCCGCTCCCGGGGTCACCCGAGGGTTACCTTTGGGTGCAGGCGCGGC--CTTTCTCCGAAGGGAGGGGCAGCTCCC---CCAGTGCAAAATGAAGGAGAAATGA
          
          
    Human: TCTGATGCAACAGAAACCTCTGACCCCCCGCCCGGGGTCTCGCACCAAGGCCAGACAGCCCCGCTCCCGGGGTCACCCGAGGGTTACCTTTGGGTGCAGGCGCGGC--CTTTCTCCGAAGGGAGGGGCAGCTCCCCTGCCCCTGCAAAATGAAGGAGAAATGA

  Cluster:                                                                                                                                        [     ]                    


Orangutan: TCTGATGCAACAGAAACCTCTGACTCCCCGCCCGGGGTCTCGCACCAAGGCCAGACAGCCCCGCTCCCGGGGTCACCCGAGGGTTACCTTTGGGTGCAGGCGCGGCCTCTTTCTCCGAAGGGAGGGGCAGCTCCC---CCAGTGCAAAATGAAGGAGAAATGA


Human > Chimp
-------------
chr10:17001205-17001208

Template switch process:
F1:                                                                           L GGTGCAGGCGCGGCCTTTCTCCGAAGGGAGGGGCAGCTCCC 1
F3:                                                                                                                           4 TGCAAAATGAAGGAGAAATGATAAGCAGCGGTGAAACCGT R
RF:    CTGACCCCCCGCCCGGGGTCTCGCACCAAGGCCAGACAGCCCCGCTCCCGGGGTCACCCGAGGGTTACCTTTGGGTGCAGGCGCGGCCTTTCTCCGAAGGGAGGGGCAGCTCCCCTGCCCCTGCAAAATGAAGGAGAAATGATAAGCAGCGGTGAAACCGT
RR:    GACTGGGGGGCGGGCCCCAGAGCGTGGTTCCGGTCTGTCGGGGCGAGGGCCCCAGTGGGCTCCCAATGGAAACCCACGTCCGCGCCGGAAAGAGGCTTCCCTCCCCGTCGAGGGGACGGGGACGTTTTACTTCCTCTTTACTATTCGTCGCCACTTTGGCA
F2:  3 GACT 2


Unidirectional alignment (log-probability: -27.2)
 GTGCAGGCGCGGCCTTTCTCCGAAGGGAGGGGCAGCTCCCtcag-------TGCAAAATGAAGGAGAAATGATAAGCAGCGGTGAAACCGT
 GTGCAGGCGCGGCCTTTCTCCGAAGGGAGGGGCAGCTCCC----CTGCCCCTGCAAAATGAAGGAGAAATGATAAGCAGCGGTGAAACCGT

Template switch alignment (log-probability: -15.8)
 GTGCAGGCGCGGCCTTTCTCCGAAGGGAGGGGCAGCTCCC|TCAG|TGCAAAATGAAGGAGAAATGATAAGCAGCGGTGAAACCGT
 GTGCAGGCGCGGCCTTTCTCCGAAGGGAGGGGCAGCTCCC|TCAG|TGCAAAATGAAGGAGAAATGATAAGCAGCGGTGAAACCGT


========
Event 43
========
Phylogenetic placement: species tree consistent
Significant comparisons: 2
Detected in comparisons: 25

Multiple sequence alignment:

    Human: AAACAGAATACTGAAGAAAAGCTTCACAAAGG-------TTGGAGGTTGAAA-----------------------------------------------------------------------------------------------------------------------------------------------------------------------------------------------------------------------------------------------------------------------------------------------------------------------------------------------------------------------------------TTCTACAATAGCTATCATTT
        ↓                     3   2              1                                                                                                                                                                                                                                                                                                                                                                                               4                   
          
    Chimp: AAACAGAATACTGAAGAAAAGCTCCACAAAGG----------AA----GCTA-----------------------------------------------------------------------------------------------------------------------------------------------------------------------------------------------------------------------------------------------------------------------------------------------------------------------------------------------------------------------------------TTCTACAATAGCTATCATTT
          
          
  Gorilla: AAACAGAATACTGAAGAAAAGCTCCACAAAGG-----TG---GAGGTTGAAA-----------------------------------------------------------------------------------------------------------------------------------------------------------------------------------------------------------------------------------------------------------------------------------------------------------------------------------------------------------------------------------TTCTACAATAGCTATCATTT
          
          
    Human: AAACAGAATACTGAAGAAAAGCTTCACAAAGG-------TTGGAGGTTGAAA-----------------------------------------------------------------------------------------------------------------------------------------------------------------------------------------------------------------------------------------------------------------------------------------------------------------------------------------------------------------------------------TTCTACAATAGCTATCATTT

  Cluster:                        [                          ]                                                                                                                                                                                                                                                                                                                                                                                                       


Orangutan: AAACAGAATACTGAAAAAAAGCTCCACAAAGGGGTGG-----GAGCCTGAAATTTCTACCAAATAACTATCATTTTTCTGTGGTTTCTNNNNNNNNNNNNNNNNNNNNNNNNNNNNNNNNNNNNNNNNNNNNNNNNNNNNNNNNNNNNNNNNNNNNNNNNNNNNNNNNNNNNNNNNNNNNNNNNNNNNNNNNNNNNNNNNNNNNNNNNNNNNNNNNNNNNNNNNNNNNNNNNNNNNNNNNNNNNNNNNNNNNNNNNNNNNNNNNNNNNNNNNNNNNNNNNNNNNNNNNNNNNNNNNNNNNNNNNNNNNNNNNNNNNNNNNNNNNNNNNNNNNNNNNNNNNNNNNNNNNNNNNNNNNNNNNNNNNNNNNNNNNNNNNNNNNNNNNNNNNNNNNNNNNAAGAAAGCTCCACAAAGGTGAGCTGAAATCTA-CATAGCTATCATTT


Human > Chimp
-------------
chr10:28946329-28946333

Template switch process:
F1: L GGTGCCCAGAACCTGCAGAAACAGAATACTGAAGAAAAGCTCCACAAAGG 1
F3:                                                               4 ATTCTACAATAGCTATCATTTCTGTGTTTCTGTGTTCATG R
RF:   GGTGCCCAGAACCTGCAGAAACAGAATACTGAAGAAAAGCTTCACAAAGGTTGGAGGTTGAAATTCTACAATAGCTATCATTTCTGTGTTTCTGTGTTCATG
RR:   CCACGGGTCTTGGACGTCTTTGTCTTATGACTTCTTTTCGAAGTGTTTCCAACCTCCAACTTTAAGATGTTATCGATAGTAAAGACACAAAGACACAAGTAC
F2:                                      3 TCGAA 2


Unidirectional alignment (log-probability: -32.1)
 ACCTGCAGAAACAGAATACTGAAGAAAAGCTcCACAAAG----------GAAgctATTCTACAATAGCTATCATTTCTGTGTTTCTGTGTTCATG
 ACCTGCAGAAACAGAATACTGAAGAAAAGCTTCACAAAGGTTGGAGGTTGAA---ATTCTACAATAGCTATCATTTCTGTGTTTCTGTGTTCATG

Template switch alignment (log-probability: -22.1)
 ACCTGCAGAAACAGAATACTGAAGAAAAGCTcCACAAAGG|AAGCT|ATTCTACAATAGCTATCATTTCTGTGTTTCTGTGTTCATG
 ACCTGCAGAAACAGAATACTGAAGAAAAGCTTCACAAAGG|AAGCT|ATTCTACAATAGCTATCATTTCTGTGTTTCTGTGTTCATG


========
Event 44
========
Phylogenetic placement: species tree consistent
Significant comparisons: 13
Detected in comparisons: 13

Multiple sequence alignment:

    Human: AAGAGTGTTCAAATGTGCAAG----------GCATAAGGCATAAGTGGAGCACAAATATTCCAAATCGAATACCAAATCAATGAGAGGATAAGTATTCAAAGCCCAGACACAAGAGATTATTATTGGAAAGGAAGAGGCAAGCAGCAATGCCCATATAATAAAACTGAACC
          
        ↑                           1         4                                                                                                               3  2                   
    Chimp: AAGAGTGTTCAAATGTGCAAG-----TATTTACCCAAAGCATAAGTGGAGCACAAATATTCCAAATCGAATACCAAATCAATGAGAGGATAAGTATTGAAAGCCCAGACACAAGAGATTATTATTGGGAAGGAAGAGGCAAGCAGCAATGCCCAAATAATAAAACTGAACC
          
          
  Gorilla: AAGAGTGTTCAAATGTGCAAGTATTT-----ACCCAAAGCATAAGTGGAGCACAAATATTCCAAATCGAATACCAAATCAATGAGAGAATAAGTATTCAAAGCCCAGACACAAGATATTATTATTGGAAAGGAAGAGGCAAGCAGCAATGCCCAAATAATAAAACTGAACC
        ↓                      1              4                                                                                                               3  2                   
          
    Human: AAGAGTGTTCAAATGTGCAAG----------GCATAAGGCATAAGTGGAGCACAAATATTCCAAATCGAATACCAAATCAATGAGAGGATAAGTATTCAAAGCCCAGACACAAGAGATTATTATTGGAAAGGAAGAGGCAAGCAGCAATGCCCATATAATAAAACTGAACC

  Cluster:                      [               ]                                                                                                                                    


Orangutan: 


Chimp > Human
-------------
chr10:8877053-8877056

Template switch process:
F1: L ATGTTGTGATGTGAGGAGGTAAGAGTGTTCAAATGTGCAAG 1
F3:                                                   4 AAGGCATAAGTGGAGCACAAATATTCCAAATCGAATACCAAAT R
RF:   ATGTTGTGATGTGAGGAGGTAAGAGTGTTCAAATGTGCAAGTATTTACCCAAAGCATAAGTGGAGCACAAATATTCCAAATCGAATACCAAATCAATGAGAGGATAAGTATTGAAAGCCCAGACACAAGAGATTATTATTGGGAAGGAAGAGGCAAGCAGCAATGC
RR:   TACAACACTACACTCCTCCATTCTCACAAGTTTACACGTTCATAAATGGGTTTCGTATTCACCTCGTGTTTATAAGGTTTAGCTTATGGTTTAGTTACTCTCCTATTCATAACTTTCGGGTCTGTGTTCTCTAATAATAACCCTTCCTTCTCCGTTCGTCGTTACG
F2:                                                                                                                                                                   3 TACG 2


Unidirectional alignment (log-probability: -31.8)
 TGTTGTGATGTGAGGAGGTAAGAGTGTTCAAATGTGCaaggcatAAG------------GCATAAGTGGAGCACAAATATTCCAAATCGAATACCA
 TGTTGTGATGTGAGGAGGTAAGAGTGTTCAAATGTGC-------AAGTATTTACCCAAAGCATAAGTGGAGCACAAATATTCCAAATCGAATACCA

Template switch alignment (log-probability: -21.8)
 TGTTGTGATGTGAGGAGGTAAGAGTGTTCAAATGTGCAAG|GCAT|AAgGCATAAGTGGAGCACAAATATTCCAAATCGAATACCA
 TGTTGTGATGTGAGGAGGTAAGAGTGTTCAAATGTGCAAG|GCAT|AAAGCATAAGTGGAGCACAAATATTCCAAATCGAATACCA


Gorilla > Human
---------------
chr10:8877053-8877056

Template switch process:
F1: L ATGTTGTGATGTGAGGAGGTAAGAGTGTTCAAATGTGCAAG 1
F3:                                                   4 AAGGCATAAGTGGAGCACAAATATTCCAAATCGAATACCAAAT R
RF:   ATGTTGTGATGTGAGGAGGTAAGAGTGTTCAAATGTGCAAGTATTTACCCAAAGCATAAGTGGAGCACAAATATTCCAAATCGAATACCAAATCAATGAGAGAATAAGTATTCAAAGCCCAGACACAAGATATTATTATTGGAAAGGAAGAGGCAAGCAGCAATGC
RR:   TACAACACTACACTCCTCCATTCTCACAAGTTTACACGTTCATAAATGGGTTTCGTATTCACCTCGTGTTTATAAGGTTTAGCTTATGGTTTAGTTACTCTCTTATTCATAAGTTTCGGGTCTGTGTTCTATAATAATAACCTTTCCTTCTCCGTTCGTCGTTACG
F2:                                                                                                                                                                   3 TACG 2


Unidirectional alignment (log-probability: -30.9)
 TGTTGTGATGTGAGGAGGTAAGAGTGTTCAAATGTGCAAGgcaT--------AAgGCATAAGTGGAGCACAAATATTCCAAATCGAATACCA
 TGTTGTGATGTGAGGAGGTAAGAGTGTTCAAATGTGCAAG---TATTTACCCAAAGCATAAGTGGAGCACAAATATTCCAAATCGAATACCA

Template switch alignment (log-probability: -21.8)
 TGTTGTGATGTGAGGAGGTAAGAGTGTTCAAATGTGCAAG|GCAT|AAgGCATAAGTGGAGCACAAATATTCCAAATCGAATACCA
 TGTTGTGATGTGAGGAGGTAAGAGTGTTCAAATGTGCAAG|GCAT|AAAGCATAAGTGGAGCACAAATATTCCAAATCGAATACCA


========
Event 45
========
Phylogenetic placement: species tree consistent
Significant comparisons: 25
Detected in comparisons: 25

Multiple sequence alignment:

    Human: TCATGGTACTGCCTCTGACTCCAGTTCCCTGGAGGGGAACAAGAAGTTTCCCTCCAGTTCCGTCTTCTCAGCTGGTGTGCCTGGGGCCTGTGGGACCCCTGGCAGTGTGCCACCCACTGGGCAGCAGTGGTACTGCCTCTGCCTCTGCACTGCCGGAAGTttccctcccgccgc
        ↓                      1                     4                                                                                                     3        2                   
          
    Chimp: TCATGGTACTGCCTCTGACTCG---GCACT--------GCAGGAAGTTTCCCTCCAGTTCCGTCTTCTCAGCTGGTGTGCCTGGGGCCTGTGGGACCCCTGGCAGTGTGCCACCCACTGGGCAGCAGTGGTACTGCCTCTGCCTCTGCACTGCCGGAAGTTTCCctccagccgc
          
        ↑                      1                  4              3     2                                                                                                                
  Gorilla: TCATGGTACTGCCTCTGACTCCAGTTCCCTGGAGGGGAACAGGAAGTTTCCCTCCAGTTCCGTCTTCTCAGCTGGTGTGCCTGGGGCCTGTGGGACCCCTGGCAGTGTGCCACCCACTGGGCAGCAGTGGTACTGCCTCTGCCTCTGCACTGCAGGAAGTTTCCctcccgccgc
          
          
    Human: TCATGGTACTGCCTCTGACTCCAGTTCCCTGGAGGGGAACAAGAAGTTTCCCTCCAGTTCCGTCTTCTCAGCTGGTGTGCCTGGGGCCTGTGGGACCCCTGGCAGTGTGCCACCCACTGGGCAGCAGTGGTACTGCCTCTGCCTCTGCACTGCCGGAAGTttccctcccgccgc

  Cluster:                      [                   ]                                                                                                                                   


Orangutan: TCATGGTACTGCCTCTGACTCG---GCACT--------GCCGGAAGTTTCCCTCCAGTTCCGTCTTCTCAGCTGGTGCGCGTGGGGCCTGTGGGACCCCTGGCAGTGTGCCACCCACTGGGCAGCAGTGGTATTGCCTCTGCCTCTGCACTGCCGGAAGTttccctccagccgc


Human > Chimp
-------------
chr10:8484008-8484017

Template switch process:
F1: L AGTGCGCCCCCAGTGGGCAGTCATGGTACTGCCTCTGACTC 1
F3:                                                               4 GAAGTTTCCCTCCAGTTCCGTCTTCTCAGCTGGTGTGCCT R
RF:   AGTGCGCCCCCAGTGGGCAGTCATGGTACTGCCTCTGACTCCAGTTCCCTGGAGGGGAACAAGAAGTTTCCCTCCAGTTCCGTCTTCTCAGCTGGTGTGCCTGGGGCCTGTGGGACCCCTGGCAGTGTGCCACCCACTGGGCAGCAGTGGTACTGCCTCTGCCTCTGCACTGCC
RR:   TCACGCGGGGGTCACCCGTCAGTACCATGACGGAGACTGAGGTCAAGGGACCTCCCCTTGTTCTTCAAAGGGAGGTCAAGGCAGAAGAGTCGACCACACGGACCCCGGACACCCTGGGGACCGTCACACGGTGGGTGACCCGTCGTCACCATGACGGAGACGGAGACGTGACGG
F2:                                                                                                                                                                     3 GACGTCACGG 2


Unidirectional alignment (log-probability: -32.2)
 GTGCGCCCCCAGTGGGCAGTCATGGTACTGCCTCTGACTCggcactgCAG------------------GAAGTTTCCCTCCAGTTCCGTCTTCTCAGCTGGTGTGCCT
 GTGCGCCCCCAGTGGGCAGTCATGGTACTGCCTCTGACTC-------CAGTTCCCTGGAGGGGAACAAGAAGTTTCCCTCCAGTTCCGTCTTCTCAGCTGGTGTGCCT

Template switch alignment (log-probability: -22.5)
 GTGCGCCCCCAGTGGGCAGTCATGGTACTGCCTCTGACTC|GGCAcTGCAG|GAAGTTTCCCTCCAGTTCCGTCTTCTCAGCTGGTGTGCCT
 GTGCGCCCCCAGTGGGCAGTCATGGTACTGCCTCTGACTC|GGCAGTGCAG|GAAGTTTCCCTCCAGTTCCGTCTTCTCAGCTGGTGTGCCT


Gorilla > Chimp
---------------
chr10:8484008-8484014

Template switch process:
F1: L AGTGCGCCCCCAGTGGGCAGTCATGGTACTGCCTCTGACTC 1
F3:                                                            4 CAGGAAGTTTCCCTCCAGTTCCGTCTTCTCAGCTGGTGTG R
RF:   AGTGCGCCCCCAGTGGGCAGTCATGGTACTGCCTCTGACTCCAGTTCCCTGGAGGGGAACAGGAAGTTTCCCTCCAGTTCCGTCTTCTCAGCTGGTGTG
RR:   TCACGCGGGGGTCACCCGTCAGTACCATGACGGAGACTGAGGTCAAGGGACCTCCCCTTGTCCTTCAAAGGGAGGTCAAGGCAGAAGAGTCGACCACAC
F2:                                                                           3 GTCACGG 2


Unidirectional alignment (log-probability: -31.2)
 GTGCGCCCCCAGTGGGCAGTCATGGTACTGCCTCTGACTC--------------GGcActgCAGGAAGTTTCCCTCCAGTTCCGTCTTCTCAGCTGGTGTG
 GTGCGCCCCCAGTGGGCAGTCATGGTACTGCCTCTGACTCCAGTTCCCTGGAGGGGAA---CAGGAAGTTTCCCTCCAGTTCCGTCTTCTCAGCTGGTGTG

Template switch alignment (log-probability: -22.1)
 GTGCGCCCCCAGTGGGCAGTCATGGTACTGCCTCTGACTC|GGcACTG|CAGGAAGTTTCCCTCCAGTTCCGTCTTCTCAGCTGGTGTG
 GTGCGCCCCCAGTGGGCAGTCATGGTACTGCCTCTGACTC|GGAACTG|CAGGAAGTTTCCCTCCAGTTCCGTCTTCTCAGCTGGTGTG


========
Event 46
========
Phylogenetic placement: species tree consistent
Significant comparisons: 4
Detected in comparisons: 46

Multiple sequence alignment:

    Human: GGCTGTTTCTGAGAGTGGTCATCGCAACAGCCACCACTGGAGAACT----GACACTCAGACCTCCTGGCCACCAAT
          
          
    Chimp: GGCTGTTTCTAAGAGTGGTCATCGCAACAGCCACCACTGGAGAACT----GACCCTCGGACCTCCTGGCCACCAAT
          
          
  Gorilla: GGCTATTTCTGAGAGTGGTCATCGCAACAGCCACCACTGTTGCGAT--------GTCAGACCTCCTGGCCACCAAT
          
        ↑                     3      2           1                4                   
    Human: GGCTGTTTCTGAGAGTGGTCATCGCAACAGCCACCACTGGAGAACT----GACACTCAGACCTCCTGGCCACCAAT

  Cluster:                                        [              ]                    


Orangutan: GGCTGTTTCTGAGAGTGGTCATCGCAACAGCCACCACTGGAGAACTGACC----CTCCGACCTCCTGGCCACCAAT


Human > Gorilla
---------------
chr10:8530314-8530321

Template switch process:
F1: L CAGGCTATTTCTGAGAGTGGTCATCGCAACAGCCACCACTG 1
F3:                                                      4 TCAGACCTCCTGGCCACCAATCAGTGACCCACAGGTGGAA R
RF:   CAGGCTGTTTCTGAGAGTGGTCATCGCAACAGCCACCACTGGAGAACTGACACTCAGACCTCCTGGCCACCAATCAGTGACCCACAGGTGGAA
RR:   GTCCGACAAAGACTCTCACCAGTAGCGTTGTCGGTGGTGACCTCTTGACTGTGAGTCTGGAGGACCGGTGGTTAGTCACTGGGTGTCCACCTT
F2:                      3 GTAGCGTT 2


Unidirectional alignment (log-probability: -36.8)
 AGGCTaTTTCTGAGAGTGGTCATCGCAACAGCCACCACTGttgcgatG-----------TCAGACCTCCTGGCCACCAATCAGTGACCCACAGGTGGAA
 AGGCTGTTTCTGAGAGTGGTCATCGCAACAGCCACCACTG-------GAGAACTGACACTCAGACCTCCTGGCCACCAATCAGTGACCCACAGGTGGAA

Template switch alignment (log-probability: -22.3)
 AGGCTaTTTCTGAGAGTGGTCATCGCAACAGCCACCACTG|TTGCGATG|TCAGACCTCCTGGCCACCAATCAGTGACCCACAGGTGGAA
 AGGCTGTTTCTGAGAGTGGTCATCGCAACAGCCACCACTG|TTGCGATG|TCAGACCTCCTGGCCACCAATCAGTGACCCACAGGTGGAA


========
Event 47
========
Phylogenetic placement: species tree consistent
Significant comparisons: 2
Detected in comparisons: 25

Multiple sequence alignment:

    Human: TCATGTTAAGGTTAGAGAACATTTTGGGCAGGTGGCCGGCCTGGCTAGGACGGTGGCCACAGCTCCTGC
        ↓                      1       4              3    2                   
          
    Chimp: TCATGTTAAGGTTAGAGAACAC-CTAGCCAGGTGGCCGGCCTGGCTAGGACGGTGGCCACAGCTCCTGC
          
          
  Gorilla: TCATGTTAAGGTTAGAGAACATTTTGGGCAGGTGGCCGGCCTGGCTAGGATGGTTGCCACAGCTCCTGC
          
          
    Human: TCATGTTAAGGTTAGAGAACATTTTGGGCAGGTGGCCGGCCTGGCTAGGACGGTGGCCACAGCTCCTGC

  Cluster:                      [     ]                                        


Orangutan: TCATGTTAAGGTTAGAGAACATTTTGGGCAGGTGGCCCGCCTGGCTAGGACGGTGGCCACAGCTCCTGC


Human > Chimp
-------------
chr10:9537829-9537834

Template switch process:
F1: L AGAGCCCAAGTGGCCCAGGTTCATGTTAAGGTTAGAGAACA 1
F3:                                                 4 CAGGTGGCCGGCCTGGCTAGGACGGTGGCCACAGCTCCTG R
RF:   AGAGCCCAAGTGGCCCAGGTTCATGTTAAGGTTAGAGAACATTTTGGGCAGGTGGCCGGCCTGGCTAGGACGGTGGCCACAGCTCCTG
RR:   TCTCGGGTTCACCGGGTCCAAGTACAATTCCAATCTCTTGTAAAACCCGTCCACCGGCCGGACCGATCCTGCCACCGGTGTCGAGGAC
F2:                                                                3 CGATCC 2


Unidirectional alignment (log-probability: -30.1)
 GAGCCCAAGTGGCCCAGGTTCATGTTAAGGTTAGAGAACAcctagc-------CAGGTGGCCGGCCTGGCTAGGACGGTGGCCACAGCTCCTG
 GAGCCCAAGTGGCCCAGGTTCATGTTAAGGTTAGAGAACA------TTTTGGGCAGGTGGCCGGCCTGGCTAGGACGGTGGCCACAGCTCCTG

Template switch alignment (log-probability: -16)
 GAGCCCAAGTGGCCCAGGTTCATGTTAAGGTTAGAGAACA|CCTAGC|CAGGTGGCCGGCCTGGCTAGGACGGTGGCCACAGCTCCTG
 GAGCCCAAGTGGCCCAGGTTCATGTTAAGGTTAGAGAACA|CCTAGC|CAGGTGGCCGGCCTGGCTAGGACGGTGGCCACAGCTCCTG


========
Event 48
========
Phylogenetic placement: species tree consistent
Significant comparisons: 3
Detected in comparisons: 35

Multiple sequence alignment:

    Human: GCAGCCAGCTCCACAGCCATGCAC-CCTGCAGCCCCTCGTCTTCCAGCTTTGTGCAAGGCGGCTGGAATCCTAGATCGGCTGGCCACCCCACTGGGGGGAAACCCCTTCAGCACCCAGGCCACAGCTAGAAGGGACCTTGCAGGATGTCGGGAATCACGGTCCAGGA
          
          
    Chimp: GCAGCCAGCTCCACAGCCATGCAC-CCTGCAGCCCCTCGTCTTCCAGCTTTGTGCAAGGTGGCTGGAATCCTAGATCAGCTGGCCACCCCGCTGGGGGGAAACCCCTTCAGCACCCACGCCACAGCTAGAAGGGACCTTGCAGGATGTCGGGAATCACGGTCCAGGA
          
          
  Gorilla: GCAGCCAGCTCCACAGCCATGGAGCTGTGGAGCCCCTCGTCTTCCAGCTTTGTGCAAGGCGGCTGGAATCCTAGATCGGCTGGCCACCCCACTGGGGGGAAACCCCTTCAGCACCCAGGCCACAGCTAGAGGGGACCTTGCAGGATGTCGGGAATCACGGTCCAGGA
        ↓                      1         4                                                                                                            3      2                   
          
    Human: GCAGCCAGCTCCACAGCCATGCAC-CCTGCAGCCCCTCGTCTTCCAGCTTTGTGCAAGGCGGCTGGAATCCTAGATCGGCTGGCCACCCCACTGGGGGGAAACCCCTTCAGCACCCAGGCCACAGCTAGAAGGGACCTTGCAGGATGTCGGGAATCACGGTCCAGGA

  Cluster:                      [       ]                                                                                                                                        


Orangutan: CCAGCCAGCTCCACAGCCACGCAC-CCTGCAGCCCCTCGTCTTCCAGCTTTGCGCAAGACGGCTGGAATCCTAGATCGGCTGGCCGCCCCGCTGG-GGGAAACCCCTTCAACACCCAGGCCCCAGCTAGAAGGGACCTTGCGGGACGTTGGGAATCACGGTCCAGGA


Gorilla > Human
---------------
chr10:9274045-9274052

Template switch process:
F1: L GGGGCACTCTCCCTCCCGACGCAGCCAGCTCCACAGCCATG 1
F3:                                                   4 AGCCCCTCGTCTTCCAGCTTTGTGCAAGGCGGCTGGAATC R
RF:   GGGGCACTCTCCCTCCAGACGCAGCCAGCTCCACAGCCATGGAGCTGTGGAGCCCCTCGTCTTCCAGCTTTGTGCAAGGCGGCTGGAATCCTAGATCGGCTGGCCACCCCACTGGGGGGAAACCCCTTCAGCACCCAGGCCACAGCTAGAGGGGACCTTGCAGGATG
RR:   CCCCGTGAGAGGGAGGTCTGCGTCGGTCGAGGTGTCGGTACCTCGACACCTCGGGGAGCAGAAGGTCGAAACACGTTCCGCCGACCTTAGGATCTAGCCGACCGGTGGGGTGACCCCCCTTTGGGGAAGTCGTGGGTCCGGTGTCGATCTCCCCTGGAACGTCCTAC
F2:                                                                                                                                                                3 CGTCCCAC 2


Unidirectional alignment (log-probability: -37.7)
 GGGCACTCTCCCTCCcGACGCAGCCAGCTCCACAGCCATGcAccctGC-----AGCCCCTCGTCTTCCAGCTTTGTGCAAGGCGGCTGGAATC
 GGGCACTCTCCCTCCAGACGCAGCCAGCTCCACAGCCATGGA----GCTGTGGAGCCCCTCGTCTTCCAGCTTTGTGCAAGGCGGCTGGAATC

Template switch alignment (log-probability: -27.8)
 GGGCACTCTCCCTCCcGACGCAGCCAGCTCCACAGCCATG|CAcCCTGC|AGCCCCTCGTCTTCCAGCTTTGTGCAAGGCGGCTGGAATC
 GGGCACTCTCCCTCCAGACGCAGCCAGCTCCACAGCCATG|CATCCTGC|AGCCCCTCGTCTTCCAGCTTTGTGCAAGGCGGCTGGAATC


========
Event 49
========
Phylogenetic placement: species tree consistent
Significant comparisons: 5
Detected in comparisons: 25

Multiple sequence alignment:

    Human: TCCTGACAGCTGCCTCAGAAA----CAATtgtgtgtgtgtg------------tgtgtgtacg----------------tgtaagtgcgtgcacgtgtgcgtgcTCCGTACTAGAAGACCTTGGCTGAGGGCACGTCCCACAGCAGGACCAGTGGG
          
          
    Chimp: TCCTGACAGCTGCCTCAGAAA--CATAATtgtgtgtgtgtg------------tgtgtgtacgtgtaagtgcgtgcacgtgtaagtgcgtgcacgtgtgcgtgcTCCGTACTAGAAGACCTTGGCTGAGGGCACGTCCCACAGCAGGACCAGTGGG
          
        ↑                                                     1                             4                                                 3   2                   
  Gorilla: TCCTGACAGCTGCCTCAGAAACA--TAATtgtgtgtgtgtg----tgtgtgtgtgtgtgtACG----------------TATAAGTGCGTGCACGTGTGCGTGCTCTGTACTAGAAGACCCTGGCTGAGGGCACGTCCCACAGCAGGACCAGTGGG
          
          
    Human: TCCTGACAGCTGCCTCAGAAA----CAATtgtgtgtgtgtg------------tgtgtgtacg----------------tgtaagtgcgtgcacgtgtgcgtgcTCCGTACTAGAAGACCTTGGCTGAGGGCACGTCCCACAGCAGGACCAGTGGG

  Cluster:                      [  ]                                                                                                                                  


Orangutan: TCCTGACAGCTGCCTCAGAAACA--CAATcgtgtgtgtgtatgtg--------tgtgtgtacg----------------tgtaagtgggtgcacgtgtgcgtgCTCCGTACTAGAAGACCTTGGCTGAGGGCACGTCCCGCAGCAGGACCAGTGGG


Gorilla > Chimp
---------------
chr10:9542264-9542268

Template switch process:
F1: L CGCCTCTCGGCCTCTCAGACTCCTGACAGCTGCCTCAGAAACATAATTGTGTGTGTGTGTGTGTGT 1
F3:                                                                                4 TAAG R
RF:   CGCCTCTCGGCCTCTCAGACTCCTGACAGCTGCCTCAGAAACATAATTGTGTGTGTGTGTGTGTGTGTGTGTGTACGTATAAGTGCGTGCACGTGTGCGTGCTCTGTACTAGAAGACCCTGGCTGAGGGCACGT
RR:   GCGGAGAGCCGGAGAGTCTGAGGACTGTCGACGGAGTCTTTGTATTAACACACACACACACACACACACACACATGCATATTCACGCACGTGCACACGCACGAGACATGATCTTCTGGGACCGACTCCCGTGCA
F2:                                                                                                                                  3 GTGCA 2


Unidirectional alignment (log-probability: -26.5)
 CAGCTGCCTCAGAAACATAATTGTGTGTGTGTG--------TGTGTGTACGtgtaag
 CAGCTGCCTCAGAAACATAATTGTGTGTGTGTGTGTGTGTGTGTGTGTACG------

Template switch alignment (log-probability: -16.1)
 CAGCTGCCTCAGAAACATAATTGTGTGTGTGTGTGTGTGT|ACGTG|TAAG
 CAGCTGCCTCAGAAACATAATTGTGTGTGTGTGTGTGTGT|ACGTG|TAAG


========
Event 50
========
Phylogenetic placement: species tree consistent
Significant comparisons: 6
Detected in comparisons: 46

Multiple sequence alignment:

    Human: CATCTACCAGCACTCTGGAAG-----TGAGTGTGAGCCTGGAAGGTTGCAGTGGCAGGTGG
          
          
    Chimp: CATCTACCAGCACTCTGGAAG-----TGAGTGTGAGCCTGGAAGGTTGCAGTGGCAGGTGG
        ↓                           1 3   4    2                       
          
  Gorilla: CATCTACCAGCACTCTGGAAGGCTCACACTCGTGAGCCTGCAAGGTTGCAGTGGCAGGTGG
          
          
    Human: CATCTACCAGCACTCTGGAAG-----TGAGTGTGAGCCTGGAAGGTTGCAGTGGCAGGTGG

  Cluster:                      [                  ]                   


Orangutan: CACCTACCAGCACTCTGGAAG-----TGAGTGTGAGCCTCAAAGGTTGCAGTGGCAGGTGG


Chimp > Gorilla
---------------
chr10:9093170-9093179

Template switch process:
F1: L AGCTCTTCGGGGTGAGCCCCCATCTACCAGCACTCTGGAAG 1
F3:                                               4 GTGAGCCTGCAAGGTTGCAGTGGCAGGTGGAGGGAAGGCCCCAGAGTGGA R
RF:   AGCTCTTCGGGGTGAGCCCCCATCTACCAGCACTCTGGAAGTGAGTGTGAGCCTGGAAGGTTGCAGTGGCAGGTGGAGGGAAGGCCCCAGAATAGA
RR:   TCGAGAAGCCCCACTCGGGGGTAGATGGTCGTGAGACCTTCACTCACACTCGGACCTTCCAACGTCACCGTCCACCTCCCTTCCGGGGTCTTATCT
F2:                                           3 CTCACACTCG 2


Unidirectional alignment (log-probability: -52)
 GCTCTTCGGGGTGAGCCCCCATCTACCAGCACTCTGGAAG-----gctcacactcGTGAGCCTGcAAGGTTGCAGTGGCAGGTGGAGGGAAGGCC
 GCTCTTCGGGGTGAGCCCCCATCTACCAGCACTCTGGAAGTGAGT----------GTGAGCCTGGAAGGTTGCAGTGGCAGGTGGAGGGAAGGCC

Template switch alignment (log-probability: -33.8)
 GCTCTTCGGGGTGAGCCCCCATCTACCAGCACTCTGGAAG|GCTCACACTC|GTGAGCCTGcAAGGTTGCAGTGGCAGGTGGAGGGAAGGCC
 GCTCTTCGGGGTGAGCCCCCATCTACCAGCACTCTGGAAG|GCTCACACTC|GTGAGCCTGGAAGGTTGCAGTGGCAGGTGGAGGGAAGGCC


========
Event 51
========
Phylogenetic placement: ILS consistent
Significant comparisons: 2
Detected in comparisons: 24

Multiple sequence alignment:

    Human: GCTCTTTATGGCTAAGTGGCATAAAGAGTGGCttt-----ttttttttCCTT
        ↓                      1     3   42                   
          
    Chimp: GCTCTTTATGGCTAAGTGGCAGCCA---CTGCttt-----ttttttttCCTT
          
          
  Gorilla: GCTCTTTATGGCTAAGTGGCAGCCA---CTGCttt----tttttttttCCTT
          
          
    Human: GCTCTTTATGGCTAAGTGGCATAAAGAGTGGCttt-----ttttttttCCTT

  Cluster:                      [       ]                     


Orangutan: GCTCTTTATGGCTAAGTGGCAGCCA---CTGCttttttt-ttttttttCCTT


Human > Chimp
-------------
chr10:114221388-114221393

Template switch process:
F1: L GCTATTTCTAACACGACTTTGCTCTTTATGGCTAAGTGGCA 1
F3:                                                   4 GCTTTTTTTTTTTCCTTCTAAATTATGTGTTCTTGTTTCA R
RF:   GCTATTTCTAACACGACTTTGCTCTTTATGGCTAAGTGGCATAAAGAGTGGCTTTTTTTTTTTCCTTCTAAATTATGTGTTCTTGTTTCA
RR:   CGATAAAGATTGTGCTGAAACGAGAAATACCGATTCACCGTATTTCTCACCGAAAAAAAAAAAGGAAGATTTAATACACAAGAACAAAGT
F2:                                               3 TCACCG 2


Unidirectional alignment (log-probability: -28.7)
 CTATTTCTAACACGACTTTGCTCTTTATGGCTAAGTGGCAgccacT--------GCTTTTTTTTTTTCCTTCTAAATTATGTGTTCTTGTTTCA
 CTATTTCTAACACGACTTTGCTCTTTATGGCTAAGTGGCA-----TAAAGAGTGGCTTTTTTTTTTTCCTTCTAAATTATGTGTTCTTGTTTCA

Template switch alignment (log-probability: -16)
 CTATTTCTAACACGACTTTGCTCTTTATGGCTAAGTGGCA|GCCACT|GCTTTTTTTTTTTCCTTCTAAATTATGTGTTCTTGTTTCA
 CTATTTCTAACACGACTTTGCTCTTTATGGCTAAGTGGCA|GCCACT|GCTTTTTTTTTTTCCTTCTAAATTATGTGTTCTTGTTTCA


========
Event 52
========
Phylogenetic placement: ambiguous, missing/gapped/masked alignment block
Significant comparisons: 12
Detected in comparisons: 12

Multiple sequence alignment:

    Human: TAGCATTGATATAAATTGTTAAAAATAATGATCGTAGATAGATA-ATG-------------------------------------------------------------------------------------------------------------------------------------------------------------------------------------------------------------------------------------------------------------------------------------------------------------------------------------------------------------------------------------------------------------------------------------------------------------------------------------------------------------------------------------------------------------------------------------------------------------------------------------------------------------------------------------------------------------------------------------------------------------------------------------------------------------------------------------------------------------------------------------------------------------------------------------------------------------------------------------------------------------------------------------------------------------------------------------------------------------------------------------------------------------------------------------------------------------------------------------------------------------------------------------------------------------------------------------------------------------------------------------------------------------------------------------------------------------------------------------------------------------------------------TATCAGAGTTTGGGCTCAGCC
        ↓                      13                                                                                                                                                                                                                                                                                                                                                                                                                                                                                                                                                                                                                                                                                                                                                                                                                                                                                                                                                                                                                                                                                                                                                                                                                                                                                                                                                                                                                                                                                                                                                        24                   
        ↑                      1 3                                                                                                                                                                                                                                                                                                                                                                                                                                                                                                                                                                                                                                                                                                                                                                                                                                                                                                                                                                                                                                                                                                                                                                                                                                                                                                                                                                                                                                                                                                                                                       24                   
    Chimp: TAGCATTGATATAAATTGTTAC-ATTATCTATCTACGATCATTATTTT-------------------------------------------------------------------------------------------------------------------------------------------------------------------------------------------------------------------------------------------------------------------------------------------------------------------------------------------------------------------------------------------------------------------------------------------------------------------------------------------------------------------------------------------------------------------------------------------------------------------------------------------------------------------------------------------------------------------------------------------------------------------------------------------------------------------------------------------------------------------------------------------------------------------------------------------------------------------------------------------------------------------------------------------------------------------------------------------------------------------------------------------------------------------------------------------------------------------------------------------------------------------------------------------------------------------------------------------------------------------------------------------------------------------------------------------------------------------------------------------------------------------------------TATCAGAGTTTGGGCTCAGCC
          
          
  Gorilla: ----------------------------------------------------------------------------------------------------------------------------------------------------------------------------------------------------------------------------------------------------------------------------------------------------------------------------------------------------------------------------------------------------------------------------------------------------------------------------------------------------------------------------------------------------------------------------------------------------------------------------------------------------------------------------------------------------------------------------------------------------------------------------------------------------------------------------------------------------------------------------------------------------------------------------------------------------------------------------------------------------------------------------------------------------------------------------------------------------------------------------------------------------------------------------------------------------------------------------------------------------------------------------------------------------------------------------------------------------------------------------------------------------------------------------------------------------------------------------------------------------------------------------------------------------------------------------------------------------
          
          
    Human: TAGCATTGATATAAATTGTTAAAAATAATGATCGTAGATAGATA-ATG-------------------------------------------------------------------------------------------------------------------------------------------------------------------------------------------------------------------------------------------------------------------------------------------------------------------------------------------------------------------------------------------------------------------------------------------------------------------------------------------------------------------------------------------------------------------------------------------------------------------------------------------------------------------------------------------------------------------------------------------------------------------------------------------------------------------------------------------------------------------------------------------------------------------------------------------------------------------------------------------------------------------------------------------------------------------------------------------------------------------------------------------------------------------------------------------------------------------------------------------------------------------------------------------------------------------------------------------------------------------------------------------------------------------------------------------------------------------------------------------------------------------------------TATCAGAGTTTGGGCTCAGCC

  Cluster:                      [                                                                                                                                                                                                                                                                                                                                                                                                                                                                                                                                                                                                                                                                                                                                                                                                                                                                                                                                                                                                                                                                                                                                                                                                                                                                                                                                                                                                                                                                                                                                                        ]                    


Orangutan: ------------------------------------------------AAtttttttttAAAAGGCCTAATGNTTTACAACAAATTTGGGAGATACTTATATGCACTGCTAACTAGTGTTCTTTTGTGGTGTTTTAGAAATTCTGGCTTACTTGTATTTTTTGCTGGCCTTCTAATGATCTTACTCATCAATCAGAAAATATTTGTAGTGCCACCTCCCTGCTTCCTCTCCTGTGATCTTGTCTATTTCTTGGTTCCCattttagagttgacttagaagcctgcacaaaactggttggaatttccactgggattaaagtgataggtcatttttgggagacctttacaatactgaactttccaatccgtgaactttgcccatttattgtgtttgtttttggtAGATtacaaaattatatgatcactccaaaaattaccttgccctttatagtaaaaccttccattgtaaacttcgggcaatcactgatctgtgttcctctagcgttgcttttttttttcccagaatttttatacaaatggaatcgttcaggatgtagccttttgagtctggctactttcgtgtactgtatcaacagttactcctttttattgccaaatagtaatccattgtatagatactacatggtttgcttattggtttgtcattgggagaacatggactattttcactttttggtaaattataagtggattggaattcacaaagtgctttttgtctgggcataggttttcatttcacttgtgcaaatgcctaagggtagcattgccgagtcacatggtccgtgtacgtttgactttatcagaacctgccaaattgtcttccaaagtgctgcgccacttctgtttctttaataaatatagggatattcaagctgtttcttcttgagtttggtagtttgtctttcaaggatttgatctatttcacctaatttgtagaatttagaagcatatggttgtgtttatgttttgtttttgtagtatccattaggatttgtaataatattcctttcatctctggtattggtaatttgtgttttctcttcttgtcagtctgatggtcttcctcatttgattgatttccgcatcccaccaccccctgcaaataaccaactttggatttcattgaatttttttcccttactgttcttgtttaaatattactgatttagttttatttagtctgtcttttcttatgcctgatttgagtttatttggttctttttttacttaaagtagatgcctacattattgatttgatgcttcatttcatgagtatactttagtgctataaattgccctctcagcacatattttggtaagttgatgcatattcattaagttcaaactgttttccaatttttcttaagatgctctctttgacctgtgggccatttagaagtacgccgtttaacttctcatatttggggatgttctagaaatgttctagattcctagtttaattctgtcatcagagaacataattcactgaattttaattg---------------------


Chimp > Human
-------------
chr10:125920600-125920625

Template switch process:
F1: L GCTTCTCTGTGACTTATGGGTAGCATTGATATAAATTGTTA 1
F3:                                                                    4 TATCAGAGTTTGGGCTCAGCCGCTGTAGCTGCTGTTGACC R
RF:   GCTTCTCTGTGACTTATGGGTAGCATTGATATAAATTGTTACATTATCTATCTACGATCATTATTTTTATCAGAGTTTGGGCTCAGCCGCGTAGCTGCTGTTGACC
RR:   CGAAGAGACACTGAATACCCATCGTAACTATATTTAACAATGTAATAGATAGATGCTAGTAATAAAAATAGTCTCAAACCCGAGTCGGCGCATCGACGACAACTGG
F2:                                          3 GTAATAGATAGATGCTAGTAATAAAA 2


Unidirectional alignment (log-probability: -71.5)
 CTTCTCTGTGACTTATGGGTAGCATTGATATAAATTGTTA--------------------------aaaataatgatcgtagatagataatgTATCAGAGTTTGGGCTCAGCCGCtGTAGCTGCTGTTGACC
 CTTCTCTGTGACTTATGGGTAGCATTGATATAAATTGTTACATTATCTATCTACGATCATTATTTT--------------------------TATCAGAGTTTGGGCTCAGCCGC-GTAGCTGCTGTTGACC

Template switch alignment (log-probability: -30.1)
 CTTCTCTGTGACTTATGGGTAGCATTGATATAAATTGTTA|AAAATAATGATCGTAGATAGATAATG|TATCAGAGTTTGGGCTCAGCCGCtGTAGCTGCTGTTGACC
 CTTCTCTGTGACTTATGGGTAGCATTGATATAAATTGTTA|AAAATAATGATCGTAGATAGATAATG|TATCAGAGTTTGGGCTCAGCCGC-GTAGCTGCTGTTGACC


Human > Chimp
-------------
chr10:127842077-127842102

Template switch process:
F1: L GCTTCTCTGTGACTTATGGGTAGCATTGATATAAATTGTTA 1
F3:                                                                    4 TATCAGAGTTTGGGCTCAGCCGC-GTAGCTGCTGTTGACC R
RF:   GCTTCTCTGTGACTTATGGGTAGCATTGATATAAATTGTTAAAAATAATGATCGTAGATAGATAATGTATCAGAGTTTGGGCTCAGCCGCTGTAGCTGCTGTTGACC
RR:   CGAAGAGACACTGAATACCCATCGTAACTATATTTAACAATTTTTATTACTAGCATCTATCTATTACATAGTCTCAAACCCGAGTCGGCGACATCGACGACAACTGG
F2:                                          3 TTTTATTACTAGCATCTATCTATTAC 2


Unidirectional alignment (log-probability: -70.1)
 CTTCTCTGTGACTTATGGGTAGCATTGATATAAATTGTTA--------------------------cattatctatctacgatcattattttTATCAGAGTTTGGGCTCAGCCGC-GTAGCTGCTGTTGACC
 CTTCTCTGTGACTTATGGGTAGCATTGATATAAATTGTTAAAAATAATGATCGTAGATAGATAATG--------------------------TATCAGAGTTTGGGCTCAGCCGCTGTAGCTGCTGTTGACC

Template switch alignment (log-probability: -28.7)
 CTTCTCTGTGACTTATGGGTAGCATTGATATAAATTGTTA|CATTATCTATCTACGATCATTATTTT|TATCAGAGTTTGGGCTCAGCCGC-GTAGCTGCTGTTGACC
 CTTCTCTGTGACTTATGGGTAGCATTGATATAAATTGTTA|CATTATCTATCTACGATCATTATTTT|TATCAGAGTTTGGGCTCAGCCGCTGTAGCTGCTGTTGACC


========
Event 53
========
Phylogenetic placement: species tree consistent
Significant comparisons: 5
Detected in comparisons: 25

Multiple sequence alignment:

    Human: TAAAGAACCACCAATTCACCCAAAGGTGAATTCAACACATTCAGTGTTGAATTCATCAGCACAAGCTCATGGT
          
          
    Chimp: TAAAGAACCACCAATTCAC--------CAATTCAACACTGAATGTGTTGAATTCATCAGCACAAGCTCATGGT
          
        ↑                     1                  3    4        2                   
  Gorilla: TAAAGAACCACCAATTCACCCAAAGGTGAATTCAACACATTCAGTGTTGAATTCATCAGCACAAGCTCATGGT
          
          
    Human: TAAAGAACCACCAATTCACCCAAAGGTGAATTCAACACATTCAGTGTTGAATTCATCAGCACAAGCTCATGGT

  Cluster:                                       [   ]                             


Orangutan: TAAAGAACCACCAATTCACCCAAAGGTGAATTCAACACATTCAGTGTTGAATTCATCAGCACAAGCTCATAGT


Gorilla > Chimp
---------------
chr10:127795125-127795139

Template switch process:
F1: L ATCTAAAGAACCACCAATTCACC 1
F3:                                               4 GTGTTGAATTCATCAGCACAAGCTCATGGTTTTTAAGTTT R
RF:   ATCTAAAGAACCACCAATTCACCCAAAGGTGAATTCAACACATTCAGTGTTGAATTCATCAGCACAAGCTCATGGTTTTTAAGTTT
RR:   TAGATTTCTTGGTGGTTAAGTGGGTTTCCACTTAAGTTGTGTAAGTCACAACTTAAGTAGTCGTGTTCGAGTACCAAAAATTCAAA
F2:                                          3 TAAGTCACAACTTAA 2


Unidirectional alignment (log-probability: -35.2)
 ATCTAAAGAACCACCAATTCACC--------AATTCAACACtgaAT---GTGTTGAATTCATCAGCACAAGCTCATGGTTTTTAAGTTT
 ATCTAAAGAACCACCAATTCACCCAAAGGTGAATTCAACAC---ATTCAGTGTTGAATTCATCAGCACAAGCTCATGGTTTTTAAGTTT

Template switch alignment (log-probability: -17.2)
 ATCTAAAGAACCACCAATTCACC|AATTCAACACTGAAT|GTGTTGAATTCATCAGCACAAGCTCATGGTTTTTAAGTTT
 ATCTAAAGAACCACCAATTCACC|AATTCAACACTGAAT|GTGTTGAATTCATCAGCACAAGCTCATGGTTTTTAAGTTT


========
Event 54
========
Phylogenetic placement: species tree consistent
Significant comparisons: 6
Detected in comparisons: 46

Multiple sequence alignment:

    Human: gcaaccatgcctggccCTTTGGCTCAGGTTTTGAGAAGACTTTTAGT-------------------AATACGAGAGAGAAcacttactgtctct
          
          
    Chimp: gcaaccatgcctggccCTTTGGCTCAGGTTTTGAGAAGACTTTTAGT-------------------AATACAAGGCAGAACACTTACTGTCtct
        ↓                     3      2                 4                            1                   
          
  Gorilla: gcaaccatgcctggccCTTTGGCTCAGGTTTTGAGAAGACTTTTAGTAATACAAGCTGAGGCAAGTAATACAAGGCAGAACACTTACTGTCtct
          
          
    Human: gcaaccatgcctggccCTTTGGCTCAGGTTTTGAGAAGACTTTTAGT-------------------AATACGAGAGAGAAcacttactgtctct

  Cluster:                                                [                 ]                           


Orangutan: gccaccatgcctggccCTTTGGCTCAGGTTTTGAGAAGACTTGGAGT-------------------AATACAAGGCAGAACACTTGCTGTCtct


Chimp > Gorilla
---------------
chr10:125374535-125374542

Template switch process:
F1: L ATGCCTGGCCCTTTGGCTCAGGTTTTGAGAAGACTTTTAGTAATACAAG 1
F3:                                       4 AGTAATACAAGGCAGAACACTTACTGTCTCTCATAAGCTTCAC R
RF:   ATGCCTGGCCCTTTGGCTCAGGTTTTGAGAAGACTTTTAGTAATACAAGGCAGAACACTTACTGTCTCTCATAAGCTTCAC
RR:   TACGGACCGGGAAACCGAGTCCAAAACTCTTCTGAAAATCATTATGTTCCGTCTTGTGAATGACAGAGAGTATTCGAAGTG
F2:              3 ACGGAGTC 2


Unidirectional alignment (log-probability: -38.2)
 CCTTTGGCTCAGGTTTTGAGAAGACTTTTAgtaatacaagctgaggcaaGTAATACAAGGCAGAACACTTACTGTCTCTCATAAGCTT
 CCTTTGGCTCAGGTTTTGAGAAGACTTTTA-------------------GTAATACAAGGCAGAACACTTACTGTCTCTCATAAGCTT

Template switch alignment (log-probability: -22.5)
 CCTTTGGCTCAGGTTTTGAGAAGACTTTTAGTAATACAAG|CTGAGgCA|AGTAATACAAGGCAGAACACTTACTGTCTCTCATAAGCTT
 CCTTTGGCTCAGGTTTTGAGAAGACTTTTAGTAATACAAG|CTGAGCCA|AGTAATACAAGGCAGAACACTTACTGTCTCTCATAAGCTT


========
Event 55
========
Phylogenetic placement: species tree consistent
Significant comparisons: 6
Detected in comparisons: 46

Multiple sequence alignment:

    Human: GAAAAGGTTAGGCCATCACTT----ATCAAATTAGGATGTGCCAGACAATTTACTAGACACTGTATCAAAAGTGGGCTCATTGAATTCATAGAGCAAATCTATTGATACATTCAGttattcattcaaaataactatattcagcattcagttgtcctgggccctgacaatgaagcagtgcataaaa
          
          
    Chimp: GAAAAGGTTAGGCCATCACTT---AATCAAATTAGGATGTGCCAGACAATTTACTAGACACTGTATCAAAAGTGGGCTCATTGAATTCATAGAGCAAATCTATCGATACATTCAGttattcattcaaaataactatattcagcattcagttgtcctgggctctgacaatgaagcagtgcataaaa
        ↓                          1  4                                                                                                                                    3   2                   
          
  Gorilla: GAAAAGGTTAGGCCATCACTTATCAGACAAATTAGGATGTGCCAGACAATTTACTAGACACTGTATCAAAAGTGGGCTCATTGAATTCATAGAGCAAATCTATCGATACATTCAGttattcattcaaaataactatattcagcattcagtcgtcctgggctctgacaatgaagcagtgcataaaa
          
          
    Human: GAAAAGGTTAGGCCATCACTT----ATCAAATTAGGATGTGCCAGACAATTTACTAGACACTGTATCAAAAGTGGGCTCATTGAATTCATAGAGCAAATCTATTGATACATTCAGttattcattcaaaataactatattcagcattcagttgtcctgggccctgacaatgaagcagtgcataaaa

  Cluster:                      [    ]                                                                                                                                                             


Orangutan: GAAAAGGTTAGGCCATCACTTATCAGACAAATTAGTATGTGCCAGACAATTTACTAGACACTGCATCAAAAGTGGGTTCATTGAATTCATAGAGCAAGTCTATCGATACATTCAGttattcattcaaaataactatattcagcattcagttgtcctgggctctgacaatgcagcagtgcataaaa


Chimp > Gorilla
---------------
chr10:22213992-22213996

Template switch process:
F1: L TGGAGAGAGATAAGTAGACGGAAAAGGTTAGGCCATCACTTA 1
F3:                                             4 CAAATTAGGATGTGCCAGACAATTTACTAGACACTGTATC R
RF:   TGGAGAGAGATAAGTAGAGGGAAAAGGTTAGGCCATCACTTAATCAAATTAGGATGTGCCAGACAATTTACTAGACACTGTATCAAAAGTGGGCTCATTGAATTCATAGAGCAAATCTATCGATACATTCAGTTATTCATTCAAAATAACTATATTCAGCATTCAGTTGTCCTGGGCTCTGA
RR:   ACCTCTCTCTATTCATCTCCCTTTTCCAATCCGGTAGTGAATTAGTTTAATCCTACACGGTCTGTTAAATGATCTGTGACATAGTTTTCACCCGAGTAACTTAAGTATCTCGTTTAGATAGCTATGTAAGTCAATAAGTAAGTTTTATTGATATAAGTCGTAAGTCAACAGGACCCGAGACT
F2:                                                                                                                                                                                  3 AGACT 2


Unidirectional alignment (log-probability: -31.8)
 GAGAGAGATAAGTAGAcGGAAAAGGTTAGGCCATCACTTatcAgaCAAATTAGGATGTGCCAGACAATTTACTAGACACTGTATC
 GAGAGAGATAAGTAGAGGGAAAAGGTTAGGCCATCACTT---AATCAAATTAGGATGTGCCAGACAATTTACTAGACACTGTATC

Template switch alignment (log-probability: -21.9)
 GAGAGAGATAAGTAGAcGGAAAAGGTTAGGCCATCACTTA|TCAGA|CAAATTAGGATGTGCCAGACAATTTACTAGACACTGTATC
 GAGAGAGATAAGTAGAGGGAAAAGGTTAGGCCATCACTTA|TCAGA|CAAATTAGGATGTGCCAGACAATTTACTAGACACTGTATC


========
Event 56
========
Phylogenetic placement: species tree consistent
Significant comparisons: 3
Detected in comparisons: 35

Multiple sequence alignment:

    Human: GGTTGAGATTGGGAAGACATCCCTTGTTCT---------------CACTTCCAGCCCTCTCACTTCAGTCAAGACTTTTGCTTACAAAGGGCAGCACAGAGGCTCACCGTGCTT
          
          
    Chimp: GGTTGAGATTGGGAAGACATCCCTTGTTCT---------------CACTTCCAGCCCTCTCACTTCAGTCAAGACTTTTGCTTACAAAGGGCAGCACAGAGGCTCACCGTGCTT
          
          
  Gorilla: GGTTGAGATTGGGAAGACATCACTTGTTCT------------------------------CACTTCAGTCAAGACTTTTGCTTACAAAGGGCAGCACAGAGGCTCACCGTGCTT
        ↓                              4                                    1                     3     2                   
          
    Human: GGTTGAGATTGGGAAGACATCCCTTGTTCT---------------CACTTCCAGCCCTCTCACTTCAGTCAAGACTTTTGCTTACAAAGGGCAGCACAGAGGCTCACCGTGCTT

  Cluster:                      [                                     ]                                                     


Orangutan: GGTTGAGATTGGGAAGACATCACTTGTTCTCTCTTCCTGCCCTCT---------------CACTTCAGTCAAGACTTTTGCTTACAAAGGGCAGCACAGAGGCTCACAGTGCTT


Gorilla > Human
---------------
chr10:127291148-127291154

Template switch process:
F1: L AGTCTGTGTACTCTGGCTTAGGTTGAGATTGGGAAGACATCCCTTGTTCTCACTTC 1
F3:                                                 4 CTCACTTCAGTCAAGACTTTTGCTTACAAAGGGCAGCACAGA R
RF:   AGTCTGTGTACTCTGGCTTAGGTTGAGATTGGGAAGACATCACTTGTTCTCACTTCAGTCAAGACTTTTGCTTACAAAGGGCAGCACAGA
RR:   TCAGACACATGAGACCGAATCCAACTCTAACCCTTCTGTAGTGAACAAGAGTGAAGTCAGTTCTGAAAACGAATGTTTCCCGTCGTGTCT
F2:                                                                              3 TCCCGAC 2


Unidirectional alignment (log-probability: -38.1)
 CTTAGGTTGAGATTGGGAAGACATCcCTTGTtctcacttccagcccTCTCACTTCAGTCAAGACTTTTGCTTACAAAGGGCAGCACA
 CTTAGGTTGAGATTGGGAAGACATCACTTGT---------------TCTCACTTCAGTCAAGACTTTTGCTTACAAAGGGCAGCACA

Template switch alignment (log-probability: -28.1)
 CTTAGGTTGAGATTGGGAAGACATCcCTTGTTCTCACTTC|CaGCCCT|CTCACTTCAGTCAAGACTTTTGCTTACAAAGGGCAGCACA
 CTTAGGTTGAGATTGGGAAGACATCACTTGTTCTCACTTC|CTGCCCT|CTCACTTCAGTCAAGACTTTTGCTTACAAAGGGCAGCACA


========
Event 57
========
Phylogenetic placement: species tree consistent
Significant comparisons: 25
Detected in comparisons: 25

Multiple sequence alignment:

    Human: TCCTTGCC-CCCTCTCTCCAAGGCTGCAGTCTCAGGATCTCTTTCCTCTAAACAGGCCCCTGGGCACAC
        ↓                     3     2         1            4                   
          
    Chimp: TCCTTGCC-CCCTCTCTCCAAGGCTGCAGTCTCAGGCAGCCT-----TTAAACAGGCCCCTGGGCACAC
          
        ↑                     3     2         1            4                   
  Gorilla: TCCTTGCC-TCCTCTCTCCAAGGCTGCAGTCTCAGGATCTCTTTCCTCTAAACAGGCCCCTGGGCACAC
          
          
    Human: TCCTTGCC-CCCTCTCTCCAAGGCTGCAGTCTCAGGATCTCTTTCCTCTAAACAGGCCCCTGGGCACAC

  Cluster:                                     [          ]                    


Orangutan: TCCTTGCCCCCCTCCTTCCAAGGCTGCCGTTTCAGGATCTCTTTCCTCTAAACAGGCCCCTGGGCACAC


Human > Chimp
-------------
chr10:132000028-132000034

Template switch process:
F1: L CTCCTCTCCTTGCCCCCTCTCTCCAAGGCTGCAGTCTCAGG 1
F3:                                                      4 TAAACAGGCCCCTGGGCACACCGCGTTGCCCACTCAGTTC R
RF:   CTCCTCTCCTTGCCCCCTCTCTCCAAGGCTGCAGTCTCAGGATCTCTTTCCTCTAAACAGGCCCCTGGGCACACCGCGTTGCCCACTCAGTTC
RR:   GAGGAGAGGAACGGGGGAGAGAGGTTCCGACGTCAGAGTCCTAGAGAAAGGAGATTTGTCCGGGGACCCGTGTGGCGCAACGGGTGAGTCAAG
F2:                         3 TTCCGAC 2


Unidirectional alignment (log-probability: -30.3)
 TCCTCTCCTTGCCCCCTCTCTCCAAGGCTGCAGTCTCAGG-----------CagccttTAAACAGGCCCCTGGGCACACCGCGTTGCCCACTCAGTTC
 TCCTCTCCTTGCCCCCTCTCTCCAAGGCTGCAGTCTCAGGATCTCTTTCCTC------TAAACAGGCCCCTGGGCACACCGCGTTGCCCACTCAGTTC

Template switch alignment (log-probability: -16.2)
 TCCTCTCCTTGCCCCCTCTCTCCAAGGCTGCAGTCTCAGG|CAGCCTT|TAAACAGGCCCCTGGGCACACCGCGTTGCCCACTCAGTTC
 TCCTCTCCTTGCCCCCTCTCTCCAAGGCTGCAGTCTCAGG|CAGCCTT|TAAACAGGCCCCTGGGCACACCGCGTTGCCCACTCAGTTC


Gorilla > Chimp
---------------
chr10:132000028-132000034

Template switch process:
F1: L CTCCTCTCCTTGCCCCCTCTCTCCAAGGCTGCAGTCTCAGG 1
F3:                                                      4 TAAACAGGCCCCTGGGCACACCGCGTTGCCCACTCAGTTC R
RF:   CTCCTCTCCTTGCCTCCTCTCTCCAAGGCTGCAGTCTCAGGATCTCTTTCCTCTAAACAGGCCCCTGGGCACACCGCGTTGCCCACCCAGTTC
RR:   GAGGAGAGGAACGGAGGAGAGAGGTTCCGACGTCAGAGTCCTAGAGAAAGGAGATTTGTCCGGGGACCCGTGTGGCGCAACGGGTGGGTCAAG
F2:                         3 TTCCGAC 2


Unidirectional alignment (log-probability: -40.9)
 TCCTCTCCTTGCCcCCTCTCTCCAAGGCTGCAGTCTCAGG-----------CagccttTAAACAGGCCCCTGGGCACACCGCGTTGCCCACtCAGTTC
 TCCTCTCCTTGCCTCCTCTCTCCAAGGCTGCAGTCTCAGGATCTCTTTCCTC------TAAACAGGCCCCTGGGCACACCGCGTTGCCCACCCAGTTC

Template switch alignment (log-probability: -27.7)
 TCCTCTCCTTGCCcCCTCTCTCCAAGGCTGCAGTCTCAGG|CAGCCTT|TAAACAGGCCCCTGGGCACACCGCGTTGCCCACtCAGTTC
 TCCTCTCCTTGCCTCCTCTCTCCAAGGCTGCAGTCTCAGG|CAGCCTT|TAAACAGGCCCCTGGGCACACCGCGTTGCCCACCCAGTTC


========
Event 58
========
Phylogenetic placement: species tree consistent
Significant comparisons: 5
Detected in comparisons: 25

Multiple sequence alignment:

    Human: AGTTGTCCTGTAGGAAAACCT------ACCTGGCT----------GGGGAACGGGAGGCTTATCTTCTCCTGCAGGCTTCTTTTCATTTTTTTATTTGGAAAACAGAACTTTGGGTTGACCTTACTCCAACCCCCAAGCTTCCCTACCATTCTTCATTGCAGTCCCTGAAATGAGGTTGGAA
          
          
    Chimp: AGTTGTCCTGTAGGAAAACCTTATCTTCTCCTGCAGGCTTATCTGCAGGAACGGGAGGCTTATCTTCTCCTGCAGGCTTCTTTTCATT-TTTTATTCGGAAAACAGAACTTAGGGTTGGCCTTACTCCAACCCCCAAGCTTCCCTACCATTCTTCATTGCAGTCCCTGAAATGAGGTTGGAA
          
        ↑                                                 4                                1                                                                            3   2                   
  Gorilla: AGTTGTCCTGTAGGAAAACCT------ACCCGGTT----------GGGGAACGGGAGGCTTATCTTCTCCTGCAGGCTTCTTTTCATC-TTTTATTCGGAAAACAGAACTTTGGGTTGACCTTACTCCAACCCCCAAGCTTCCCTACCATTCTTCATTGCAGTCCCTGAAATGAGGTTGGAA
          
          
    Human: AGTTGTCCTGTAGGAAAACCT------ACCTGGCT----------GGGGAACGGGAGGCTTATCTTCTCCTGCAGGCTTCTTTTCATTTTTTTATTTGGAAAACAGAACTTTGGGTTGACCTTACTCCAACCCCCAAGCTTCCCTACCATTCTTCATTGCAGTCCCTGAAATGAGGTTGGAA

  Cluster:                      [                        ]                                                                                                                                      


Orangutan: 


Gorilla > Chimp
---------------
chr10:2990838-2990842

Template switch process:
F1: L GCTTAACATGCTTGGAGGCAAGTTGTCCTGTAGGAAAAC-----------------------CTTATCTTCTCCTGCAGGCTTAT 1
F3:                                                    4 GGAACGGGAGGCTTATCTTCTCCTGCAGGCTTCTTTTCAT R
RF:   GCTTAACATGCTTGGAGGCAAGTTGTCCTGTAGGAAAACCTACCCGGTTGGGGAACGGGAGGCTTATCTTCTCCTGCAGGCTTCTTTTCATCTTTTATTCGGAAAACAGAACTTTGGGTTGACCTTACTCCAACCCCCAAGCTTCCCTACCATTCTTCATTGCAG
RR:   CGAATTGTACGAACCTCCGTTCAACAGGACATCCTTTTGGATGGGCCAACCCCTTGCCCTCCGAATAGAAGAGGACGTCCGAAGAAAAGTAGAAAATAAGCCTTTTGTCTTGAAACCCAACTGGAATGAGGTTGGGGGTTCGAAGGGATGGTAAGAAGTAACGTC
F2:                                                                                                                                                                 3 ACGTC 2


Unidirectional alignment (log-probability: -57)
 TTGTCCTGTAGGAAAACCTtatcttctcctgcaggcttatctgcA---------GGAACGGGAGGCTTATCTTCTCCTGCAGGCTTCTTTTCAT
 TTGTCCTGTAGGAAAACCT-------------------------ACCCGGTTGGGGAACGGGAGGCTTATCTTCTCCTGCAGGCTTCTTTTCAT

Template switch alignment (log-probability: -33.3)
 TTGTCCTGTAGGAAAAC-----------------------CTTATCTTCTCCTGCAGGCTTaT|CTGCA|GGAACGGGAGGCTTATCTTCTCCTGCAGGCTTCTTTTCAT
 TTGTCCTGTAGGAAAACCTACCCGGTTGGGGAACGGGAGGCTTATCTTCTCCTGCAGGCTTCT|CTGCA|GGAACGGGAGGCTTATCTTCTCCTGCAGGCTTCTTTTCAT


========
Event 59
========
Phylogenetic placement: species tree consistent
Significant comparisons: 6
Detected in comparisons: 46

Multiple sequence alignment:

    Human: CCATGGTGACTCTTACAAAAATGCAAAA-GT-GCACCTTTCAACAGGTAaaagaaaaaaatccccaaat
          
          
    Chimp: CCATGGTGACT--CATAAAAACGCAAAA-GT-GCACCTTTCAACAGGTAAAAGaaaaaaaTCCCCAAAT
        ↓                           1        4      3      2                   
          
  Gorilla: CCATGGTGACT--CATAAAAATGCAATACCTGTTACCTTTCAACAGGTAaaagaaaaaaatccccaaat
          
          
    Human: CCATGGTGACTCTTACAAAAATGCAAAA-GT-GCACCTTTCAACAGGTAaaagaaaaaaatccccaaat

  Cluster:                      [           ]                                  


Orangutan: 


Chimp > Gorilla
---------------
chr10:2865901-2865908

Template switch process:
F1: L TCACGAGCATGAGCTATCATTACCATGGTGACTCATAAAAATGCAA 1
F3:                                                     4 ACCTTTCAACAGGTAAAAGAAAAAAATCCCCAAATCTTAA R
RF:   TCACAAGCATGAGCTATCATTACCATGGTGACTCATAAAAACGCAAAAGTGCACCTTTCAACAGGTAAAAGAAAAAAATCCCCAAATCTTAA
RR:   AGTGTTCGTACTCGATAGTAATGGTACCACTGAGTATTTTTGCGTTTTCACGTGGAAAGTTGTCCATTTTCTTTTTTTAGGGGTTTAGAATT
F2:                                                            3 TTGTCCAT 2


Unidirectional alignment (log-probability: -41)
 GCATGAGCTATCATTACCATGGTGACTCATAAAAA--------TGCaatacctgttACCTTTCAACAGGTAAAAGAAAAAAATCCCCAAATCTTAA
 GCATGAGCTATCATTACCATGGTGACTCATAAAAACGCAAAAGTGC----------ACCTTTCAACAGGTAAAAGAAAAAAATCCCCAAATCTTAA

Template switch alignment (log-probability: -27.9)
 GCATGAGCTATCATTACCATGGTGACTCATAAAAAtGCAA|TACCTGTT|ACCTTTCAACAGGTAAAAGAAAAAAATCCCCAAATCTTAA
 GCATGAGCTATCATTACCATGGTGACTCATAAAAACGCAA|TACCTGTT|ACCTTTCAACAGGTAAAAGAAAAAAATCCCCAAATCTTAA


========
Event 60
========
Phylogenetic placement: species tree consistent
Significant comparisons: 25
Detected in comparisons: 25

Multiple sequence alignment:

    Human: TAGGCCTGGTGATTGGGACTTCAAAGGTC-TGTGAAA-------CTGCTAAAGCTTCTGACAGTAGT
        ↓                     3         2     1          4                   
          
    Chimp: TAGGCCTGGTGATTGGGACTTCAAAGGTC-TGTGAAGTCCTTTGAAGCTAAAGCTTCTGACAGTAGT
          
        ↑                     3         2     1          4                   
  Gorilla: TAGGCCTGGTGATTGGGACTTCAAAGGTC-TGTGAAA-------CTGCTAAAGCTTCTGACAGTAGT
          
          
    Human: TAGGCCTGGTGATTGGGACTTCAAAGGTC-TGTGAAA-------CTGCTAAAGCTTCTGACAGTAGT

  Cluster:                                     [        ]                    


Orangutan: TAGGCCTGGTGATTGGGACTTCAAAGGTCTTGTGAAA-------CTGCTAAAGGTTCTGACAGTAGT


Human > Chimp
-------------
chr10:7243293-7243302

Template switch process:
F1: L GACCCATAGGCCTGGTGATTGGGACTTCAAAGGTCTGTGAA 1
F3:                                             4 GCTAAAGCTTCTGACAGTAGTTTGTGTGTTTCTATGAGAG R
RF:   GACCCATAGGCCTGGTGATTGGGACTTCAAAGGTCTGTGAAACTGCTAAAGCTTCTGACAGTAGTTTGTGTGTTTCTATGAGAG
RR:   CTGGGTATCCGGACCACTAACCCTGAAGTTTCCAGACACTTTGACGATTTCGAAGACTGTCATCAAACACACAAAGATACTCTC
F2:                          3 AAGTTTCCTG 2


Unidirectional alignment (log-probability: -34.2)
 ACCCATAGGCCTGGTGATTGGGACTTCAAAGGTCTGTGAagtcctttgAA--GCTAAAGCTTCTGACAGTAGTTTGTGTGTTTCTATGAGAG
 ACCCATAGGCCTGGTGATTGGGACTTCAAAGGTCTGTGA---------AACTGCTAAAGCTTCTGACAGTAGTTTGTGTGTTTCTATGAGAG

Template switch alignment (log-probability: -22.5)
 ACCCATAGGCCTGGTGATTGGGACTTCAAAGGTCTGTGAA|GtCCTTTGAA|GCTAAAGCTTCTGACAGTAGTTTGTGTGTTTCTATGAGAG
 ACCCATAGGCCTGGTGATTGGGACTTCAAAGGTCTGTGAA|GACCTTTGAA|GCTAAAGCTTCTGACAGTAGTTTGTGTGTTTCTATGAGAG


Gorilla > Chimp
---------------
chr10:7243293-7243302

Template switch process:
F1: L GACCCATAGGCCTGGTGATTGGGACTTCAAAGGTCTGTGAA 1
F3:                                             4 GCTAAAGCTTCTGACAGTAGTTTGTGTGTTTCTATGAGAG R
RF:   GACCCTTAGGCCTGGTGATTGGGACTTCAAAGGTCTGTGAAACTGCTAAAGCTTCTGACAGTAGTTTGTGTGTTTCTATGAGAG
RR:   CTGGGAATCCGGACCACTAACCCTGAAGTTTCCAGACACTTTGACGATTTCGAAGACTGTCATCAAACACACAAAGATACTCTC
F2:                          3 AAGTTTCCTG 2


Unidirectional alignment (log-probability: -39.2)
 ACCCaTAGGCCTGGTGATTGGGACTTCAAAGGTCTGTGAagtcctttgAA--GCTAAAGCTTCTGACAGTAGTTTGTGTGTTTCTATGAGAG
 ACCCTTAGGCCTGGTGATTGGGACTTCAAAGGTCTGTGA---------AACTGCTAAAGCTTCTGACAGTAGTTTGTGTGTTTCTATGAGAG

Template switch alignment (log-probability: -28)
 ACCCaTAGGCCTGGTGATTGGGACTTCAAAGGTCTGTGAA|GtCCTTTGAA|GCTAAAGCTTCTGACAGTAGTTTGTGTGTTTCTATGAGAG
 ACCCTTAGGCCTGGTGATTGGGACTTCAAAGGTCTGTGAA|GACCTTTGAA|GCTAAAGCTTCTGACAGTAGTTTGTGTGTTTCTATGAGAG


========
Event 61
========
Phylogenetic placement: species tree consistent
Significant comparisons: 4
Detected in comparisons: 46

Multiple sequence alignment:

    Human: GGTGGGGGAGCTGCTCTGGGGTG-----------------GGGCCTTGCTGCCACCTCACCAGGTGTCCCTCTGTTTTATCCTGCAGTGAACTTCGACCACTTCCAGATCCTTCGGGCCATTGGGAAGGGCAGCTTTGGCAAGGTAAGGCAGGGCCTGGGG
          
          
    Chimp: GGTGGGGGAGCTGCTCTGGAGTG-----------------GGGCCTTGCTGCCACCTCACCAGGTGTCCCTCTGTTTTATCCTGCAGTGAACTTCGACCACTTCCAGATCCTTCGGGCCATTGGGAagggcagctttggcaaggtaaggcagggcctgggg
          
          
  Gorilla: GGTGGGAGAGCTGCTCTGGGGTGGGGCCTTGTGCCATGTGGGGCCTTGCTGCCACCTCACCAGGTGTCCCTCTGTTTTATCCTGCAGTGAACTTCGACCACTTCCAGATCCTTCGGGCCATTGGGAagggcagctttggcaaggtaaggcagggcctgggg
          
        ↑                     4                           1                                                                                        3   2                   
    Human: GGTGGGGGAGCTGCTCTGGGGTG-----------------GGGCCTTGCTGCCACCTCACCAGGTGTCCCTCTGTTTTATCCTGCAGTGAACTTCGACCACTTCCAGATCCTTCGGGCCATTGGGAAGGGCAGCTTTGGCAAGGTAAGGCAGGGCCTGGGG

  Cluster:                        [               ]                                                                                                                        


Orangutan: GGTGGGGGAGCTACTCTGGGGTGGGGGCTTGTGCCATGTGGGGCCTTGCTGCCACCTCACCAGGTGTTCCTCTGTTTTATTCTGCAGTGAACTTCGACCACTTCCAGATCCTTCGGGCCATTGGGAAGGGCAGCTTTGGCAAGGTAAGGCAGGGCCTGGGG


Human > Gorilla
---------------
chr10:1523023-1523027

Template switch process:
F1: L CGGGGTGGGGGATGTTGAGGTGGGAGAGCTGCTCTGGGGTGGGGCCTTG 1
F3:                                      4 TGTGGGGCCTTGCTGCCACCTCACCAGGTGTCCCTCTGTTTTAT R
RF:   CGGGGTGGGGGATGTTGAGGTGGGGGAGCTGCTCTGGGGTGGGGCCTTGCTGCCACCTCACCAGGTGTCCCTCTGTTTTATCCTGCAGTGAACTTCGACCACTTCCAGATCCTTCGGGCCATTGGGAAGGGCAGCTTTGGCA
RR:   GCCCCACCCCCTACAACTCCACCCCCTCGACGAGACCCCACCCCGGAACGACGGTGGAGTGGTCCACAGGGAGACAAAATAGGACGTCACTTGAAGCTGGTGAAGGTCTAGGAAGCCCGGTAACCCTTCCCGTCGAAACCGT
F2:                                                                                                                                          3 ACCGT 2


Unidirectional alignment (log-probability: -40.8)
 GGATGTTGAGGTGGGaGAGCTGCTCTGGGgtggggccttgtgccatGTGGGGCCTTGCTGCCACCTCACCAGGTGTCCCTCTGTT
 GGATGTTGAGGTGGGGGAGCTGCTCTGGG-----------------GTGGGGCCTTGCTGCCACCTCACCAGGTGTCCCTCTGTT

Template switch alignment (log-probability: -27.7)
 GGATGTTGAGGTGGGaGAGCTGCTCTGGGGTGGGGCCTTG|TGCCA|tGTGGGGCCTTGCTGCCACCTCACCAGGTGTCCCTCTGTT
 GGATGTTGAGGTGGGGGAGCTGCTCTGGGGTGGGGCCTTG|TGCCA|GGTGGGGCCTTGCTGCCACCTCACCAGGTGTCCCTCTGTT


========
Event 62
========
Phylogenetic placement: species tree consistent
Significant comparisons: 6
Detected in comparisons: 46

Multiple sequence alignment:

    Human: TATGGGGCTGGGGTCAGCACACGCATAGTGGG-CTCTTATGATCTTTCACTTAGATCCActct
          
          
    Chimp: TATGGGGCTGGGGTCAGCACATGCATAGTGGG-CTCTTATGATCTttcacttagatccactct
        ↓                               1     3  4   2                   
          
  Gorilla: TATGGGGCTGGGGTCAGCACACGCATAGTGATCATAAGATGATCTttcacttagatccactct
          
          
    Human: TATGGGGCTGGGGTCAGCACACGCATAGTGGG-CTCTTATGATCTTTCACTTAGATCCActct

  Cluster:                      [               ]                        


Orangutan: TATGGGGCTGGGGTCAGCACACGCGTAGTGGG-CTCTTATGATCTTTCACTTAGATccactct


Chimp > Gorilla
---------------
chr10:1496071-1496078

Template switch process:
F1: L GGCAGCCCAGGCCCAGTCAGTATGGGGCTGGGGTCAGCACACGCATAGTG 1
F3:                                                          4 ATGATCTTTCACTTAGATCCACTCTCATTCATTCACTCAC R
RF:   GGCAGCCCGGGCCCAGTCAGTATGGGGCTGGGGTCAGCACATGCATAGTGGGCTCTTATGATCTTTCACTTAGATCCACTCTCATTCATTCACTCAC
RR:   CCGTCGGGCCCGGGTCAGTCATACCCCGACCCCAGTCGTGTACGTATCACCCGAGAATACTAGAAAGTGAATCTAGGTGAGAGTAAGTAAGTGAGTG
F2:                                                       3 GAATACTA 2


Unidirectional alignment (log-probability: -57.5)
 GCCCAGTCAGTATGGGGCTGGGGTCAGCACAcGCATAGTGatcataaG------ATGATCTTTCACTTAGATCCACTCTCATTCATTCactcac
 GCCCAGTCAGTATGGGGCTGGGGTCAGCACATGCATAGTG-------GGCTCTTATGATCTTTCACTTAGATCCACTCTCATTCATTC------

Template switch alignment (log-probability: -28)
 GCCCAGTCAGTATGGGGCTGGGGTCAGCACAcGCATAGTG|ATCATAAG|ATGATCTTTCACTTAGATCCACTCTCATTCATTCACTCAC
 GCCCAGTCAGTATGGGGCTGGGGTCAGCACATGCATAGTG|ATCATAAG|ATGATCTTTCACTTAGATCCACTCTCATTCATTCACTCAC


========
Event 63
========
Phylogenetic placement: species tree consistent
Significant comparisons: 5
Detected in comparisons: 35

Multiple sequence alignment:

    Human: GGCACGTTACAGGGAGGTAACAACGATCGGTGGATCGTTGTTGGAGCTGGAATCCCCC
          
          
    Chimp: GGCACGTTACAGGGAGGCAACAACGATCGGTGGATCGTTGTTGGAGCTGGAATCCCCC
          
        ↑                        1     3   4    2                   
  Gorilla: GGCAGGTTACAGGGAGGCAAC-ATGACACACCGATCGTTGTTGGAGTTGGAATCCCCC
          
          
    Human: GGCACGTTACAGGGAGGTAACAACGATCGGTGGATCGTTGTTGGAGCTGGAATCCCCC

  Cluster:                      [         ]                         


Orangutan: GGCACGTTACAGGGAGGCAAC-ATGACACACCGATCATTGTTGGAGTTAGAATCCCCC


Gorilla > Chimp
---------------
chr10:133537383-133537392

Template switch process:
F1: L GTGCGTGCGTGTGTGGTGCTGGCACGTTACAGGGAGGCAACA 1
F3:                                                    4 GATCGTTGTTGGAGCTGGAATCCCCCCAGCCTTGTGTGAC R
RF:   GTGCGTGCGTGTGTGGTGCTGGCAGGTTACAGGGAGGCAACATGACACACCGATCGTTGTTGGAGTTGGAATCCCCCCAGCCTTGTGTGAC
RR:   CACGCACGCACACACCACGACCGTCCAATGTCCCTCCGTTGTACTGTGTGGCTAGCAACAACCTCAACCTTAGGGGGGTCGGAACACACTG
F2:                                                3 GTGGCTAGCA 2


Unidirectional alignment (log-probability: -43.6)
 GCGTGCGTGTGTGGTGCTGGCAcGTTACAGGGAGGCAACAacgatcggTG-------GATCGTTGTTGGAGcTGGAATCCCCCCAGCCTTGTGTGAC
 GCGTGCGTGTGTGGTGCTGGCAGGTTACAGGGAGGCAACA--------TGACACACCGATCGTTGTTGGAGTTGGAATCCCCCCAGCCTTGTGTGAC

Template switch alignment (log-probability: -28.1)
 GCGTGCGTGTGTGGTGCTGGCAcGTTACAGGGAGGCAACA|ACGATCGGTG|GATCGTTGTTGGAGcTGGAATCCCCCCAGCCTTGTGTGAC
 GCGTGCGTGTGTGGTGCTGGCAGGTTACAGGGAGGCAACA|ACGATCGGTG|GATCGTTGTTGGAGTTGGAATCCCCCCAGCCTTGTGTGAC


========
Event 64
========
Phylogenetic placement: species tree consistent
Significant comparisons: 5
Detected in comparisons: 25

Multiple sequence alignment:

    Human: ATTCTAGCCGTAACCTAAAGTTACGACTAGAGATAGatttttgaatttttcttcctagagtt-----tattttttattttttattttttggagacagagtctcgctctgttgcccaggctggagtgcagtggtatgatctcagctcactgcaac
          
          
    Chimp: ATTCTAGCCGTAACCTAAAGTTACGACTAGAGATAGatttttgaatttttcttcctagagtt---tttatt-------ttttattttttggagacagagtctcgctctgttgcccaggctggagtgcagtggtacgatctcagctcactgcaac
          
        ↑                          1   4                                                                                                  3     2                   
  Gorilla: ATTCTAGCTGTAACCTAAAGT----CTGAGAGATAGATTTTTGAATTTTTCTTCCTAGAGttt-t---tttttttattttttattttttggagacagagtctcgctctgttgcccaggctggagtgtagtggtatgatctcagctcactgcaac
          
          
    Human: ATTCTAGCCGTAACCTAAAGTTACGACTAGAGATAGatttttgaatttttcttcctagagtt-----tattttttattttttattttttggagacagagtctcgctctgttgcccaggctggagtgcagtggtatgatctcagctcactgcaac

  Cluster:                      [     ]                                                                                                                             


Orangutan: AT-TTAGCTGTAACCTAAAGT----CTGAGAGATAGATTTTTGAATTTTTCTTCCTAGAGttatt--tattttttattttttattttttggagatggactcttgctctgttgcccaggctggagtgcagtggtacgatctcagctcactgcaac


Gorilla > Chimp
---------------
chr10:130308528-130308534

Template switch process:
F1: L ATACTCTAACTCAAATTATCATTCTAGCCGTAACCTAAAGT 1
F3:                                             4 AGAGATAGATTTTTGAATTTTTCTTCCTAGAGTTTTTA R
RF:   ATACTCTAACTCAAATTATCATTCTAGCTGTAACCTAAAGTCTGAGAGATAGATTTTTGAATTTTTCTTCCTAGAGTTTTTTTTTTTATTTTTTATTTTTTGGAGACAGAGTCTCGCTCTGTTGCCCAGGCTGGAGTGTAGTGGTA
RR:   TATGAGATTGAGTTTAATAGTAAGATCGACATTGGATTTCAGACTCTCTATCTAAAAACTTAAAAAGAAGGATCTCAAAAAAAAAAATAAAAAATAAAAAACCTCTGTCTCAGAGCGAGACAACGGGTCCGACCTCACATCACCAT
F2:                                                                                                                                            3 TCAGCAT 2


Unidirectional alignment (log-probability: -41.6)
 TACTCTAACTCAAATTATCATTCTAGCcGTAACCTAAAGTtacgaCT-AGAGATAGATTTTTGAATTTTTCTTCCTAGAGTTTTTa
 TACTCTAACTCAAATTATCATTCTAGCTGTAACCTAAAGT-----CTGAGAGATAGATTTTTGAATTTTTCTTCCTAGAGTTTTT-

Template switch alignment (log-probability: -33.1)
 TACTCTAACTCAAATTATCATTCTAGCcGTAACCTAAAGT|TACgACT|AGAGATAGATTTTTGAATTTTTCTTCCTAGAGTTTTTa
 TACTCTAACTCAAATTATCATTCTAGCTGTAACCTAAAGT|TACCACT|AGAGATAGATTTTTGAATTTTTCTTCCTAGAGTTTTTT


========
Event 65
========
Phylogenetic placement: species tree consistent
Significant comparisons: 6
Detected in comparisons: 46

Multiple sequence alignment:

    Human: --GCATTGCAAGCTACCTATTTGttggaaaatacattggaaa-taca--------------------------------------------------------------------------------------------------------------------------------------------------------------------------------------------------------------------------------------------------------------------------------------------------------------------------------------------------------------------------------------------------------------------------------------------------------------------------------------------------------------------------------------------------------------------------------------------------------------------------------------------------------------------------------------------------------------------------------------------------------------------------------------------------------------------------------------------------------------------------------------------------------------------------------------------------------------------------------------------------------------------------------------------------------------------------------------------------------------------------------------------------------------------------------------------t----ttccaaatacattgg
          
          
    Chimp: --GCATTGCAAGCTACCTATTCGTTGGAAAATACATTGGAAA-TACA----------------------------------------------------------------------------------------------------------------------------------------------------------------------------------------------------------------------------------------------------------------------------------------------------------------------------------------------------------------------------------------------------------------------------------------------------------------------------------------------------------------------------------------------------------------------------------------------------------------------------------------------------------------------------------------------------------------------------------------------------------------------------------------------------------------------------------------------------------------------------------------------------------------------------------------------------------------------T---------------------------------------------------------------------------------------------------------------------------------------------------------------------------------------------------------------------G----Ttccacat--atg--
        ↓                                       3  4                                                                                                                                                                                                                                                                                                                                                                                                                                                                                                                                                                                                                                                                                                                                                                                                                                                                                                                                                                           2                                                                                                                                                                                                                     1                   
          
  Gorilla: --GCATTGCAAGCTACCTATTTGCTGGAAaatacattggaaa-taca----------------------------------------------------------------------------------------------------------------------------------------------------------------------------------------------------------------------------------------------------------------------------------------------------------------------------------------------------------------------------------------------------------------------------------------------------------------------------------------------------------------------------------------------------------------------------------------------------------------------------------------------------------------------------------------------------------------------------------------------------------------------------------------------------------------------------------------------------------------------------------------------------------------------------------------------------------------------ttgtatttccaatacattgggaaatacaatgatgtatttccaatacattgggaaatacaatgatgtatttccaatacattgggaaatacaatgatgtatttccaatacgttgggaaatacaatgatgtatttccaatacgttgggaaatacaatgatgtatttccaatacattgggaaatacaatgatgtatttccaatacatttggaaatacat----ttccaaatacatGGG
          
          
    Human: --GCATTGCAAGCTACCTATTTGttggaaaatacattggaaa-taca--------------------------------------------------------------------------------------------------------------------------------------------------------------------------------------------------------------------------------------------------------------------------------------------------------------------------------------------------------------------------------------------------------------------------------------------------------------------------------------------------------------------------------------------------------------------------------------------------------------------------------------------------------------------------------------------------------------------------------------------------------------------------------------------------------------------------------------------------------------------------------------------------------------------------------------------------------------------------------------------------------------------------------------------------------------------------------------------------------------------------------------------------------------------------------------------t----ttccaaatacattgg

  Cluster:                      [ ]                                                                                                                                                                                                                                                                                                                                                                                                                                                                                                                                                                                                                                                                                                                                                                                                                                                                                                                                                                                                                                                                                                                                                                                                                                      


Orangutan: aaacattggaaactacctatttgttcaaaaacacagggttagtgacataaactacagtgtgtccTACTGCCCCAGATTAGTGATTCTTAATCTGTGCCCATAAAAGCTTCTGGGTTGCCCTGGGGAGTCCCTTCAAGGGCCACAGGAGACCAACTTTGGGGATATTACTCTGATTTGATTTTATTGACATGAAAGTCTTAATTTGAACAAAACTTTTCCTCACTTTAATAAGGTTTAAGTCCACAATTGCAGAGAGATGTTTAATCACATGGAAAGTTGCCTGAGATATAGTTGTTTTAAAGACTGTTTATAAGATAATGCCCAATGTACAACTCTGTGGTCCTGAAGCACCGATCCTACAGCCCACAACTTCCACCCCTCCTGATGGCACCCTCCACTGGGATGATGTCCTCTCCTGCAGACCTGCCCTCCTCTGCCCACTGAGACCCCCAGCCCATGATCTGAGCATGCCTCCCCAGCACTGCTGCTagaagctgcacagtgtggggctcatgcctggggctcaaggctggatcctggcttcacctgctgttgcgcaagctcctctgtgcctcagtgtcctcattggcaaatgagtgtgctgacagctcctccttcctcaggtaactggggattaaacgagtgtatagatACTCAAATAATGCCATAGATATTTAAACATAGATACCCtcctcccttggtatgcatggggatttgtttccccacagataggaaaatccacagatgctcaagtcttttacatagaatggtgtagtatttgcatgtaacctacacacatcgtccccaaaactttaaaccatctctagattgcccgtaatagctaatacgctgtagatgttatgtaaataactgttatatcgtatcatttaggcaataatgacaagaaagaaaagcctgtacttgttcagtgcaaaagcaaaccatctactttttcctgaatatttttaatctcaggttgact---------------------------------------------------------------------------------------------------------------------------------------------------------------------------------------------------------------------gttgaacccacac--atg--


Chimp > Gorilla
---------------
chr10:143216848-143216856

Template switch process:
F1: L ACAGGTGTTTGCTGCAATGCTTGCATTGCAAGCTACCTATTTGCTGGAAAATACATTGGAAATACAT 1
F3:                                                  4 AATACATT R
RF:   ACAGGTGTTTGCTGCAATGCTTGCATTGCAAGCTACCTATTCGTTGGAAAATACATTGGAAATACATGGAAATACA
RR:   TGTCCACAAACGACGTTACGAACGTAACGTTCGATGGATAAGCAACCTTTTATGTAACCTTTATGTACCTTTATGT
F2:                                                          3 CCTTTATGT 2


Unidirectional alignment (log-probability: -43.2)
 GCAAGCTACCTATTtGcTGGAAAATACATTGGAAATACATtgtatttccaatacatt
 GCAAGCTACCTATTCGTTGGAAAATACATTGGAAATACAT-----------------

Template switch alignment (log-probability: -27.8)
 GCAAGCTACCTATTtGcTGGAAAATACATTGGAAATACAT|TGTATTTCC|AATACATT
 GCAAGCTACCTATTCGTTGGAAAATACATTGGAAATACAT|TGTATTTCC|AATACATT


========
Event 66
========
Phylogenetic placement: ambiguous, missing/gapped/masked alignment block
Significant comparisons: 4
Detected in comparisons: 4

Multiple sequence alignment:

    Human: GATGGTGAGCCCACGCCGCTGGCAGGGTGCCGACCCCACGCCGCTCCCCAGAGCTCTGCTTCCTGCTCCGTGATCTGGACCGCCGTTGGGTATCCATGTGTCTGTGCAGGCTTTGGA
          
          
    Chimp: 
          
          
  Gorilla: GATGGTGAGCCCACGCCGCTGGCAGGGTGCCGACCCCACGCCGCTCCCCAGAGCTCTGCTTCCTGCTCCGTGATCTGGACTGCCATTGGGCATCCACGTGTCTGTGCAGGCTTTGGA
          
        ↑                     3   2                                                       1     4                              
    Human: GATGGTGAGCCCACGCCGCTGGCAGGGTGCCGACCCCACGCCGCTCCCCAGAGCTCTGCTTCCTGCTCCGTGATCTGGACCGCCGTTGGGTATCCATGTGTCTGTGCAGGCTTTGGA

  Cluster:                                                                                 [               ]                   


Orangutan: GATGGTGAGCTCACGCTGCTGGCAGGGTGCTGACCCCACGCAGCTCCCCAGAGCTCTGCTTCCTGCTCCGTGGTCTGGACGGCCGTTGGGCATCCACGTGTCTGTGCAGGCTCTGGA


Human > Gorilla
---------------
chr10:881493-881497

Template switch process:
F1:                      L GCCGCTCCCCAGAGCTCTGCTTCCTGCTCCGTGATCTGGAC 1
F3:                                                                    4 TTGGGCATCCACGTGTCTGTGCAGGCTTTGGAGGCCAGGAGCCCCTGACGTG R
RF:    TGGCAGGGTGCCGACCCCACGCCGCTCCCCAGAGCTCTGCTTCCTGCTCCGTGATCTGGACCGCCGTTGGGTATCCATGTGTCTGTGCAGGCTTTGGAGGCCAGGAGCCCCTGACGTG
RR:    ACCGTCCCACGGCTGGGGTGCGGCGAGGGGTCTCGAGACGAAGGACGAGGCACTAGACCTGGCGGCAACCCATAGGTACACAGACACGTCCGAAACCTCCGGTCCTCGGGGACTGCAC
F2:  3 ACCGT 2


Unidirectional alignment (log-probability: -38.7)
 CCGCTCCCCAGAGCTCTGCTTCCTGCTCCGTGATCTGGACtGCCaTTGGGcATCCAcGTGTCTGTGCAGGCTTTGGAGGCCAGGA
 CCGCTCCCCAGAGCTCTGCTTCCTGCTCCGTGATCTGGACCGCCGTTGGGTATCCATGTGTCTGTGCAGGCTTTGGAGGCCAGGA

Template switch alignment (log-probability: -27.7)
 CCGCTCCCCAGAGCTCTGCTTCCTGCTCCGTGATCTGGAC|TGCCA|TTGGGcATCCAcGTGTCTGTGCAGGCTTTGGAGGCCAGGA
 CCGCTCCCCAGAGCTCTGCTTCCTGCTCCGTGATCTGGAC|TGCCA|TTGGGTATCCATGTGTCTGTGCAGGCTTTGGAGGCCAGGA


========
Event 67
========
Phylogenetic placement: species tree consistent
Significant comparisons: 46
Detected in comparisons: 46

Multiple sequence alignment:

    Human: AAGGTTGTGATGGCTTTAGAACACAGCAA------------TTGGACCCTGTCATTGGGCTCACGCTCACA
          
          
    Chimp: AAGGTGGTGATGGCTTTAGAACACAGCAA------------TTGGACCCTGTCATTGGGCTCACGCTCACA
        ↓                                          34        2                   
          
  Gorilla: AAGGTGGTGATGGCTTTAGAATACAGCAATCAGGGTCCAATTTGGACCCTGTCATTGGGCTCACGCTCACA
          
        ↑                                          34        2                   
    Human: AAGGTTGTGATGGCTTTAGAACACAGCAA------------TTGGACCCTGTCATTGGGCTCACGCTCACA

  Cluster:                      [                  ]                             


Orangutan: -----------------------------------------------------------------------


Human > Gorilla
---------------
chr10:2019042-2019052

Template switch process:
F1: L TATTGGAAAGTAAATCATCAAAGGTGGTGATGGCTTTAGAATACAGCAAT 1
F3:                                                  4 TTGGACCCTGTCATTGGGCTCACGCTCACAGAGCAGAGCA R
RF:   TATTGGAAAGTAAATCATCAAAGGTTGTGATGGCTTTAGAACACAGCAATTGGACCCTGTCATTGGGCTCACGCTCACAGAGCAGAGCA
RR:   ATAACCTTTCATTTAGTAGTTTCCAACACTACCGAAATCTTGTGTCGTTAACCTGGGACAGTAACCCGAGTGCGAGTGTCTCGTCTCGT
F2:                                                 3 TAACCTGGGAC 2


Unidirectional alignment (log-probability: -39.3)
 TAAATCATCAAAGGTgGTGATGGCTTTAGAAtACAGCAAtcagggtccaatTTGGACCCTGTCATTGGGCTCACGCTCACAGAGCAGAGCA
 TAAATCATCAAAGGTTGTGATGGCTTTAGAACACAGCAA------------TTGGACCCTGTCATTGGGCTCACGCTCACAGAGCAGAGCA

Template switch alignment (log-probability: -28.4)
 TAAATCATCAAAGGTgGTGATGGCTTTAGAAtACAGCAAT|CAGGGTCCAAT|TTGGACCCTGTCATTGGGCTCACGCTCACAGAGCAGAGCA
 TAAATCATCAAAGGTTGTGATGGCTTTAGAACACAGCAAT|CAGGGTCCAAT|TTGGACCCTGTCATTGGGCTCACGCTCACAGAGCAGAGCA


Chimp > Gorilla
---------------
chr10:2019042-2019052

Template switch process:
F1: L TATTGGAAAGTAAATCATCAAAGGTGGTGATGGCTTTAGAATACAGCAAT 1
F3:                                                  4 TTGGACCCTGTCATTGGGCTCACGCTCACAGAGCAGAGCA R
RF:   GATTGGAAAGTAAATCATCAAAGGTGGTGATGGCTTTAGAACACAGCAATTGGACCCTGTCATTGGGCTCACGCTCACAGAGCAGAGCA
RR:   CTAACCTTTCATTTAGTAGTTTCCACCACTACCGAAATCTTGTGTCGTTAACCTGGGACAGTAACCCGAGTGCGAGTGTCTCGTCTCGT
F2:                                                 3 TAACCTGGGAC 2


Unidirectional alignment (log-probability: -39.3)
 TAAATCATCAAAGGTGGTGATGGCTTTAGAAtACAGCAAtcagggtccaatTTGGACCCTGTCATTGGGCTCACGCTCACAGAGCAGAGCA
 TAAATCATCAAAGGTGGTGATGGCTTTAGAACACAGCAA------------TTGGACCCTGTCATTGGGCTCACGCTCACAGAGCAGAGCA

Template switch alignment (log-probability: -28.4)
 TAAATCATCAAAGGTGGTGATGGCTTTAGAAtACAGCAAT|CAGGGTCCAAT|TTGGACCCTGTCATTGGGCTCACGCTCACAGAGCAGAGCA
 TAAATCATCAAAGGTGGTGATGGCTTTAGAACACAGCAAT|CAGGGTCCAAT|TTGGACCCTGTCATTGGGCTCACGCTCACAGAGCAGAGCA


========
Event 68
========
Phylogenetic placement: species tree consistent
Significant comparisons: 3
Detected in comparisons: 13

Multiple sequence alignment:

    Human: GGCTGTAAATAATGCAATCCTGTGACTGCAAACTGCCCGGCCGGGAGGTGATGATGAGATGGGGGCCAGGCAGGTTCTGG--------------------------------TGGG------------CGGGGCAGTCACAGGGGCAGGCACAGGCAGGCTCTGAAGA
          
          
    Chimp: GGCTGTAAATAATGCAATCCTGTGACTGCAAACCGCCGGGCCAGGAGGTGATGATGAGATGGGGGCCAGGCAGGTTCTGG-------------CGGTGGTgggggggggggggggg------------CGGGGCAGTCACAGGGGCAGGCACAGGCAGGCTCTGAAGA
          
          
  Gorilla: GGCTGTAAATAATGCAATCCTGTGACTGCAAACCGCCCGGCCGGGAGGTGATGATGAGATGGGGGCCAGGCAGGTTCTGG-------TGGGGG-------------------AGGG------------------------CGGGGCAGGCACAGGCAGGCTCTGAAGA
        ↓                     3    2                                                                                                                     4    1                   
          
    Human: GGCTGTAAATAATGCAATCCTGTGACTGCAAACTGCCCGGCCGGGAGGTGATGATGAGATGGGGGCCAGGCAGGTTCTGG--------------------------------TGGG------------CGGGGCAGTCACAGGGGCAGGCACAGGCAGGCTCTGAAGA

  Cluster:                                                                                 [                                                           ]                          


Orangutan: GGCTGGAAATGATGCAATCCTGTGACTGCAAACTGCCCGGCCAGGAGGTGGTGATGAGATgggggccaggcaggttctgggagtggg-------------------------ggggcggggcagtcac------------gggggcaggcacaggcaggcTCTGAAGA


Gorilla > Human
---------------
chr10:132060335-132060340

Template switch process:
F1:                      L GCCGGGAGGTGATGATGAGATGGGGGCCAGGCAGGTTCTGGTGG------GCGGGGCAG 1
F3:                                                                           4 GGGCAGGCACAGGCAGGCTCTGAAGAGACAGGGAGAGAA R
RF:    CTGTGACTGCAAACCGCCCGGCCGGGAGGTGATGATGAGATGGGGGCCAGGCAGGTTCTGGTGGGGGAGGGCGGGGCAGGCACAGGCAGGCTCTGAAGAGACAGGGAGAGAA
RR:    GACACTGACGTTTGGCGGGCCGGCCCTCCACTACTACTCTACCCCCGGTCCGTCCAAGACCACCCCCTCCCGCCCCGTCCGTGTCCGTCCGAGACTTCTCTGTCCCTCTCTT
F2:  3 GACACT 2


Unidirectional alignment (log-probability: -36.4)
 GATGAGATGGGGGCCAGGCAGGTTCTGGTGGGcG-GGGCagtcacaGGGGCAGGCACAGGCAGGCTCTGAAGAGACAGGGAGAGAA
 GATGAGATGGGGGCCAGGCAGGTTCTGGTGGGGGAGGGC-------GGGGCAGGCACAGGCAGGCTCTGAAGAGACAGGGAGAGAA

Template switch alignment (log-probability: -26.8)
 GATGAGATGGGGGCCAGGCAGGTTCTGGTGG------GCGGGGCAG|TCACAG|GGGCAGGCACAGGCAGGCTCTGAAGAGACAGGGAGAGAA
 GATGAGATGGGGGCCAGGCAGGTTCTGGTGGGGGAGGGCGGGGCAG|TCACAG|GGGCAGGCACAGGCAGGCTCTGAAGAGACAGGGAGAGAA


========
Event 69
========
Phylogenetic placement: species tree consistent
Significant comparisons: 13
Detected in comparisons: 13

Multiple sequence alignment:

    Human: CCTCCCAGCGACATGGAGGGTCTAAGCCTCAGCttagacaaggctgtcaccatcatc
          
        ↑                        3        4    2                   
    Chimp: CCTCCCAGCGACATGGAGGGT--G-----AGGCttagacaaggctgtcaccatcatc
          
          
  Gorilla: CCTCCCAGCGACATGGAGGGT--G-----AGGCttagacaaggctgtcaccatcatc
        ↓                        3        4    2                   
          
    Human: CCTCCCAGCGACATGGAGGGTCTAAGCCTCAGCttagacaaggctgtcaccatcatc

  Cluster:                      [        ]                         


Orangutan: CCTCCCAGCGACATGGAGGGT--G-----AGGCTTAGACAaggctgtcaccatcatc


Chimp > Human
-------------
chr10:120558879-120558888

Template switch process:
F1: L AAGTTGTTCAGGAAGACCATCCTCCCAGCGACATGGAGGGT 1
F3:                                             4 GCTTAGACAAGGCTGTCACCATCATCCGGGAGAGCAATGG R
RF:   AAGTTGTTCAGGAAGACCATCCTCCCAGCGACATGGAGGGTGAGGCTTAGACAAGGCTGTCACCATCATCCGGGAGAGCAATGA
RR:   TTCAACAAGTCCTTCTGGTAGGAGGGTCGCTGTACCTCCCACTCCGAATCTGTTCCGACAGTGGTAGTAGGCCCTCTCGTTACT
F2:                                         3 ACTCCGAATC 2


Unidirectional alignment (log-probability: -41.7)
 AGTTGTTCAGGAAGACCATCCTCCCAGCGACATGGAGGGT---ctaagcctcaGCTTAGACAAGGCTGTCACCATCATCCGGGAGAGCAATGg
 AGTTGTTCAGGAAGACCATCCTCCCAGCGACATGGAGGGTGAG----------GCTTAGACAAGGCTGTCACCATCATCCGGGAGAGCAATGA

Template switch alignment (log-probability: -22.5)
 AGTTGTTCAGGAAGACCATCCTCCCAGCGACATGGAGGGT|CTAAGCCTCA|GCTTAGACAAGGCTGTCACCATCATCCGGGAGAGCAATGg
 AGTTGTTCAGGAAGACCATCCTCCCAGCGACATGGAGGGT|CTAAGCCTCA|GCTTAGACAAGGCTGTCACCATCATCCGGGAGAGCAATGA


Gorilla > Human
---------------
chr10:120558879-120558888

Template switch process:
F1: L AAGTTGTTCAGGAAGACCATCCTCCCAGCGACATGGAGGGT 1
F3:                                             4 GCTTAGACAAGGCTGTCACCATCATCCGGGAGAGCAATGG R
RF:   AAGTTGTTCAGGAAGACCATCCTCCCAGCGACATGGAGGGTGAGGCTTAGACAAGGCTGTCACCATCATCCGGGAGAGCAATGA
RR:   TTCAACAAGTCCTTCTGGTAGGAGGGTCGCTGTACCTCCCACTCCGAATCTGTTCCGACAGTGGTAGTAGGCCCTCTCGTTACT
F2:                                         3 ACTCCGAATC 2


Unidirectional alignment (log-probability: -40.7)
 AGTTGTTCAGGAAGACCATCCTCCCAGCGACATGGAGGGT---ctaagcctcaGCTTAGACAAGGCTGTCACCATCATCCGGGAGAGCAATGg
 AGTTGTTCAGGAAGACCATCCTCCCAGCGACATGGAGGGTGAG----------GCTTAGACAAGGCTGTCACCATCATCCGGGAGAGCAATGA

Template switch alignment (log-probability: -22.5)
 AGTTGTTCAGGAAGACCATCCTCCCAGCGACATGGAGGGT|CTAAGCCTCA|GCTTAGACAAGGCTGTCACCATCATCCGGGAGAGCAATGg
 AGTTGTTCAGGAAGACCATCCTCCCAGCGACATGGAGGGT|CTAAGCCTCA|GCTTAGACAAGGCTGTCACCATCATCCGGGAGAGCAATGA


========
Event 70
========
Phylogenetic placement: species tree consistent
Significant comparisons: 4
Detected in comparisons: 46

Multiple sequence alignment:

    Human: CAACAACAAAGTCACCGAGTCAGATTCGCGTCCCTTATCTCCAGTTTCTCTCCACACCCGACGCCGCCACTCCAGCCTGGGCACCTCCCCCACACGGCTCTCTCCACGGCCTCACCCCTCCCGGTTTCCAATACTCCAACCAAAGGTCCTCACAAATC-----------TGTCCGTGGCTGCCGTTACC
          
          
    Chimp: CAACAACAAAGTCACCGAGTCAGATTCGCGTCCCTTATCTCCAGTTTCTCTCCACACCCGACGCCGCCACTCCAGCCTGGGCACCTCCCCCACACGGCTCTCTCCACGGCCTCACCCCTCCCGGTTTCCAATACTCCAACCAAGGGTCCTCACAAATC-------TGACTGTCCGTGGCTGCCGTTACC
          
          
  Gorilla: CGACAACAAAGTCACCGAGTCAGATTCGCGTCCCTTATCTCCAGTTTCTCTCCACACCCGACGCTGCCACTCCAGCCTGGGCACCTCCCCCACACGGCTCTCTCCACGGCCTCACCCCTCCCGGTTTCCAATACTCCAACCAACGGTCCCCAC-AATC---TGAC----TGTCCGTGGCTGCCGTTACC
          
        ↑                     3   2                                                                                                                                  1             4                   
    Human: CAACAACAAAGTCACCGAGTCAGATTCGCGTCCCTTATCTCCAGTTTCTCTCCACACCCGACGCCGCCACTCCAGCCTGGGCACCTCCCCCACACGGCTCTCTCCACGGCCTCACCCCTCCCGGTTTCCAATACTCCAACCAAAGGTCCTCACAAATC-----------TGTCCGTGGCTGCCGTTACC

  Cluster:                                                                                                                                                [                        ]                   


Orangutan: NNNNNNNNNNNNNNNNNNNNNNNNNNNNNNNNNNNNNNNNNNNNNNNNNNNNNNNNNNNNNNNNNNNNNNNNNNNNNNNNNNNNNNNNNNNNNNNNNNNNNNNNNNNNNNNNNNNNNNNNNNNNNNNNNNNNNNNNNNNNNNNNNNNNNNNNNNNNNNNNN--------NNNNNNNNNNNNNNNNNNNN


Human > Gorilla
---------------
chr10:1132084-1132088

Template switch process:
F1:                                                                                     L TCCACGGCCTCACCCCTCCCGGTTTCCAATACTCCAACCAACGGTCCCCACAA 1
F3:                                                                                                                                            4 CTGTCCGTGGCTGCCGTTACCCTGAGGATGAAGAAAGTCTG R
RF:    TCAGATTCGCGTCCCTTATCTCCAGTTTCTCTCCACACCCGACGCCGCCACTCCAGCCTGGGCACCTCCCCCACACGGCTCTCTCCACGGCCTCACCCCTCCCGGTTTCCAATACTCCAACCAAAGGTCCTCACAAATCTGTCCGTGGCTGCCGTTACCCTGAGGATGAAGAAAGTCTG
RR:    AGTCTAAGCGCAGGGAATAGAGGTCAAAGAGAGGTGTGGGCTGCGGCGGTGAGGTCGGACCCGTGGAGGGGGTGTGCCGAGAGAGGTGCCGGAGTGGGGAGGGCCAAAGGTTATGAGGTTGGTTTCCAGGAGTGTTTAGACAGGCACCGACGGCAATGGGACTCCTACTTCTTTCAGAC
F2:  3 AGTCT 2


Unidirectional alignment (log-probability: -37.5)
 CCCTCCCGGTTTCCAATACTCCAACCAAcGGTCCcCACAAtctgaCTGTCCGTGGCTGCCGTTACCCTGAGGATGAAGAAAGTCT
 CCCTCCCGGTTTCCAATACTCCAACCAAAGGTCCTCACAAA---TCTGTCCGTGGCTGCCGTTACCCTGAGGATGAAGAAAGTCT

Template switch alignment (log-probability: -27.7)
 CCCTCCCGGTTTCCAATACTCCAACCAAcGGTCCcCACAA|TCTGA|CTGTCCGTGGCTGCCGTTACCCTGAGGATGAAGAAAGTCT
 CCCTCCCGGTTTCCAATACTCCAACCAAAGGTCCTCACAA|TCTGA|CTGTCCGTGGCTGCCGTTACCCTGAGGATGAAGAAAGTCT


========
Event 71
========
Phylogenetic placement: species tree consistent
Significant comparisons: 4
Detected in comparisons: 46

Multiple sequence alignment:

    Human: GTGCGTGGGAAG--GCGTG-CCGCCAGGG-------------------------AGAGT-GGTGGAGGGCGACGGGGCA-----------------------------------------CTGCGCCCTTGTCCTTCAGATCAACGA--GGCC----------TGGTGGCTTGAGGGCACCCCCGTCCCCGGGCCAGGCGCTGCCTGGCAGATGGACTTGC-ATGCAGGCCACTGACTTCAGGTGACCTTGCCCG
          
          
    Chimp: G-TCGTGGGAAAGGTCGTGCGCACCAGGG-----------AGGAAGCAGTTGGGAGAGTGGGTGGAGGGCGCGCGGGCA-----------------------------------------CTGCGCCCTTGTCCTTCAGATCAACGTAGTGCC---------TGGGTGGCTTGAGGGCAC-CCTGTCCCCGCGGCCAGCGCTGCCTTGC-AATGGACTTGCGTTGCAGGCCACTGACTCAGGATGTCCTTGCCCT
          
          
  Gorilla: GTGCGTGGGAAG--GCGTG-CTGCCAGGGAGAGCAGTGGG--------------AGAGT-GGTGGAGGGCGACGGGGCA-----------------------------------------CTGCGCCCTTGTCCTTCAGATCAACGA--GGCC----------TGGTGGCTTGAGGGCACCCCCGTCCCCAGGCCAGGCGCTGCCTGGCAGATGGACTTGC-ATGCAGGCCACTGACTTCAGGTGACCTTGCCCG
          
        ↑                            4                              1                                                                                                                                                                             3  2                   
    Human: GTGCGTGGGAAG--GCGTG-CCGCCAGGG-------------------------AGAGT-GGTGGAGGGCGACGGGGCA-----------------------------------------CTGCGCCCTTGTCCTTCAGATCAACGA--GGCC----------TGGTGGCTTGAGGGCACCCCCGTCCCCGGGCCAGGCGCTGCCTGGCAGATGGACTTGC-ATGCAGGCCACTGACTTCAGGTGACCTTGCCCG

  Cluster:                      [                               ]                                                                                                                                                                                                        


Orangutan: GTGCGTGGGAAG--GCGTG-CCGCCAGGGAGAGCAGTGGG--------------AGAGT-GGTGGAGGGTGACGGGGCACACGTGCTCAGGACGTGCAGAAAAGCCCGAGACAGAATGGCCTGTGCCCTTGTCCTTCAGGTCAACAA--GGCCTGGCAGGAC-AGGTGGCTTGAGGGCACCCCCGTCCCCGGGCCAGGCGCTGCCTGGCAGATGGACTTGC-GTGCAGGCCACTGGCTTCGGGTGTCCTTGCCCT


Human > Gorilla
---------------
chr10:553095-553098

Template switch process:
F1: L GCCCTTCGGGAAGGTAGGCTGTTGTGCGTGGGAAGGCGTGCTGCCAGGGAGAG 1
F3:                                               4 GGGAGAGTGGTGGAGGGCGACGGGGCACTGCGCCCTTGTCCTT R
RF:   GCCCTTCGGGAAGGTAGGCTGTTGTGCGTGGGAAGGCGTGCCGCCAGGGAGAGTGGTGGAGGGCGACGGGGCACTGCGCCCTTGTCCTTCAGATCAACGAGGCCTGGTGGCTTGAGGGCACCCCCGTCCCCGGGCCAGGCGCTGCCTGGCAGATGGACTTGCATGCAGGCCACTG
RR:   CGGGAAGCCCTTCCATCCGACAACACGCACCCTTCCGCACGGCGGTCCCTCTCACCACCTCCCGCTGCCCCGTGACGCGGGAACAGGAAGTCTAGTTGCTCCGGACCACCGAACTCCCGTGGGGGCAGGGGCCCGGTCCGCGACGGACCGTCTACCTGAACGTACGTCCGGTGAC
F2:                                                                                                                                                                            3 TGAC 2


Unidirectional alignment (log-probability: -32.3)
 GTAGGCTGTTGTGCGTGGGAAGGCGTGCtGCCAgggagagcagtGGGAGAGTGGTGGAGGGCGACGGGGCACTGCGCCCTTGTC
 GTAGGCTGTTGTGCGTGGGAAGGCGTGCCGCCA-----------GGGAGAGTGGTGGAGGGCGACGGGGCACTGCGCCCTTGTC

Template switch alignment (log-probability: -22.1)
 GTAGGCTGTTGTGCGTGGGAAGGCGTGCtGCCAGGGAGAG|CAGT|GGGAGAGTGGTGGAGGGCGACGGGGCACTGCGCCCTTGTC
 GTAGGCTGTTGTGCGTGGGAAGGCGTGCCGCCAGGGAGAG|CAGT|GGGAGAGTGGTGGAGGGCGACGGGGCACTGCGCCCTTGTC


========
Event 72
========
Phylogenetic placement: species tree consistent
Significant comparisons: 2
Detected in comparisons: 25

Multiple sequence alignment:

    Human: TTTGTAA-AAACCAAGGGTGCATTCAT-----TACCTGCAGTGCGTGGATCCCT
        ↓                     3   1        24                   
          
    Chimp: TTTGTAA-AAACCAAGGGTGCATTAATGAATGCACCTGCAGTGCGTGGATCCCT
          
          
  Gorilla: GTTGTAAAAAACCAAGGGTGCATTCAT-----TACCTGCAGTGCGTGGATCCCT
          
          
    Human: TTTGTAA-AAACCAAGGGTGCATTCAT-----TACCTGCAGTGCGTGGATCCCT

  Cluster:                         [       ]                    


Orangutan: GTTGTAA-AAACCAAGGGTGCATTCAT-----TACCTGCAGCACGTGGATCCCT


Human > Chimp
-------------
chr10:13573827-13573835

Template switch process:
F1: L TCATCCCAACCACCATCATTTGTAAAAACCAAGGGTGCATT 1
F3:                                              4 ACCTGCAGTGCGTGGATCCCTGTGGTGCCATCATTATCAT R
RF:   TCATCCCAACCACCATCATTTGTAAAAACCAAGGGTGCATTCATTACCTGCAGTGCGTGGATCCCTGTGGTGCCATCATTATCAT
RR:   AGTAGGGTTGGTGGTAGTAAACATTTTTGGTTCCCACGTAAGTAATGGACGTCACGCACCTAGGGACACCACGGTAGTAATAGTA
F2:                                     3 CGTAAGTAA 2


Unidirectional alignment (log-probability: -30.1)
 CATCCCAACCACCATCATTTGTAAAAACCAAGGGTGCATTaATgaatgcACCTGCAGTGCGTGGATCCCTGTGGTGCCATCATTATCAT
 CATCCCAACCACCATCATTTGTAAAAACCAAGGGTGCATTCAT-----TACCTGCAGTGCGTGGATCCCTGTGGTGCCATCATTATCAT

Template switch alignment (log-probability: -16.4)
 CATCCCAACCACCATCATTTGTAAAAACCAAGGGTGCATT|AATGAATGC|ACCTGCAGTGCGTGGATCCCTGTGGTGCCATCATTATCAT
 CATCCCAACCACCATCATTTGTAAAAACCAAGGGTGCATT|AATGAATGC|ACCTGCAGTGCGTGGATCCCTGTGGTGCCATCATTATCAT


========
Event 73
========
Phylogenetic placement: species tree consistent
Significant comparisons: 2
Detected in comparisons: 25

Multiple sequence alignment:

    Human: AAGGTTGAAACCCATGGGCAGAGGCCTCCTGCCCCGAGAGCCATGTCCTCATCATCTCTGCATCCTGG
        ↓                      1         4           3    2                   
          
    Chimp: AAGGCTGAAACCCATGGGCAGGGA---CATGCCCTGAGAGCCATGTCCTCATCATCTCTGCATCCTGG
          
          
  Gorilla: AAGGCTGAAACCCATGGGCAGGGGCCTCCTGCCCCGAGAGCCATCTCCTCATCATCTCTGCATCCTGG
          
          
    Human: AAGGTTGAAACCCATGGGCAGAGGCCTCCTGCCCCGAGAGCCATGTCCTCATCATCTCTGCATCCTGG

  Cluster:                      [            ]                                


Orangutan: --------------------------------------------------------------------


Human > Chimp
-------------
chr10:3518781-3518786

Template switch process:
F1: L GAATGGAGCACAAGGTGGCCAAGGCTGAAACCCATGGGCAG 1
F3:                                                   4 GCCCTGAGAGCCATGTCCTCATCATCTCTGCATCCTGGGTCACAG R
RF:   GAATGGAGCACAAGGTGGCCAAGGTTGAAACCCATGGGCAGAGGCCTCCTGCCCCGAGAGCCATGTCCTCATCATCTCTGCATCCTGGGTCACAG
RR:   CTTACCTCGTGTTCCACCGGTTCCAACTTTGGGTACCCGTCTCCGGAGGACGGGGCTCTCGGTACAGGAGTAGTAGAGACGTAGGACCCAGTGTC
F2:                                                               3 TACAGG 2


Unidirectional alignment (log-probability: -39.3)
 AATGGAGCACAAGGTGGCCAAGGcTGAAACCCATGGGCAGggacA-------TGCCCtGAGAGCCATGTCCTCATCATCTCTGCATCCTGGGT
 AATGGAGCACAAGGTGGCCAAGGTTGAAACCCATGGGCAG----AGGCCTCCTGCCCCGAGAGCCATGTCCTCATCATCTCTGCATCCTGGGT

Template switch alignment (log-probability: -28.1)
 AATGGAGCACAAGGTGGCCAAGGcTGAAACCCATGGGCAG|GGACAT|GCCCtGAGAGCCATGTCCTCATCATCTCTGCATCCTGGGT
 AATGGAGCACAAGGTGGCCAAGGTTGAAACCCATGGGCAG|GGACAT|GCCCCGAGAGCCATGTCCTCATCATCTCTGCATCCTGGGT


========
Event 74
========
Phylogenetic placement: species tree consistent
Significant comparisons: 3
Detected in comparisons: 13

Multiple sequence alignment:

    Human: TGGTTGCTCTCACCTAACATTAGAGCAGTTTGTAAAGACAAACTGCTCCGAGGCTCTAATTTGTAAT
          
          
    Chimp: TGGTTGCTCTCACCTAGCATTAGAGCGG-TGGTAAAGAAAAACTTCTCCGAGGCGCTAATTTGTAAT
          
          
  Gorilla: TGGTTGCTCTCACCTAACATT---------TGTCTTTACAAACTGCTCCGAGGCTCTAATTTGTAAT
        ↓                                 1 3   4        2                   
          
    Human: TGGTTGCTCTCACCTAACATTAGAGCAGTTTGTAAAGACAAACTGCTCCGAGGCTCTAATTTGTAAT

  Cluster:                      [              ]                             


Orangutan: -------------------------------------------------------------------


Gorilla > Human
---------------
chr10:3423044-3423057

Template switch process:
F1: L CTGTGTCGAATATTTCACTGTGGTTGCTCTCACCTAACATTAG 1
F3:                                                 4 ACAAACTGCTCCGAGGCTCTAATTTGTAATGATGTGCCAT R
RF:   CTGTGTCGAATATTTCACTGTGGTTGCTCTCACCTAACATTTGTCTTTACAAACTGCTCCGAGGCTCTAATTTGTAATGATGTGCCAT
RR:   GACACAGCTTATAAAGTGACACCAACGAGAGTGGATTGTAAACAGAAATGTTTGACGAGGCTCCGAGATTAAACATTACTACACGGTA
F2:                                             3 GAAATGTTTGACGA 2


Unidirectional alignment (log-probability: -44)
 TGTCGAATATTTCACTGTGGTTGCTCTCACCTAACATTagagcagtttgtaaag-------ACAAACTGCTCCGAGGCTCTAATTTGTAATGATGTGCCAT
 TGTCGAATATTTCACTGTGGTTGCTCTCACCTAACATT----------------TGTCTTTACAAACTGCTCCGAGGCTCTAATTTGTAATGATGTGCCAT

Template switch alignment (log-probability: -23.1)
 TGTCGAATATTTCACTGTGGTTGCTCTCACCTAACATTaG|AGCAGTTTGTAAAG|ACAAACTGCTCCGAGGCTCTAATTTGTAATGATGTGCCAT
 TGTCGAATATTTCACTGTGGTTGCTCTCACCTAACATTTG|AGCAGTTTGTAAAG|ACAAACTGCTCCGAGGCTCTAATTTGTAATGATGTGCCAT


========
Event 75
========
Phylogenetic placement: ambiguous, missing/gapped/masked alignment block
Significant comparisons: 2
Detected in comparisons: 2

Multiple sequence alignment:

    Human: GGCTGCTGGGAAAGGGGAGCACCAGGCC---AGGCTTCAGGT-GGAGCGCGCAGGCCGGCG---------------------------------------------------------------------------------------------------------------------------------------------------------------------------------------------------------------------------------------------------------------------------------------------------------------------------------------------------------------------------------------------------------------GGGGGCT----GGGTGGAGGGGTGGGGCAGAGACGCTCTGCCCCATGCAGCCCCCACAGGAGCCCCTTTCTGAGCCCAGGGCTCCACAGACTTC
        ↓                     4                                                                                                                                                                                                                                                                                                                                                                                                                                                         1              3                                                        2                   
          
    Chimp: ggctgcggggcctgttaggaaccaggctgcagggcaggaagtgggagggggcgggtgggcggcgaccaaactccatctgcatttacagtcgccgctgccactggcactcccacctgagccccgcctcccgtcccatcagcagctgcattccagtctcacaggagcgcgaaccctattgcgatcagcgcattccaaggatctaggccgcgtgctccttgcgagaattgaacacctgatgatctgaggtggaaacggtttcatcccgcgaccagcctccacccagccagtctgtggaaaaactgtctcccatgaaaccagtccctgggactgaaacagctgggacggctgGATGGTGTCTAAGTGTGAGATGGTCTTTCCCCACCCGCCCTCGCTAAAGAGAGTGTGGACTCTTCCTATGAGACTCTCGTTTCCGGAAGTCTGTGGAGCCCGGGGCTCAGAAAGGGGCTCCTGTGGGGGCTGCATGGGGCAGAGCGTCTCTGCCCCACCCCTCCACC---------------------------------------
          
          
  Gorilla: --------------------------------------------------------------------------------------------------------------------------------------------------------------------------------------------------------------------------------------------------------------------------------------------------------------------------------------------------------------------------------------------------------------------------------------------------------------------------------------------------------------------------------------------------------------------------
          
          
    Human: GGCTGCTGGGAAAGGGGAGCACCAGGCC---AGGCTTCAGGT-GGAGCGCGCAGGCCGGCG---------------------------------------------------------------------------------------------------------------------------------------------------------------------------------------------------------------------------------------------------------------------------------------------------------------------------------------------------------------------------------------------------------------GGGGGCT----GGGTGGAGGGGTGGGGCAGAGACGCTCTGCCCCATGCAGCCCCCACAGGAGCCCCTTTCTGAGCCCAGGGCTCCACAGACTTC

  Cluster:                                                                                                                                                                                                                                                                                                                                                                                                                                                                                                             [ ]                                                          


Orangutan: --------------------------------------------------------------------------------------------------------------------------------------------------------------------------------------------------------------------------------------------------------------------------------------------------------------------------------------------------------------------------------------------------------------------------------------------------------------------------------------------------------------------------------------------------------------------------


Human > Chimp
-------------
chr10:882762-882819

Template switch process:
F1: L GG 1
F3:  4 CACC R
RF:   GGAGGCCAGGCTTCAGGTGGAGCGCGCAGGCCGGCGGGGGGCTGGGTGGAGGGGTGGGGCAGAGACGCTCTGCCCCATGCAGCCCCCACAGGAGCCCCTTTCTGAG
RR:   CCTCCGGTCCGAAGTCCACCTCGCGCGTCCGGCCGCCCCCCGACCCACCTCCCCACCCCGTCTCTGCGAGACGGGGTACGTCGGGGGTGTCCTCGGGGAAAGACTC
F2:             3 CTCCCCACCCCGTCTCTGCGAGACGGGGTACGTCGGGGGTGTCCTCGGGGAAAGACTC 2


Unidirectional alignment (log-probability: -104)
 ggctcagaaaggggctcctgtGGGGGCT--------------------------------------------------------------GCatggggcagagcgtctctgccccacccctccacc
 ---------------------GGGGGCTGGGTGGAGGGGTGGGGCAGAGACGCTCTGCCCCATGCAGCCCCCACAGGAGCCCCTTTCTGAGC----------------------------------

Template switch alignment (log-probability: -20.9)
 GG|CTCAGAAAGGGGCTCCTGTGGGGGCTGCATGGGGCAGAGCGTCTCTGCCCCACCCCTC|CACC
 GG|CTCAGAAAGGGGCTCCTGTGGGGGCTGCATGGGGCAGAGCGTCTCTGCCCCACCCCTC|CACC


========
Event 76
========
Phylogenetic placement: species tree consistent
Significant comparisons: 6
Detected in comparisons: 46

Multiple sequence alignment:

    Human: CCAGGGTATGTTAGTGGAATCAATCGTCATGGCCTTGCTTAAGGGGCTCCCTCCAggactgggccataggggcatctgag
          
          
    Chimp: CCAGGGTGTGTTAGTGGAATCCATCGTCATGGCCTTGCTTAAGGGGCTCCCTCCAggactggaccataggggcatctgag
        ↓                      1     4                            3   2                   
          
  Gorilla: CCAGGGTGTGTTAGTGGAATCAGTCCTCATGGCCTTGCTTAAGGGG----------------------------------
          
          
    Human: CCAGGGTATGTTAGTGGAATCAATCGTCATGGCCTTGCTTAAGGGGCTCCCTCCAggactgggccataggggcatctgag

  Cluster:                      [   ]                                                     


Orangutan: CCAGCGTGTGTTAGTGGAATCAATCCTCATGGCCTCGCTTCAGGGGCTCCCTCCAggactgggccagaggggcatctgag


Chimp > Gorilla
---------------
chr10:18074123-18074127

Template switch process:
F1: L CCAGGTGCTCCCCATGTCTTCCAGGGTGTGTTAGTGGAATC 1
F3:                                               4 TCATGGCCTTGCTTAAGGGG R
RF:   CCAGGTGCTCCCTATGTCTTCCAGGGTGTGTTAGTGGAATCCATCGTCATGGCCTTGCTTAAGGGGCTCCCTCCAGGACT
RR:   GGTCCACGAGGGATACAGAAGGTCCCACACAATCACCTTAGGTAGCAGTACCGGAACGAATTCCCCGAGGGAGGTCCTGA
F2:                                                                            3 CCTGA 2


Unidirectional alignment (log-probability: -30.8)
 CAGGTGCTCCCcATGTCTTCCAGGGTGTGTTAGTGGAATCagTCcTCATGGCCTTGCTTAAGGGG--------------------
 CAGGTGCTCCCTATGTCTTCCAGGGTGTGTTAGTGGAATCCATCGTCATGGCCTTGCTTAAGGGGCTCCCTCCAGGACTGGACCA

Template switch alignment (log-probability: -21.3)
 CAGGTGCTCCCcATGTCTTCCAGGGTGTGTTAGTGGAATC|AGTCC|TCATGGCCTTGCTTAAGGGG
 CAGGTGCTCCCTATGTCTTCCAGGGTGTGTTAGTGGAATC|AGTCC|TCATGGCCTTGCTTAAGGGG


========
Event 77
========
Phylogenetic placement: species tree consistent
Significant comparisons: 25
Detected in comparisons: 25

Multiple sequence alignment:

    Human: GTCTGTGAGAATTCAAAAACATGTCAACCTTGTTTAAATGGCATTGCGTAGTGTGCTGACTTTTTAATAAC
        ↓                      1              4        3     2                   
          
    Chimp: GTCTGTGAGAATTCAAAAACAC-------TACGCAAAAAGGCATTGCGTAGTGTGCTGACTTTTTAATAAC
          
        ↑                      1              4        3     2                   
  Gorilla: GTCTGTGAGAATTCAAAAACATGTCAACCTTGTTTAAATGGCATTGCGTAGTGTGCTGACTTTTTAATAAC
          
          
    Human: GTCTGTGAGAATTCAAAAACATGTCAACCTTGTTTAAATGGCATTGCGTAGTGTGCTGACTTTTTAATAAC

  Cluster:                      [                ]                               


Orangutan: GTCTGTTAGAATTCAAAAACATGTCAACCTTGTTTAAATGGAATTGCGTAGTATGCTGACTTTTTAATAAC


Human > Chimp
-------------
chr10:18517187-18517193

Template switch process:
F1: L CTTTCAATGATGTTTTCTATGTCTGTGAGAATTCAAAAACA 1
F3:                                                        4 AAAAGGCATTGCGTAGTGTGCTGACTTTTTAATAACCTGGGCTG R
RF:   CTTTCAATGATGTTTTCTATGTCTGTGAGAATTCAAAAACATGTCAACCTTGTTTAAATGGCATTGCGTAGTGTGCTGACTTTTTAATAACCTGGGCTG
RR:   GAAAGTTACTACAAAAGATACAGACACTCTTAAGTTTTTGTACAGTTGGAACAAATTTACCGTAACGCATCACACGACTGAAAAATTATTGGACCCGAC
F2:                                                                 3 ACGCATC 2


Unidirectional alignment (log-probability: -37.9)
 TTTCAATGATGTTTTCTATGTCTGTGAGAATTCAAAAACA------------------ctacgcaaaaaGGCATTGCGTAGTGTGCTGACTTTTTAATAACCTGG
 TTTCAATGATGTTTTCTATGTCTGTGAGAATTCAAAAACATGTCAACCTTGTTTAAAT-----------GGCATTGCGTAGTGTGCTGACTTTTTAATAACCTGG

Template switch alignment (log-probability: -22.2)
 TTTCAATGATGTTTTCTATGTCTGTGAGAATTCAAAAACA|CTACGCA|AAAaGGCATTGCGTAGTGTGCTGACTTTTTAATAACCTGG
 TTTCAATGATGTTTTCTATGTCTGTGAGAATTCAAAAACA|CTACGCA|AAATGGCATTGCGTAGTGTGCTGACTTTTTAATAACCTGG


Gorilla > Chimp
---------------
chr10:18517187-18517193

Template switch process:
F1: L CTTTCAATGATGTTTTCTATGTCTGTGAGAATTCAAAAACA 1
F3:                                                        4 AAAAGGCATTGCGTAGTGTGCTGACTTTTTAATAACCTGGGCTG R
RF:   CTTTCAATGATGTTTTCTTTGTCTGTGAGAATTCAAAAACATGTCAACCTTGTTTAAATGGCATTGCGTAGTGTGCTGACTTTTTAATAACCTGGGCTG
RR:   GAAAGTTACTACAAAAGAAACAGACACTCTTAAGTTTTTGTACAGTTGGAACAAATTTACCGTAACGCATCACACGACTGAAAAATTATTGGACCCGAC
F2:                                                                 3 ACGCATC 2


Unidirectional alignment (log-probability: -42.5)
 TTTCAATGATGTTTTCTaTGTCTGTGAGAATTCAAAAACA--------------ctacgcaAAAaGGCATTGCGTAGTGTGCTGACTTTTTAATAACCTGG
 TTTCAATGATGTTTTCTTTGTCTGTGAGAATTCAAAAACATGTCAACCTTGTTT-------AAATGGCATTGCGTAGTGTGCTGACTTTTTAATAACCTGG

Template switch alignment (log-probability: -27.8)
 TTTCAATGATGTTTTCTaTGTCTGTGAGAATTCAAAAACA|CTACGCA|AAAaGGCATTGCGTAGTGTGCTGACTTTTTAATAACCTGG
 TTTCAATGATGTTTTCTTTGTCTGTGAGAATTCAAAAACA|CTACGCA|AAATGGCATTGCGTAGTGTGCTGACTTTTTAATAACCTGG


========
Event 78
========
Phylogenetic placement: species tree consistent
Significant comparisons: 1
Detected in comparisons: 13

Multiple sequence alignment:

    Human: CTCCCTCCTAAGTGAAGAGAAGTCAGATCAGGCTACTGTTCTGACATGCACACCTTCTCTTCTGT
          
        ↑                       1   4               3  2                   
    Chimp: CTCCCTCCTAAGTGAAGAGAA-AAGGATCAGGCTACTGTTCTGACATGCACACCTTCTCTTCTGT
          
          
  Gorilla: CTCCCTCCTAAGTGAAGAGAA-AAGGATCAGGCTACTGTTCTGACATGCACACCTTCTCTTCTGT
          
          
    Human: CTCCCTCCTAAGTGAAGAGAAGTCAGATCAGGCTACTGTTCTGACATGCACACCTTCTCTTCTGT

  Cluster:                      [  ]                                       


Orangutan: CTCCCTCCTAAGTGAAGAGAA-AAGGATCAGGCTACTGTTCTGACGTGCACACCTCCTCTTCTGT


Chimp > Human
-------------
chr10:120086334-120086337

Template switch process:
F1: L CCTGCTCCCTAGCTCACCCCCTCCCTCCTAAGTGAAGAGAA 1
F3:                                             4 GATCAGGCTACTGTTCTGACATGCACACCTTCTCTTCTGT R
RF:   CCTGCTCCCTAGCTCACCCCCTCCCTCCTAAGTGAAGAGAAAAGGATCAGGCTACTGTTCTGACATGCACACCTTCTCTTCTGT
RR:   GGACGAGGGATCGAGTGGGGGAGGGAGGATTCACTTCTCTTTTCCTAGTCCGATGACAAGACTGTACGTGTGGAAGAGAAGACA
F2:                                                             3 ACTG 2


Unidirectional alignment (log-probability: -25.6)
 CTGCTCCCTAGCTCACCCCCTCCCTCCTAAGTGAAGAGAAgtcA--GATCAGGCTACTGTTCTGACATGCACACCTTCTCTTCTGT
 CTGCTCCCTAGCTCACCCCCTCCCTCCTAAGTGAAGAGAA---AAGGATCAGGCTACTGTTCTGACATGCACACCTTCTCTTCTGT

Template switch alignment (log-probability: -15.8)
 CTGCTCCCTAGCTCACCCCCTCCCTCCTAAGTGAAGAGAA|GTCA|GATCAGGCTACTGTTCTGACATGCACACCTTCTCTTCTGT
 CTGCTCCCTAGCTCACCCCCTCCCTCCTAAGTGAAGAGAA|GTCA|GATCAGGCTACTGTTCTGACATGCACACCTTCTCTTCTGT


========
Event 79
========
Phylogenetic placement: ambiguous, species tree or ILS consistent
Significant comparisons: 1234
Detected in comparisons: 1234

Multiple sequence alignment:

    Human: ACCACTGCCTTTTGACCCTGTATTTTAAGCCCAAGGAGAAAAAGAAAAACATTTTGTTAGTTAAATG
        ↓                      13                       24                   
        ↑                      13                       24                   
    Chimp: ACCACTGCCTTTTGACCCTGTTTCTTTTTCTCCTTGGGCTTAAAATAAACATTTTGTTAGTTAAATG
          
          
  Gorilla: ACCACTGCCTTTTGACCCTGTTTCTTTTTCTCCTTGGGCTTAAAACAAACATTTTGTTAGTTAAATG
        ↓                       31                    2  4                   
        ↑                      1  3                    42                    
    Human: ACCACTGCCTTTTGACCCTGTATTTTAAGCCCAAGGAGAAAAAGAAAAACATTTTGTTAGTTAAATG

  Cluster:                      [                       ]                    


Orangutan: ATCACTGCCTTTTGACCCTGTTTCTTTTTCTCCTTGGGCTTAAAATAAACATTTTGTTAGTTAAATG


Chimp > Human
-------------
chr10:118010376-118010400

Template switch process:
F1: L TGTTTTCTATTATCTGATGTACCACTGCCTTTTGACCCTGT 1
F3:                                                                   4 AAACATTTTGTTAGTTAAATGCCTCATTTGTTAAATTCAG R
RF:   TGTTTTCTATTATCTGATGTACCACTGCCTTTTGACCCTGTTTCTTTTTCTCCTTGGGCTTAAAATAAACATTTTGTTAGTTAAATGCCTCATTTGTTAAATTCAG
RR:   ACAAAAGATAATAGACTACATGGTGACGGAAAACTGGGACAAAGAAAAAGAGGAACCCGAATTTTATTTGTAAAACAATCAATTTACGGAGTAAACAATTTAAGTC
F2:                                          3 AAGAAAAAGAGGAACCCGAATTTTA 2


Unidirectional alignment (log-probability: -55.4)
 GTTTTCTATTATCTGATGTACCACTGCCTTTTGACCCTGT-----------------------ATtttaagcccaaggagaaaaagaaAAACATTTTGTTAGTTAAATGCCTCATTTGTTAAATTCAG
 GTTTTCTATTATCTGATGTACCACTGCCTTTTGACCCTGTTTCTTTTTCTCCTTGGGCTTAAAAT-----------------------AAACATTTTGTTAGTTAAATGCCTCATTTGTTAAATTCAG

Template switch alignment (log-probability: -18.4)
 GTTTTCTATTATCTGATGTACCACTGCCTTTTGACCCTGT|ATTTTAAGCCCAAGGAGAAAAAGAA|AAACATTTTGTTAGTTAAATGCCTCATTTGTTAAATTCAG
 GTTTTCTATTATCTGATGTACCACTGCCTTTTGACCCTGT|ATTTTAAGCCCAAGGAGAAAAAGAA|AAACATTTTGTTAGTTAAATGCCTCATTTGTTAAATTCAG


Human > Chimp
-------------
chr10:119357653-119357677

Template switch process:
F1: L TGTTTTCTATTATCTGATGTACCACTGCCTTTTGACCCTGT 1
F3:                                                                   4 AAACATTTTGTTAGTTAAATGCCTCATTTGTTAAATTCAG R
RF:   TGTTTTCTATTATCTGATGTACCACTGCCTTTTGACCCTGTATTTTAAGCCCAAGGAGAAAAAGAAAAACATTTTGTTAGTTAAATGCCTCATTTGTTAAATTCAG
RR:   ACAAAAGATAATAGACTACATGGTGACGGAAAACTGGGACATAAAATTCGGGTTCCTCTTTTTCTTTTTGTAAAACAATCAATTTACGGAGTAAACAATTTAAGTC
F2:                                          3 TAAAATTCGGGTTCCTCTTTTTCTT 2


Unidirectional alignment (log-probability: -55.4)
 GTTTTCTATTATCTGATGTACCACTGCCTTTTGACCCTGTttctttttctccttgggcttaaaAT-----------------------AAACATTTTGTTAGTTAAATGCCTCATTTGTTAAATTCAG
 GTTTTCTATTATCTGATGTACCACTGCCTTTTGACCCTGT-----------------------ATTTTAAGCCCAAGGAGAAAAAGAAAAACATTTTGTTAGTTAAATGCCTCATTTGTTAAATTCAG

Template switch alignment (log-probability: -18.4)
 GTTTTCTATTATCTGATGTACCACTGCCTTTTGACCCTGT|TTCTTTTTCTCCTTGGGCTTAAAAT|AAACATTTTGTTAGTTAAATGCCTCATTTGTTAAATTCAG
 GTTTTCTATTATCTGATGTACCACTGCCTTTTGACCCTGT|TTCTTTTTCTCCTTGGGCTTAAAAT|AAACATTTTGTTAGTTAAATGCCTCATTTGTTAAATTCAG


Gorilla > Human
---------------
chr10:118010378-118010400

Template switch process:
F1: L TGTTTTCTATTATCTGATGTACCACTGCCTTTTGACCCTGTAT 1
F3:                                                                   4 AAACATTTTGTTAGTTAAATGCCTCATTTGTTAAATTCAG R
RF:   TGTTTTCTATTATCTGATGTACCACTGCCTTTTGACCCTGTTTCTTTTTCTCCTTGGGCTTAAAACAAACATTTTGTTAGTTAAATGCCTTATTTGTTAAATTCAG
RR:   ACAAAAGATAATAGACTACATGGTGACGGAAAACTGGGACAAAGAAAAAGAGGAACCCGAATTTTGTTTGTAAAACAATCAATTTACGGAATAAACAATTTAAGTC
F2:                                          3 AAGAAAAAGAGGAACCCGAATTT 2


Unidirectional alignment (log-probability: -63.4)
 TTTCTATTATCTGATGTACCACTGCCTTTTGACCCTGT-------------------------attttaagcccaaggagaaaaagaaAAACATTTTGTTAGTTAAATGCCTcATTTGTTAAATTCAG
 TTTCTATTATCTGATGTACCACTGCCTTTTGACCCTGTTTCTTTTTCTCCTTGGGCTTAAAAC-------------------------AAACATTTTGTTAGTTAAATGCCTTATTTGTTAAATTCAG

Template switch alignment (log-probability: -29.7)
 TTTCTATTATCTGATGTACCACTGCCTTTTGACCCTGTaT|TTTAAGCCCAAGGAGAAAAAGAA|AAACATTTTGTTAGTTAAATGCCTcATTTGTTAAATTCAG
 TTTCTATTATCTGATGTACCACTGCCTTTTGACCCTGTTT|TTTAAGCCCAAGGAGAAAAAGAA|AAACATTTTGTTAGTTAAATGCCTTATTTGTTAAATTCAG


Human > Gorilla
---------------
chr10:132616502-132616524

Template switch process:
F1: L TGTTTTCTATTATCTGATGTACCACTGCCTTTTGACCCTGT 1
F3:                                                                 4 ACAAACATTTTGTTAGTTAAATGCCTTATTTGTTAAATTCAG R
RF:   TGTTTTCTATTATCTGATGTACCACTGCCTTTTGACCCTGTATTTTAAGCCCAAGGAGAAAAAGAAAAACATTTTGTTAGTTAAATGCCTCATTTGTTAAATTCAG
RR:   ACAAAAGATAATAGACTACATGGTGACGGAAAACTGGGACATAAAATTCGGGTTCCTCTTTTTCTTTTTGTAAAACAATCAATTTACGGAGTAAACAATTTAAGTC
F2:                                            3 AAATTCGGGTTCCTCTTTTTCTT 2


Unidirectional alignment (log-probability: -63.4)
 GTTTTCTATTATCTGATGTACCACTGCCTTTTGACCCTGT-------------------------ttctttttctccttgggcttaaaacAAACATTTTGTTAGTTAAATGCCTtATTTGTTAAATTC
 GTTTTCTATTATCTGATGTACCACTGCCTTTTGACCCTGTATTTTAAGCCCAAGGAGAAAAAGAA-------------------------AAACATTTTGTTAGTTAAATGCCTCATTTGTTAAATTC

Template switch alignment (log-probability: -29.7)
 GTTTTCTATTATCTGATGTACCACTGCCTTTTGACCCTGT|TTCTTTTTCTCCTTGGGCTTAAA|AcAAACATTTTGTTAGTTAAATGCCTtATTTGTTAAATTC
 GTTTTCTATTATCTGATGTACCACTGCCTTTTGACCCTGT|TTCTTTTTCTCCTTGGGCTTAAA|AAAAACATTTTGTTAGTTAAATGCCTCATTTGTTAAATTC


========
Event 80
========
Phylogenetic placement: species tree consistent
Significant comparisons: 5
Detected in comparisons: 25

Multiple sequence alignment:

    Human: ATTCTATTAAGCCTTCCAAAAACAAAATGATCATAATGTGTATAGAT---------------------------------------------------------------TATCATATGATTCAATGACCATTTGCCAGATAATTGCCTTGA
          
          
    Chimp: ATTCTATTAAGCCTTCCAAAAACAAAATGATCATAATATGTATAGATTAGCATATGATTCAATGACCATATGCTAATCTATACATATTATGATCATTTTGTTTTATAGATTAGCATATGATTCAATGACCATTTGCCAGAGAATTGCCTTGA
          
        ↑                     3                    4                                                                          2               1                   
  Gorilla: ATTCTATTAAGCCTTCCAAAAACAAAATCATCATAATATGTATAGAT---------------------------------------------------------------TAGCATATGATTCAATGACCATTTGCCAGAGAATTGCCTTGA
          
          
    Human: ATTCTATTAAGCCTTCCAAAAACAAAATGATCATAATGTGTATAGAT---------------------------------------------------------------TATCATATGATTCAATGACCATTTGCCAGATAATTGCCTTGA

  Cluster:                                                [                                                             ]                                         


Orangutan: ATTCTATTAAGACTTCCAAAAACAAAATGATCATATTATGTATAGAT---------------------------------------------------------------TATCATATGATTCAATGACCATTTGCCAGAGAATTGCCTTGA


Gorilla > Chimp
---------------
chr10:16363164-16363197

Template switch process:
F1: L TTAAGCCTTCCAAAAACAAAATGATCATAATATGTATAGATTAGCATATGATTCAATGACCAT 1
F3:                                   4 TATAGATTAGCATATGATTCAATGACCATTTGCCAGAGAATTGCCTT R
RF:   TTAAGCCTTCCAAAAACAAAATCATCATAATATGTATAGATTAGCATATGATTCAATGACCATTTGCCAGAGAATTGCCTT
RR:   AATTCGGAAGGTTTTTGTTTTAGTAGTATTATACATATCTAATCGTATACTAAGTTACTGGTAAACGGTCTCTTAACGGAA
F2:              3 TTTGTTTTACTAGTATTATACATATCTAATCGTA 2


Unidirectional alignment (log-probability: -107)
 ATCATAATATGtatagattagcatatgattcaatgaccatatgctaatctatacatattatgatcattttgtttTATAGATTAGCATATGATTCAATGACCATTTGCCAGAGAA
 ATCATAATATG---------------------------------------------------------------TATAGATTAGCATATGATTCAATGACCATTTGCCAGAGAA

Template switch alignment (log-probability: -31.7)
 ATCATAATATGTATAGATTAGCATATGATTCAATGACCAT|ATGCTAATCTATACATATTATGATcATTTTGTTT|TATAGATTAGCATATGATTCAATGACCATTTGCCAGAGAA
 ATCATAATATGTATAGATTAGCATATGATTCAATGACCAT|ATGCTAATCTATACATATTATGATGATTTTGTTT|TATAGATTAGCATATGATTCAATGACCATTTGCCAGAGAA


========
Event 81
========
Phylogenetic placement: ambiguous, missing/gapped/masked alignment block
Significant comparisons: 4
Detected in comparisons: 4

Multiple sequence alignment:

    Human: ggtgcagcccgatggattcgctgatggattggatgtgggtgtagaacagagataagccgaaggctgTGAGGTCAGCGTGGTTTTGGGGGCTGGGGGAAGTCGGAAGTAAGGTTTTGGGGTGCAAGTGCAGAGATGGAGGAGCGGCTGGGCAAAGGCATGGA
          
          
    Chimp: 
          
          
  Gorilla: GGTGCAGCCCGATggattcgctgatggattggacatgggtgtggaacagagataagccgaaggctgTGAGGTCAGCGTGGTTTTGGGGGCTGGGGGAAGTCGGAAGTAAGGTTTTGGGGTGCAAGTTCAGCGATGGAGGAACGGCTGGGCAAAGGCATGGA
          
        ↑                     3   2                                                                                                     1     4                            
    Human: ggtgcagcccgatggattcgctgatggattggatgtgggtgtagaacagagataagccgaaggctgTGAGGTCAGCGTGGTTTTGGGGGCTGGGGGAAGTCGGAAGTAAGGTTTTGGGGTGCAAGTGCAGAGATGGAGGAGCGGCTGGGCAAAGGCATGGA

  Cluster:                                                                                                                               [             ]                   


Orangutan: 


Human > Gorilla
---------------
chr10:148353022-148353026

Template switch process:
F1:                                                                    L GGGGCTGGGGGAAGTCGGAAGTAAGGTTTTGGGGTGCAAGT 1
F3:                                                                                                                  4 GATGGAGGAACGGCTGGGCAAAGGCATGGACACAGGCGTGTGGAGCAGGG R
RF:    GCTGATGGATTGGATGTGGGTGTAGAACAGAGATAAGCCGAAGGCTGTGAGGTCAGCGTGGTTTTGGGGGCTGGGGGAAGTCGGAAGTAAGGTTTTGGGGTGCAAGTGCAGAGATGGAGGAGCGGCTGGGCAAAGGCATGGACACAGGCGTGTGGAGCAGGG
RR:    CGACTACCTAACCTACACCCACATCTTGTCTCTATTCGGCTTCCGACACTCCAGTCGCACCAAAACCCCCGACCCCCTTCAGCCTTCATTCCAAAACCCCACGTTCACGTCTCTACCTCCTCGCCGACCCGTTTCCGTACCTGTGTCCGCACACCTCGTCCC
F2:  3 CGACT 2


Unidirectional alignment (log-probability: -46)
 GGGCTGGGGGAAGTCGGAAGTAAGGTTTTGGGGTGCAAGTtCAGcGATGGAGGAaCGGCTGGGCAAAGGCATGGACACAGgcgtg
 GGGCTGGGGGAAGTCGGAAGTAAGGTTTTGGGGTGCAAGTGCAGAGATGGAGGAGCGGCTGGGCAAAGGCATGGACACAG-----

Template switch alignment (log-probability: -22.1)
 GGGCTGGGGGAAGTCGGAAGTAAGGTTTTGGGGTGCAAGT|TCAGC|GATGGAGGAaCGGCTGGGCAAAGGCATGGACACAGGCGTG
 GGGCTGGGGGAAGTCGGAAGTAAGGTTTTGGGGTGCAAGT|TCAGC|GATGGAGGAGCGGCTGGGCAAAGGCATGGACACAGGCGTG


========
Event 82
========
Phylogenetic placement: species tree consistent
Significant comparisons: 35
Detected in comparisons: 35

Multiple sequence alignment:

    Human: TCCTCTTACCTACTTATACCAGTATACTAAGATGTATACTACCATCTTAGTATACTGGTAGTTTTATCACAATAG
          
          
    Chimp: TCCTCTTACCTGCTTATACCAGTATACTAAGATGTATACTACCATCTTAGTATACTGGTAGTTTTATCACAATAG
          
        ↑                      1 4                   3           2                   
  Gorilla: TCCTCTTACCTACTTATACCAATA------------TACTACCATCTTAGTATACTGGTAGTTTTATCACAGTAG
        ↓                      1 4                   3           2                   
          
    Human: TCCTCTTACCTACTTATACCAGTATACTAAGATGTATACTACCATCTTAGTATACTGGTAGTTTTATCACAATAG

  Cluster:                      [             ]                                      


Orangutan: tcctcttacctacttataccagta------------tactaccatcttagtatactggtagttttatcacaatag


Gorilla > Human
---------------
chr10:116685999-116686011

Template switch process:
F1: L AAACAGTGCTGCGGTAGACATCCTCTTACCTACTTATACCA 1
F3:                                           4 TATACTACCATCTTAGTATACTGGTAGTTTTATCACAATAGG R
RF:   AAACAGTGCTGCGGTAGACATCCTCTTACCTACTTATACCAATATACTACCATCTTAGTATACTGGTAGTTTTATCACAGTAGG
RR:   TTTGTCACGACGCCATCTGTAGGAGAATGGATGAATATGGTTATATGATGGTAGAATCATATGACCATCAAAATAGTGTCATCC
F2:                                                   3 GTAGAATCATATG 2


Unidirectional alignment (log-probability: -39.2)
 AACAGTGCTGCGGTAGACATCCTCTTACCTACTTATACCAgtatactaagatgTATACTACCATCTTAGTATACTGGTAGTTTTATCACAaTA
 AACAGTGCTGCGGTAGACATCCTCTTACCTACTTATACCA------------ATATACTACCATCTTAGTATACTGGTAGTTTTATCACAGTA

Template switch alignment (log-probability: -23)
 AACAGTGCTGCGGTAGACATCCTCTTACCTACTTATACCA|GTATACTAAGATG|TATACTACCATCTTAGTATACTGGTAGTTTTATCACAaTA
 AACAGTGCTGCGGTAGACATCCTCTTACCTACTTATACCA|GTATACTAAGATG|TATACTACCATCTTAGTATACTGGTAGTTTTATCACAGTA


Gorilla > Chimp
---------------
chr10:118021159-118021171

Template switch process:
F1: L AAACAGTGCTGCGGTAGACATCCTCTTACCTGCTTATACCA 1
F3:                                           4 TATACTACCATCTTAGTATACTGGTAGTTTTATCACAATAGG R
RF:   AAACAGTGCTGCGGTAGACATCCTCTTACCTACTTATACCAATATACTACCATCTTAGTATACTGGTAGTTTTATCACAGTAGG
RR:   TTTGTCACGACGCCATCTGTAGGAGAATGGATGAATATGGTTATATGATGGTAGAATCATATGACCATCAAAATAGTGTCATCC
F2:                                                   3 GTAGAATCATATG 2


Unidirectional alignment (log-probability: -44.7)
 AACAGTGCTGCGGTAGACATCCTCTTACCTgCTTATACCAgtatactaagatgTATACTACCATCTTAGTATACTGGTAGTTTTATCACAaTA
 AACAGTGCTGCGGTAGACATCCTCTTACCTACTTATACCA------------ATATACTACCATCTTAGTATACTGGTAGTTTTATCACAGTA

Template switch alignment (log-probability: -28.5)
 AACAGTGCTGCGGTAGACATCCTCTTACCTgCTTATACCA|GTATACTAAGATG|TATACTACCATCTTAGTATACTGGTAGTTTTATCACAaTA
 AACAGTGCTGCGGTAGACATCCTCTTACCTACTTATACCA|GTATACTAAGATG|TATACTACCATCTTAGTATACTGGTAGTTTTATCACAGTA


========
Event 83
========
Phylogenetic placement: ILS consistent
Significant comparisons: 16
Detected in comparisons: 16

Multiple sequence alignment:

    Human: CCCAAAGTAATATGGTTTCCAAGGAGTACAGAAACCTTACAGAACCAAAATAAAAGCATGTAttttttt--ttAAATCAGATTTTGCCCTTTCGTTTTAAATTCAAAGCTCGGGCAATACAAGCCCTCTTTTTTTAAGCAGCACAAACATAAGTTTTCACATGAACTCAATTTAACTGCTAGTTAATG
          
        ↑                         1      4                                                                                                                                  3     2                   
    Chimp: CCCAAAGTAATATGGTTTCCA-AGAGTATCGAAACCTTACAGAACCAAAATAAAAGCATGTAtt--ttt--ttAAATCAGATTTTGCCCTTTCGTTTTAAATTCAAAGCTTGAGCAATACAAGCCCTCtttttttAAGCAGCACAAACAAAAGTTTTCACATGAACTCAATTTAACTGCTAGTTAATG
        ↓                         1      4                                                                                                                                  3     2                   
          
  Gorilla: CCCAAAGTAATATGGTTTCCAAGGAGTACAGAAACCTTACAGAACCAAAATAAAAGCATGTAttttttt--ttAAATCAGATTTTGCCCTTTCGTTTTAAATTCAAAGCTTGGGCAATACAAGCCCTCtttttttAAGCAGCACAAATATAAGTTTTCACATGAACTCAATTTAACTGCTAGTTAATG
          
          
    Human: CCCAAAGTAATATGGTTTCCAAGGAGTACAGAAACCTTACAGAACCAAAATAAAAGCATGTAttttttt--ttAAATCAGATTTTGCCCTTTCGTTTTAAATTCAAAGCTCGGGCAATACAAGCCCTCTTTTTTTAAGCAGCACAAACATAAGTTTTCACATGAACTCAATTTAACTGCTAGTTAATG

  Cluster:                      [       ]                                                                                                                                                             


Orangutan: CCCAAAGTAATACGGTTTCCAAGGAGTACAGAAACCTTACAGAACCAAAATAAAAGCATGTATTTTTTTAAAAAAATCAGATTTTGCCCTTTCGTTTTAAATTCAAAGCTTGGGCAATACAAGCCCTCTTTTTTTAAGCAGCAGAAACATAAGTTTTCACATGAACTCAATTTAACTGCTAGTTAATG


Chimp > Human
-------------
chr10:117936113-117936119

Template switch process:
F1: L TAACTATTGCATTACTGCATCCCAAAGTAATATGGTTTCCAAG 1
F3:                                                  4 GAAACCTTACAGAACCAAAATAAAAGCATGTATTTTTTTT R
RF:   TAACTATTGCATTACTGCATCCCAAAGTAATATGGTTTCCAAGAGTATCGAAACCTTACAGAACCAAAATAAAAGCATGTATTTTTTTAAATCAGATTTTGCCCTTTCGTTTTAAATTCAAAGCTTGAGCAATACAAGCCCTCTTTTTTTAAGCAGCACAAACAAAAGTTTTCACATGAACTC
RR:   ATTGATAACGTAATGACGTAGGGTTTCATTATACCAAAGGTTCTCATAGCTTTGGAATGTCTTGGTTTTATTTTCGTACATAAAAAAATTTAGTCTAAAACGGGAAAGCAAAATTTAAGTTTCGAACTCGTTATGTTCGGGAGAAAAAAATTCGTCGTGTTTGTTTTCAAAAGTGTACTTGAG
F2:                                                                                                                                                                                 3 ACATGAG 2


Unidirectional alignment (log-probability: -34.5)
 CTATTGCATTACTGCATCCCAAAGTAATATGGTTTCCAAgGAGTAcaGAAACCTTACAGAACCAAAATAAAAGCATGTATTTTTTtt
 CTATTGCATTACTGCATCCCAAAGTAATATGGTTTCCAA-GAGTATCGAAACCTTACAGAACCAAAATAAAAGCATGTATTTTTT--

Template switch alignment (log-probability: -28.2)
 CTATTGCATTACTGCATCCCAAAGTAATATGGTTTCCAAG|GAGTaCA|GAAACCTTACAGAACCAAAATAAAAGCATGTATTTTTTTt
 CTATTGCATTACTGCATCCCAAAGTAATATGGTTTCCAAG|GAGTTCA|GAAACCTTACAGAACCAAAATAAAAGCATGTATTTTTTTA


Chimp > Gorilla
---------------
chr10:132541539-132541545

Template switch process:
F1: L TAACTATTGCATTACTGCATCCCAAAGTAATATGGTTTCCAAG 1
F3:                                                  4 GAAACCTTACAGAACCAAAATAAAAGCATGTATTTTTTTT R
RF:   TAACTATTGCATTACTGCATCCCAAAGTAATATGGTTTCCAAGAGTATCGAAACCTTACAGAACCAAAATAAAAGCATGTATTTTTTTAAATCAGATTTTGCCCTTTCGTTTTAAATTCAAAGCTTGAGCAATACAAGCCCTCTTTTTTTAAGCAGCACAAACAAAAGTTTTCACATGAACTC
RR:   ATTGATAACGTAATGACGTAGGGTTTCATTATACCAAAGGTTCTCATAGCTTTGGAATGTCTTGGTTTTATTTTCGTACATAAAAAAATTTAGTCTAAAACGGGAAAGCAAAATTTAAGTTTCGAACTCGTTATGTTCGGGAGAAAAAAATTCGTCGTGTTTGTTTTCAAAAGTGTACTTGAG
F2:                                                                                                                                                                                 3 ACATGAG 2


Unidirectional alignment (log-probability: -33.1)
 CTATTGCATTACTGCATCCCAAAGTAATATGGTTTCCAAgGAGTAcaGAAACCTTACAGAACCAAAATAAAAGCATGTATTTTTTtt
 CTATTGCATTACTGCATCCCAAAGTAATATGGTTTCCAA-GAGTATCGAAACCTTACAGAACCAAAATAAAAGCATGTATTTTTT--

Template switch alignment (log-probability: -27.7)
 CTATTGCATTACTGCATCCCAAAGTAATATGGTTTCCAAG|GAGTaCA|GAAACCTTACAGAACCAAAATAAAAGCATGTATTTTTTTt
 CTATTGCATTACTGCATCCCAAAGTAATATGGTTTCCAAG|GAGTTCA|GAAACCTTACAGAACCAAAATAAAAGCATGTATTTTTTTA


========
Event 84
========
Phylogenetic placement: species tree consistent
Significant comparisons: 35
Detected in comparisons: 35

Multiple sequence alignment:

    Human: ATTTTCATGCCCTGGGTTCTGCCCGCACAGACTG------------------------TGA-----GGGCAGAGGAAGTGAGGAAGTAAGAT
          
          
    Chimp: ATTTTCATGCCCTGGGTTCTGCCCGCACAGACTG------------------------TGA-----GGGCAGAGGAAGTGAGGAAGTAAGAT
          
        ↑                     3       2    1                                      4                   
  Gorilla: ATTTTCATGCCCTGGGTTCTGCCCGCACAGACTCCCATCTCTGTAACTTCCTGGAGAGTGAATTCCTAGATGAGGAAGTGAGGAAATAAGAT
        ↓                     3       2    1                                      4                   
          
    Human: ATTTTCATGCCCTGGGTTCTGCCCGCACAGACTG------------------------TGA-----GGGCAGAGGAAGTGAGGAAGTAAGAT

  Cluster:                                  [                                    ]                    


Orangutan: ATTTTCATGCCCTGGGTTCTGCCCACACAGACACCCATCTCTGTGACTTCCTGGAGAGTGAATTCCTAGATGAGGAAGTGAGGAAGTAAGAT


Gorilla > Human
---------------
chr10:117725878-117725886

Template switch process:
F1: L CCTTTTTGATTTTCATGCCCTGGGTTCTGCCCGCACAGACT 1
F3:                                                                                4 GAGGAAGTGAGGAAGTAAGATTCATCAAGGAGATAGGTGG R
RF:   CCTTTTTGATTTTCATGCCCTGGGTTCTGCCCGCACAGACTCCCATCTCTGTAACTTCCTGGAGAGTGAATTCCTAGATGAGGAAGTGAGGAAATAAGATTCATCAAGGAGATAGGTGG
RR:   GGAAAAACTAAAAGTACGGGACCCAAGACGGGCGTGTCTGAGGGTAGAGACATTGAAGGACCTCTCACTTAAGGATCTACTCCTTCACTCCTTTATTCTAAGTAGTTCCTCTATCCACC
F2:                            3 ACGGGAGTG 2


Unidirectional alignment (log-probability: -41)
 CTTTTTGATTTTCATGCCCTGGGTTCTGCCCGCACAGAC--------------------------------------TgtgagggcaGAGGAAGTGAGGAAgTAAGATTCATCAAGGAGATAGGTGG
 CTTTTTGATTTTCATGCCCTGGGTTCTGCCCGCACAGACTCCCATCTCTGTAACTTCCTGGAGAGTGAATTCCTAGAT---------GAGGAAGTGAGGAAATAAGATTCATCAAGGAGATAGGTGG

Template switch alignment (log-probability: -27.9)
 CTTTTTGATTTTCATGCCCTGGGTTCTGCCCGCACAGACT|GTGaGGGCA|GAGGAAGTGAGGAAgTAAGATTCATCAAGGAGATAGGTGG
 CTTTTTGATTTTCATGCCCTGGGTTCTGCCCGCACAGACT|GTGCGGGCA|GAGGAAGTGAGGAAATAAGATTCATCAAGGAGATAGGTGG


Gorilla > Chimp
---------------
chr10:119070090-119070098

Template switch process:
F1: L CCTTTTTGATTTTCATGCCCTGGGTTCTGCCCGCACAGACT 1
F3:                                                                                4 GAGGAAGTGAGGAAGTAAGATTCATCAAGGAGATAGGTGG R
RF:   CCTTTTTGATTTTCATGCCCTGGGTTCTGCCCGCACAGACTCCCATCTCTGTAACTTCCTGGAGAGTGAATTCCTAGATGAGGAAGTGAGGAAATAAGATTCATCAAGGAGATAGGTGG
RR:   GGAAAAACTAAAAGTACGGGACCCAAGACGGGCGTGTCTGAGGGTAGAGACATTGAAGGACCTCTCACTTAAGGATCTACTCCTTCACTCCTTTATTCTAAGTAGTTCCTCTATCCACC
F2:                            3 ACGGGAGTG 2


Unidirectional alignment (log-probability: -41)
 CTTTTTGATTTTCATGCCCTGGGTTCTGCCCGCACAGAC--------------------------------------TgtgagggcaGAGGAAGTGAGGAAgTAAGATTCATCAAGGAGATAGGTGG
 CTTTTTGATTTTCATGCCCTGGGTTCTGCCCGCACAGACTCCCATCTCTGTAACTTCCTGGAGAGTGAATTCCTAGAT---------GAGGAAGTGAGGAAATAAGATTCATCAAGGAGATAGGTGG

Template switch alignment (log-probability: -27.9)
 CTTTTTGATTTTCATGCCCTGGGTTCTGCCCGCACAGACT|GTGaGGGCA|GAGGAAGTGAGGAAgTAAGATTCATCAAGGAGATAGGTGG
 CTTTTTGATTTTCATGCCCTGGGTTCTGCCCGCACAGACT|GTGCGGGCA|GAGGAAGTGAGGAAATAAGATTCATCAAGGAGATAGGTGG


========
Event 85
========
Phylogenetic placement: species tree consistent
Significant comparisons: 5
Detected in comparisons: 25

Multiple sequence alignment:

    Human: GGATGAAAATCATCCCCACCC----------------------------------------------------------------------------------------------------CAGGTTGTTGGAGACACTGATCCAAACCGGTGGTGATCGTGATGCATTCGAAGGCTTGCTAGTAAGTCAATGCCTTTGAACCCGG
          
          
    Chimp: --AAGAAAATCATCCCCACCC--------------------------CGGGTTGTTGGAGACACTGATCCAAACCGGTGGTGATCTTACTAGCAAGCCTTCGAATGCATCACGATCACCACCGGGTTGTTGGAGACACTGATCCAAACCGGTGGTGATCGTGATGCATTCGAAGGCTTGCTAGTAAGTCAATGCCTTTGAACCCGG
          
        ↑                                                                                                                          4                              3      1                          2                   
  Gorilla: GGAAGAAAATCATCCCCACCC----------------------------------------------------------------------------------------------------CGGGTTGTTGGAGACACTGGTCCAAACCGGTGGTGATCGTGATGCATTCGAAGGCTTGCTAGTAAGTCAATGCCTTTGAACCCGG
          
          
    Human: GGATGAAAATCATCCCCACCC----------------------------------------------------------------------------------------------------CAGGTTGTTGGAGACACTGATCCAAACCGGTGGTGATCGTGATGCATTCGAAGGCTTGCTAGTAAGTCAATGCCTTTGAACCCGG

  Cluster:                      [                                                                                                  ]                                                                                    


Orangutan: GAAAGAAAATCATCCCCACCCCCGGTTGTTGGAGACACTGATCCAAA----------------------------------------------------------------------------------------------------CTGGTGGTGATCGTGATGCACTTGAAGGCTTGCTAGTAAGTCAATGCCTTTGAACCCAG


Gorilla > Chimp
---------------
chr10:2012676-2012710

Template switch process:
F1: L TGTGACAGTGAAGAAAAT---GAAGAAAATCATCCCCACCCCGGGTTGTTGGAGACACTGATCCAAACCGGTGGTGATC 1
F3:                                         4 CCGGGTTGTTGGAGACACTGATCCAAACCGGTGGTGATCGT R
RF:   TGTGACAGTGAAGAAAATGAGGAAGAAAATCATCCCCACCCCGGGTTGTTGGAGACACTGGTCCAAACCGGTGGTGATCGTGATGCATTCGAAGGCTTGCTAGTAA
RR:   ACACTGTCACTTCTTTTACTCCTTCTTTTAGTAGGGGTGGGGCCCAACAACCTCTGTGACCAGGTTTGGCCACCACTAGCACTACGTAAGCTTCCGAACGATCATT
F2:                                                                        3 ACCACTAGCACTACGTAAGCTTCCGAACGATCATT 2


Unidirectional alignment (log-probability: -133)
 CccgggttgttggagacactgatccaaaccggtggtgatcttactagcaagccttcgaatgcatcacgatcaccaCCGGGTTGTTGGAGACACTGaTCCAAACCGGTGGTGATCG
 C--------------------------------------------------------------------------CCGGGTTGTTGGAGACACTGGTCCAAACCGGTGGTGATCG

Template switch alignment (log-probability: -41.9)
 CCCGGGTTGTTGGAGACACTGaTCCAAACCGGTGGTGATC|TTACTAGCAAGCCTTCGAATGCATCACGATCACCA|CCGGGTTGTTGGAGACACTGaTCCAAACCGGTGGTGATCG
 CCCGGGTTGTTGGAGACACTGGTCCAAACCGGTGGTGATC|TTACTAGCAAGCCTTCGAATGCATCACGATCACCA|CCGGGTTGTTGGAGACACTGGTCCAAACCGGTGGTGATCG


========
Event 86
========
Phylogenetic placement: ILS consistent
Significant comparisons: 24
Detected in comparisons: 24

Multiple sequence alignment:

    Human: GAGTTACCTTTATTCACATAATT------------------------------------------AAAAATTGTTTTCAGAtttcttttatctttaattttt
        ↓                     4                                                   13        2                   
          
    Chimp: GAGTTACCTTTATTCACATAATT---------------------AAAAATTATGTGAAAACAATTAAAAATTGTTTTCAGATTTCttttatctttgattttt
          
          
  Gorilla: GAGTTACCTTTATTCACATAATTAAAAATTATGTGAAAACAATT---------------------AAAAATTGTTTTCAGATTTCttttatctttgattttt
          
        ↑                     4                                                   13        2                   
    Human: GAGTTACCTTTATTCACATAATT------------------------------------------AAAAATTGTTTTCAGAtttcttttatctttaattttt

  Cluster:                        [                                        ]                                    


Orangutan: GATTTACCTTTATTCATATAATT------------------------------------------AAAAATTGTTTTCAGATTTCTTTTATGTTTGAttttt


Human > Chimp
-------------
chr10:22351215-22351224

Template switch process:
F1: L TTATTTCTGCCACCTGGAGAGTTACCTTTATTCACATAATTAAAAATT 1
F3:                                      4 AATTAAAAATTGTTTTCAGATTTCTTTTATCTTTGATTTTTTTT R
RF:   TTATTTCTGCCACCTGGAGAGTTACCTTTATTCACATAATTAAAAATTGTTTTCAGATTTCTTTTATCTTTAATTTTTTTT
RR:   AATAAAGACGGTGGACCTCTCAATGGAAATAAGTGTATTAATTTTTAACAAAAGTCTAAAGAAAATAGAAATTAAAAAAAA
F2:                                                 3 CAAAAGTGTA 2


Unidirectional alignment (log-probability: -55.7)
 GCCACCTGGAGAGTTACCTTTATTCACATAATTAAAAAttatgtgaaaacaattaaaaaTTGTTTTCAGATTTCTTTTATCTTTgATTTT
 GCCACCTGGAGAGTTACCTTTATTCACATAATTAAAAA---------------------TTGTTTTCAGATTTCTTTTATCTTTAATTTT

Template switch alignment (log-probability: -28.7)
 GCCACCTGGAGAGTTACCTTTATTCACATAATTAAAAATT|ATgTGAAAAC|AATTAAAAATTGTTTTCAGATTTCTTTTATCTTTgATTTT
 GCCACCTGGAGAGTTACCTTTATTCACATAATTAAAAATT|ATCTGAAAAC|AATTAAAAATTGTTTTCAGATTTCTTTTATCTTTAATTTT


Human > Gorilla
---------------
chr10:24372273-24372282

Template switch process:
F1: L TTATTTCTGCCACCTGGAGAGTTACCTTTATTCACATAATTAAAAATT 1
F3:                                      4 AATTAAAAATTGTTTTCAGATTTCTTTTATCTTTGATTTTTTTT R
RF:   TTATTTCTGCCACCTGGAGAGTTACCTTTATTCACATAATTAAAAATTGTTTTCAGATTTCTTTTATCTTTAATTTTTTTT
RR:   AATAAAGACGGTGGACCTCTCAATGGAAATAAGTGTATTAATTTTTAACAAAAGTCTAAAGAAAATAGAAATTAAAAAAAA
F2:                                                 3 CAAAAGTGTA 2


Unidirectional alignment (log-probability: -54.8)
 GCCACCTGGAGAGTTACCTTTATTCACATAAttaaaaattatgtgaaaacaaTTAAAAATTGTTTTCAGATTTCTTTTATCTTTgATTTT
 GCCACCTGGAGAGTTACCTTTATTCACATAA---------------------TTAAAAATTGTTTTCAGATTTCTTTTATCTTTAATTTT

Template switch alignment (log-probability: -28.3)
 GCCACCTGGAGAGTTACCTTTATTCACATAATTAAAAATT|ATgTGAAAAC|AATTAAAAATTGTTTTCAGATTTCTTTTATCTTTgATTTT
 GCCACCTGGAGAGTTACCTTTATTCACATAATTAAAAATT|ATCTGAAAAC|AATTAAAAATTGTTTTCAGATTTCTTTTATCTTTAATTTT


========
Event 87
========
Phylogenetic placement: species tree consistent
Significant comparisons: 5
Detected in comparisons: 35

Multiple sequence alignment:

    Human: AACACAGAAAATCTCAGTTAAC---CTAAA-------ATGTCTGCAATGTGGGGTGTTCTG
          
          
    Chimp: AACACAAAAAATCTCAGTTAAA---CTAAA-------ATGTCTGCAATGTGGGGTGTTCTG
          
        ↑                      1           3       4                   
  Gorilla: AACACAGAAAATCTCAGTTAACCATTTTAGGTCATTTTAGTCTGCAATGTGGGGTGTTCTG
          
          
    Human: AACACAGAAAATCTCAGTTAAC---CTAAA-------ATGTCTGCAATGTGGGGTGTTCTG

  Cluster:                      [                ]                     


Orangutan: 


Gorilla > Chimp
---------------
chr10:114186686-114186694

Template switch process:
F1: L GCTACATTAGTTCTCATGCAAACACAAAAAATCTCAGTTAA 1
F3:                                                             4 TCTGCAATGTGGGGTGTTCTGGTAAACCAATTATTATAT R
RF:   GCTACATTAGTTCTCATGCAAACACAGAAAATCTCAGTTAACCATTTTAGGTCATTTTAGTCTGCAATGTGGGGTGTTCTGGTAAACCAATTATTATAT
RR:   CGATGTAATCAAGAGTACGTTTGTGTCTTTTAGAGTCAATTGGTAAAATCCAGTAAAATCAGACGTTACACCCCACAAGACCATTTGGTTAATAATATA
F2:                                                     3 GTAAAATCA 2


Unidirectional alignment (log-probability: -37.1)
 CTACATTAGTTCTCATGCAAACACAaAAAATCTCAGTTAA-----------------ActaaaatGTCTGCAATGTGGGGTGTTCTGGTAAACCAATTATTATAT
 CTACATTAGTTCTCATGCAAACACAGAAAATCTCAGTTAACCATTTTAGGTCATTTTA-------GTCTGCAATGTGGGGTGTTCTGGTAAACCAATTATTATAT

Template switch alignment (log-probability: -22.4)
 CTACATTAGTTCTCATGCAAACACAaAAAATCTCAGTTAA|ACTAAAATG|TCTGCAATGTGGGGTGTTCTGGTAAACCAATTATTATAT
 CTACATTAGTTCTCATGCAAACACAGAAAATCTCAGTTAA|ACTAAAATG|TCTGCAATGTGGGGTGTTCTGGTAAACCAATTATTATAT


========
Event 88
========
Phylogenetic placement: ambiguous, species tree consistent
Significant comparisons: 3456
Detected in comparisons: 3456

Multiple sequence alignment:

    Human: AACTCCAGTACTGTAGATAAT---TTTTTAAACTGAAATCTGATTATCACGGGGTATGCTCTC
          
          
    Chimp: AACTCCAGTACTGTAGATAAT---TTTTTAAACTGAAATCTGATTATCACGGGGTATGCTCTC
        ↓                         13                24                   
        ↑                      13                   24                   
  Gorilla: AACTCCAGTACTGTAGATAATCAGATTTCAGTTTTAA---AAATTATCACGGGGTATGCTCTC
        ↓                      13                   24                   
        ↑                         13                24                   
    Human: AACTCCAGTACTGTAGATAAT---TTTTTAAACTGAAATCTGATTATCACGGGGTATGCTCTC

  Cluster:                      [                   ]                    


Orangutan: AGCTCCAGTACTGTAGATAATCAGATTTCAGTTTAAA---AAATTATCACAGGGTATG----T


Gorilla > Human
---------------
chr10:133552608-133552625

Template switch process:
F1: L ACTTCTATTCTCCTTTAATCAACTCCAGTACTGTAGATAAT 1
F3:                                                            4 ATTATCACGGGGTATGCTCTCTGATCTACAAAAAATA R
RF:   ACTTCTATTCTCCTTTAATCAACTCCAGTACTGTAGATAATCAGATTTCAGTTTTAAAAATTATCACGGGGTATGCTCTCTGATCTACAAAAAATA
RR:   TGAAGATAAGAGGAAATTAGTTGAGGTCATGACATCTATTAGTCTAAAGTCAAAATTTTTAATAGTGCCCCATACGAGAGACTAGATGTTTTTTAT
F2:                                          3 GTCTAAAGTCAAATTTTT 2


Unidirectional alignment (log-probability: -48)
 CTTCTATTCTCCTTTAATCAACTCCAGTACTGTAGATAAT----------TTTTtAAActgaaatctgATTATCACGGGGTATGCTCTCTGATCTACAAAAAATA---
 CTTCTATTCTCCTTTAATCAACTCCAGTACTGTAGATAATCAGATTTCAGTTTTAAAA----------ATTATCACGGGGTATGCTCTCTGATCTACAAAAAATAAAA

Template switch alignment (log-probability: -23.5)
 CTTCTATTCTCCTTTAATCAACTCCAGTACTGTAGATAAT|TTTTtAAACTGAAATCTG|ATTATCACGGGGTATGCTCTCTGATCTACAAAAAATA
 CTTCTATTCTCCTTTAATCAACTCCAGTACTGTAGATAAT|TTTTAAAACTGAAATCTG|ATTATCACGGGGTATGCTCTCTGATCTACAAAAAATA


Human > Gorilla
---------------
chr10:148434849-148434866

Template switch process:
F1: L ACTTCTATTCTCCTTTAATCAACTCCAGTACTGTAGATAAT 1
F3:                                                            4 ATTATCACGGGGTATGCTCTCTGATCTACAAAAAATAAAA R
RF:   ACTTCTATTCTCCTTTAATCAACTCCAGTACTGTAGATAATTTTTTAAACTGAAATCTGATTATCACGGGGTATGCTCTCTGATCTACAAAAAATAAAA
RR:   TGAAGATAAGAGGAAATTAGTTGAGGTCATGACATCTATTAAAAAATTTGACTTTAGACTAATAGTGCCCCATACGAGAGACTAGATGTTTTTTATTTT
F2:                                          3 AAAATTTTGACTTTAGAC 2


Unidirectional alignment (log-probability: -52.2)
 CTTCTATTCTCCTTTAATCAACTCCAGTACTGTAGATAATcagatttcagTTTTaAAA----------ATTATCACGGGGTATGCTCTCTGATCTACAAAAAATAaaa
 CTTCTATTCTCCTTTAATCAACTCCAGTACTGTAGATAAT----------TTTTTAAACTGAAATCTGATTATCACGGGGTATGCTCTCTGATCTACAAAAAATA---

Template switch alignment (log-probability: -23.5)
 CTTCTATTCTCCTTTAATCAACTCCAGTACTGTAGATAAT|CAGATTTCAGTTTtAAAA|ATTATCACGGGGTATGCTCTCTGATCTACAAAAAATAAAA
 CTTCTATTCTCCTTTAATCAACTCCAGTACTGTAGATAAT|CAGATTTCAGTTTAAAAA|ATTATCACGGGGTATGCTCTCTGATCTACAAAAAATAAAA


Gorilla > Chimp
---------------
chr10:135700817-135700834

Template switch process:
F1: L ACTTCTATTCTCCTTTAATCAACTCCAGTACTGTAGATAAT 1
F3:                                                            4 ATTATCACGGGGTATGCTCTCTGATCTACAAAAAATA R
RF:   ACTTCTATTCTCCTTTAATCAACTCCAGTACTGTAGATAATCAGATTTCAGTTTTAAAAATTATCACGGGGTATGCTCTCTGATCTACAAAAAATA
RR:   TGAAGATAAGAGGAAATTAGTTGAGGTCATGACATCTATTAGTCTAAAGTCAAAATTTTTAATAGTGCCCCATACGAGAGACTAGATGTTTTTTAT
F2:                                          3 GTCTAAAGTCAAATTTTT 2


Unidirectional alignment (log-probability: -48)
 CTTCTATTCTCCTTTAATCAACTCCAGTACTGTAGATAAT----------TTTTtAAActgaaatctgATTATCACGGGGTATGCTCTCTGATCTACAAAAAATA---
 CTTCTATTCTCCTTTAATCAACTCCAGTACTGTAGATAATCAGATTTCAGTTTTAAAA----------ATTATCACGGGGTATGCTCTCTGATCTACAAAAAATAAAA

Template switch alignment (log-probability: -23.5)
 CTTCTATTCTCCTTTAATCAACTCCAGTACTGTAGATAAT|TTTTtAAACTGAAATCTG|ATTATCACGGGGTATGCTCTCTGATCTACAAAAAATA
 CTTCTATTCTCCTTTAATCAACTCCAGTACTGTAGATAAT|TTTTAAAACTGAAATCTG|ATTATCACGGGGTATGCTCTCTGATCTACAAAAAATA


Chimp > Gorilla
---------------
chr10:148434849-148434866

Template switch process:
F1: L ACTTCTATTCTCCTTTAATCAACTCCAGTACTGTAGATAAT 1
F3:                                                            4 ATTATCACGGGGTATGCTCTCTGATCTACAAAAAATAAAA R
RF:   ACTTCTATTCTCCTTTAATCAACTCCAGTACTGTAGATAATTTTTTAAACTGAAATCTGATTATCACGGGGTATGCTCTCTGATCTACAAAAAATAAAA
RR:   TGAAGATAAGAGGAAATTAGTTGAGGTCATGACATCTATTAAAAAATTTGACTTTAGACTAATAGTGCCCCATACGAGAGACTAGATGTTTTTTATTTT
F2:                                          3 AAAATTTTGACTTTAGAC 2


Unidirectional alignment (log-probability: -52.2)
 CTTCTATTCTCCTTTAATCAACTCCAGTACTGTAGATAATcagatttcagTTTTaAAA----------ATTATCACGGGGTATGCTCTCTGATCTACAAAAAATAaaa
 CTTCTATTCTCCTTTAATCAACTCCAGTACTGTAGATAAT----------TTTTTAAACTGAAATCTGATTATCACGGGGTATGCTCTCTGATCTACAAAAAATA---

Template switch alignment (log-probability: -23.5)
 CTTCTATTCTCCTTTAATCAACTCCAGTACTGTAGATAAT|CAGATTTCAGTTTtAAAA|ATTATCACGGGGTATGCTCTCTGATCTACAAAAAATAAAA
 CTTCTATTCTCCTTTAATCAACTCCAGTACTGTAGATAAT|CAGATTTCAGTTTAAAAA|ATTATCACGGGGTATGCTCTCTGATCTACAAAAAATAAAA


========
Event 89
========
Phylogenetic placement: ILS consistent
Significant comparisons: 6
Detected in comparisons: 16

Multiple sequence alignment:

    Human: GGAGGAAGTACTTTGCTGTTGTAGTGGCAAATTACTCCAGATGACACTCTTTCAAGAGAAATACTCTTGAAAGAGTATTTCTAAACCATAAAGTATTCAGAGCTATTTGTGAAACACACTGATAGACTGATAACCATTCTGCATTTACATTAAAATCCATGATGCTAATGCAA
          
          
    Chimp: GGAGGAAGTACTTTGCTGTTGTTGTGGCAAATTACTCCAGATGACACT---------------CTCTTGAAAGAGTATTTCTAAACCATAAAGTATTCAGAGCTATTTGTGAAACACACTGATAGACTGATAACCATTCTGCATTTACATTAAAATCCATGATGCTAATGCAA
        ↓                                                                 31     2                                                                                 4                   
          
  Gorilla: GGAGGAAGTACTTTGCTGTTGCAGTGGCAAATTACTCCAGATGACACTCTTTCAAGAGAAATACTCTTGAAAGAGTATTTCTAAACCATAAAGTATTCAGAGCTATTTGTGAAACACACTGATAGACTGATAACCATTCTGCATTTACATTAAAATCCATGATGCTAGTGCAA
          
          
    Human: GGAGGAAGTACTTTGCTGTTGTAGTGGCAAATTACTCCAGATGACACTCTTTCAAGAGAAATACTCTTGAAAGAGTATTTCTAAACCATAAAGTATTCAGAGCTATTTGTGAAACACACTGATAGACTGATAACCATTCTGCATTTACATTAAAATCCATGATGCTAATGCAA

  Cluster:                      []                                                                                                                                                     


Orangutan: GGAGGGAGTACTTTGCTGTCATAGTGGCAAATTACTCCAGATGATACT---------------CTCTTGAAGGAGTATTTCTAAACCATAAAGTATTCAGAGCTATTTGTGAAACACACTGATAGACTGATAACCATTCTGCATTTACATTAAAATCTATGATGCCAATGCAA


Chimp > Gorilla
---------------
chr10:125163617-125163623

Template switch process:
F1: L TTAGCTCCATCCAGCTTGGGGGAGGAAGTACTTTGCTGTTGCAGTGGCAAATTACTCCAGATGACACTCT 1
F3:                                                                                                                    4 GAAATA R
RF:   TTAGCTCCATCCAGCTTGGGGGAGGAAGTACTTTGCTGTTGTTGTGGCAAATTACTCCAGATGACACTCTCTTGAAAGAGTATTTCTAAACCATAAAGTATTCAGAGCTATTTGTGAAACA
RR:   AATCGAGGTAGGTCGAACCCCCTCCTTCATGAAACGACAACAACACCGTTTAATGAGGTCTACTGTGAGAGAACTTTCTCATAAAGATTTGGTATTTCATAAGTCTCGATAAACACTTTGT
F2:                                                                      3 AGAACTT 2


Unidirectional alignment (log-probability: -40.3)
 CTTTGCTGTTGcaGTGGCAAATTACTCCAGATGACACTctttcaagagaaata
 CTTTGCTGTTGTTGTGGCAAATTACTCCAGATGACACT---------------

Template switch alignment (log-probability: -33)
 CTTTGCTGTTGcaGTGGCAAATTACTCCAGATGACACTCT|TTCAAGA|GAAAtA
 CTTTGCTGTTGTTGTGGCAAATTACTCCAGATGACACTCT|TTCAAGA|GAAACA


========
Event 90
========
Phylogenetic placement: species tree consistent
Significant comparisons: 6
Detected in comparisons: 46

Multiple sequence alignment:

    Human: AGTTAAATGAATATGCAAATTCAATGAGT---GTTATTCAAATTGAATAAATACTATCAACCAACTAAATGACTA
          
          
    Chimp: AGTTAAATGAATATGCAAATTCAATGAGT---GATATTCAAATTGAATAAATACTATCAACCAACTAAATGACTA
        ↓                             1      3                 4 2                   
          
  Gorilla: AGTTAAATGAATATGCAAATTTAGTGAGAGTATTTATTCAATTTGAATA---ACAATCAACCAACTAAATGACTA
          
          
    Human: AGTTAAATGAATATGCAAATTCAATGAGT---GTTATTCAAATTGAATAAATACTATCAACCAACTAAATGACTA

  Cluster:                      [                                ]                   


Orangutan: 


Chimp > Gorilla
---------------
chr10:125284411-125284431

Template switch process:
F1: L CAGTCCTGTGTGAGAGTGAAAGTTAAATGAATATGCAAATTTAGTGAG 1
F3:                                                                      4 ACAATCAACCAACTAAATGACTAAAATAATGAAATTACTAAAT R
RF:   CAGTCCTGTGTGAGAGTGAAAGTTAAATGAATATGCAAATTCAATGAGTGATATTCAAATTGAATAAATACTATCAACCAACTAAATGACTAAAATAATGAAATTACTAAAT
RR:   GTCAGGACACACTCTCACTTTCAATTTACTTATACGTTTAAGTTACTCACTATAAGTTTAACTTATTTATGATAGTTGGTTGATTTACTGATTTTATTACTTTAATGATTTA
F2:                                                    3 ATAAGTTTAACTTATTTATGA 2


Unidirectional alignment (log-probability: -57.7)
 TGTGAGAGTGAAAGTTAAATGAATATGCAAAT----TtAGTGAgagtattTATTCAAtTTGAATA---ACaATCAACCAACTAAATGACTAAAATAATGAAATTACTA
 TGTGAGAGTGAAAGTTAAATGAATATGCAAATTCAATGAGTGA-------TATTCAAATTGAATAAATACTATCAACCAACTAAATGACTAAAATAATGAAATTACTA

Template switch alignment (log-probability: -35.2)
 TGTGAGAGTGAAAGTTAAATGAATATGCAAATTtAgTGAG|AGTATTTATTCAATTTGAATA|ACaATCAACCAACTAAATGACTAAAATAATGAAATTACTA
 TGTGAGAGTGAAAGTTAAATGAATATGCAAATTCAATGAG|AGTATTTATTCAATTTGAATA|ACTATCAACCAACTAAATGACTAAAATAATGAAATTACTA


========
Event 91
========
Phylogenetic placement: species tree consistent
Significant comparisons: 46
Detected in comparisons: 46

Multiple sequence alignment:

    Human: GCAAAATGGACAGGTACAAGGCGAG----AGTGTGGTACTCTCACTAAGAACGGAGAAAATTCACTTAGCTTTGTACGTCAGTTTAGGGATACTAATGCG
          
          
    Chimp: GCAAAATGGACAGGTACAAGGTGAG----AGTGTGGTACTCTCACTAAGAACGGAGAAAATTCACTTAGCTTTGTACGTCAGTTTAGGGATACTAATGCC
        ↓                              1  4                                          3    2                   
          
  Gorilla: GCAAAATGGACAGGTACAAGGCGAGGACGTATGTGGTACTCTCACTAAGAACGGAGACAATTCACTTAGCTTTGTACGTCAGTTTAGGGATACTAATGCA
          
        ↑                              1  4                                          3    2                   
    Human: GCAAAATGGACAGGTACAAGGCGAG----AGTGTGGTACTCTCACTAAGAACGGAGAAAATTCACTTAGCTTTGTACGTCAGTTTAGGGATACTAATGCG

  Cluster:                      [        ]                                                                    


Orangutan: GCAAAATGGACAGGTACAAGGCGAGGACATATGTGGTACTCTCACTAAGAACGGAGAAAATTCACTTAGCTTTGCACGTCAGTTTAGGGATACTAATGCA


Human > Gorilla
---------------
chr10:146199363-146199368

Template switch process:
F1: L CACTCTCCCTGCCTCAGCAAAATGGACAGGTACAAGGCGAG 1
F3:                                            4 TGTGGTACTCTCACTAAGAACGGAGACAATTCACTTAGCT R
RF:   CACTCTCCCTGCCTCAGCAAAATGGACAGGTACAAGGCGAGAGTGTGGTACTCTCACTAAGAACGGAGAAAATTCACTTAGCTTTGTACGTC
RR:   GTGAGAGGGACGGAGTCGTTTTACCTGTCCATGTTCCGCTCTCACACCATGAGAGTGATTCTTGCCTCTTTTAAGTGAATCGAAACATGCAG
F2:                                                                                       3 ATGCAG 2


Unidirectional alignment (log-probability: -33.2)
 ACTCTCCCTGCCTCAGCAAAATGGACAGGTACAAGGCGAggacGtaTGTGGTACTCTCACTAAGAACGGAGAcAATTCACTTAGCT
 ACTCTCCCTGCCTCAGCAAAATGGACAGGTACAAGGCGA----GAGTGTGGTACTCTCACTAAGAACGGAGAAAATTCACTTAGCT

Template switch alignment (log-probability: -22)
 ACTCTCCCTGCCTCAGCAAAATGGACAGGTACAAGGCGAG|GACGTA|TGTGGTACTCTCACTAAGAACGGAGAcAATTCACTTAGCT
 ACTCTCCCTGCCTCAGCAAAATGGACAGGTACAAGGCGAG|GACGTA|TGTGGTACTCTCACTAAGAACGGAGAAAATTCACTTAGCT


Chimp > Gorilla
---------------
chr10:146199363-146199368

Template switch process:
F1: L ACATCACTCTCCCTGCCTCAGCAAAATGGACAGGTACAAGGCGAG 1
F3:                                                4 TGTGGTACTCTCACTAAGAACGGAGACAATTCACTTAGCT R
RF:   ACATCACTCTCCCTGCCTCAGCAAAATGGACAGGTACAAGGTGAGAGTGTGGTACTCTCACTAAGAACGGAGAAAATTCACTTAGCTTTGTACGTC
RR:   TGTAGTGAGAGGGACGGAGTCGTTTTACCTGTCCATGTTCCACTCTCACACCATGAGAGTGATTCTTGCCTCTTTTAAGTGAATCGAAACATGCAG
F2:                                                                                           3 ATGCAG 2


Unidirectional alignment (log-probability: -38.8)
 ACTCTCCCTGCCTCAGCAAAATGGACAGGTACAAGGcGAggacGtaTGTGGTACTCTCACTAAGAACGGAGAcAATTCACTTAGCT
 ACTCTCCCTGCCTCAGCAAAATGGACAGGTACAAGGTGA----GAGTGTGGTACTCTCACTAAGAACGGAGAAAATTCACTTAGCT

Template switch alignment (log-probability: -27.6)
 ACTCTCCCTGCCTCAGCAAAATGGACAGGTACAAGGcGAG|GACGTA|TGTGGTACTCTCACTAAGAACGGAGAcAATTCACTTAGCT
 ACTCTCCCTGCCTCAGCAAAATGGACAGGTACAAGGTGAG|GACGTA|TGTGGTACTCTCACTAAGAACGGAGAAAATTCACTTAGCT


========
Event 92
========
Phylogenetic placement: ambiguous, species tree consistent
Significant comparisons: 3456
Detected in comparisons: 3456

Multiple sequence alignment:

    Human: TTAAGAATTTATATACACTTACATGCAGTGTGCCTTTAACACCACTCTAAAAACAGA
          
          
    Chimp: TTAAGAATTTATATACACTTACATGCAGTGTGCCTTTAACACCACTCTAAAAACAGA
        ↓                      13             24                   
        ↑                      13             24                   
  Gorilla: TTAAGAATTTATATACACTTAAAGGCACACTGCATGTAACACCACTCTAAAAACAGA
        ↓                      13             24                   
        ↑                      13             24                   
    Human: TTAAGAATTTATATACACTTACATGCAGTGTGCCTTTAACACCACTCTAAAAACAGA

  Cluster:                      [             ]                    


Orangutan: TTAAGAATTTATATACACTTATATGCAGTGTGCCTTTAACACCACTCTAAAAACAGA


Gorilla > Human
---------------
chr10:112059462-112059476

Template switch process:
F1: L CCACCACGCCCGGCCAGCATTTAAGAATTTATATACACTTA 1
F3:                                                         4 TAACACCACTCTAAAAACAGACTGAAAATGATCCAGAATC R
RF:   CCACCACACCCGGCCAGCATTTAAGAATTTATATACACTTAAAGGCACACTGCATGTAACACCACTCTAAAAACAGACTGAAAATGATCCAGAATC
RR:   GGTGGTGTGGGCCGGTCGTAAATTCTTAAATATATGTGAATTTCCGTGTGACGTACATTGTGGTGAGATTTTTGTCTGACTTTTACTAGGTCTTAG
F2:                                          3 TTCCGTGTGACGTAC 2


Unidirectional alignment (log-probability: -42.6)
 CACCACgCCCGGCCAGCATTTAAGAATTTATATACACTTA-----------CATGcagtgtgccttTAACACCACTCTAAAAACAGACTGAAAATGATCCAGAATC
 CACCACACCCGGCCAGCATTTAAGAATTTATATACACTTAAAGGCACACTGCATG-----------TAACACCACTCTAAAAACAGACTGAAAATGATCCAGAATC

Template switch alignment (log-probability: -23.2)
 CACCACgCCCGGCCAGCATTTAAGAATTTATATACACTTA|CATGCAGTGTGCCTT|TAACACCACTCTAAAAACAGACTGAAAATGATCCAGAATC
 CACCACACCCGGCCAGCATTTAAGAATTTATATACACTTA|CATGCAGTGTGCCTT|TAACACCACTCTAAAAACAGACTGAAAATGATCCAGAATC


Human > Gorilla
---------------
chr10:124081538-124081552

Template switch process:
F1: L CCACCACACCCGGCCAGCATTTAAGAATTTATATACACTTA 1
F3:                                                         4 TAACACCACTCTAAAAACAGACTGAAAATGATCCAGAATC R
RF:   CCACCACGCCCGGCCAGCATTTAAGAATTTATATACACTTACATGCAGTGTGCCTTTAACACCACTCTAAAAACAGACTGAAAATGATCCAGAATC
RR:   GGTGGTGCGGGCCGGTCGTAAATTCTTAAATATATGTGAATGTACGTCACACGGAAATTGTGGTGAGATTTTTGTCTGACTTTTACTAGGTCTTAG
F2:                                          3 GTACGTCACACGGAA 2


Unidirectional alignment (log-probability: -42.6)
 CACCACaCCCGGCCAGCATTTAAGAATTTATATACACTTAaaggcacactgCATG-----------TAACACCACTCTAAAAACAGACTGAAAATGATCCAGAATC
 CACCACGCCCGGCCAGCATTTAAGAATTTATATACACTTA-----------CATGCAGTGTGCCTTTAACACCACTCTAAAAACAGACTGAAAATGATCCAGAATC

Template switch alignment (log-probability: -23.2)
 CACCACaCCCGGCCAGCATTTAAGAATTTATATACACTTA|AAGGCACACTGCATG|TAACACCACTCTAAAAACAGACTGAAAATGATCCAGAATC
 CACCACGCCCGGCCAGCATTTAAGAATTTATATACACTTA|AAGGCACACTGCATG|TAACACCACTCTAAAAACAGACTGAAAATGATCCAGAATC


Gorilla > Chimp
---------------
chr10:113381296-113381310

Template switch process:
F1: L CCACCACGCCCGGCCAGCCTTTAAGAATTTATATACACTTA 1
F3:                                                         4 TAACACCACTCTAAAAACAGACTGAAAATGATCCAGAATC R
RF:   CCACCACACCCGGCCAGCATTTAAGAATTTATATACACTTAAAGGCACACTGCATGTAACACCACTCTAAAAACAGACTGAAAATGATCCAGAATC
RR:   GGTGGTGTGGGCCGGTCGTAAATTCTTAAATATATGTGAATTTCCGTGTGACGTACATTGTGGTGAGATTTTTGTCTGACTTTTACTAGGTCTTAG
F2:                                          3 TTCCGTGTGACGTAC 2


Unidirectional alignment (log-probability: -48.1)
 CACCACgCCCGGCCAGCcTTTAAGAATTTATATACACTTA-----------CATGcagtgtgccttTAACACCACTCTAAAAACAGACTGAAAATGATCCAGAATC
 CACCACACCCGGCCAGCATTTAAGAATTTATATACACTTAAAGGCACACTGCATG-----------TAACACCACTCTAAAAACAGACTGAAAATGATCCAGAATC

Template switch alignment (log-probability: -28.7)
 CACCACgCCCGGCCAGCcTTTAAGAATTTATATACACTTA|CATGCAGTGTGCCTT|TAACACCACTCTAAAAACAGACTGAAAATGATCCAGAATC
 CACCACACCCGGCCAGCATTTAAGAATTTATATACACTTA|CATGCAGTGTGCCTT|TAACACCACTCTAAAAACAGACTGAAAATGATCCAGAATC


Chimp > Gorilla
---------------
chr10:124081538-124081552

Template switch process:
F1: L CCACCACACCCGGCCAGCATTTAAGAATTTATATACACTTA 1
F3:                                                         4 TAACACCACTCTAAAAACAGACTGAAAATGATCCAGAATC R
RF:   CCACCACGCCCGGCCAGCCTTTAAGAATTTATATACACTTACATGCAGTGTGCCTTTAACACCACTCTAAAAACAGACTGAAAATGATCCAGAATC
RR:   GGTGGTGCGGGCCGGTCGGAAATTCTTAAATATATGTGAATGTACGTCACACGGAAATTGTGGTGAGATTTTTGTCTGACTTTTACTAGGTCTTAG
F2:                                          3 GTACGTCACACGGAA 2


Unidirectional alignment (log-probability: -48.1)
 CACCACaCCCGGCCAGCaTTTAAGAATTTATATACACTTAaaggcacactgCATG-----------TAACACCACTCTAAAAACAGACTGAAAATGATCCAGAATC
 CACCACGCCCGGCCAGCCTTTAAGAATTTATATACACTTA-----------CATGCAGTGTGCCTTTAACACCACTCTAAAAACAGACTGAAAATGATCCAGAATC

Template switch alignment (log-probability: -28.7)
 CACCACaCCCGGCCAGCaTTTAAGAATTTATATACACTTA|AAGGCACACTGCATG|TAACACCACTCTAAAAACAGACTGAAAATGATCCAGAATC
 CACCACGCCCGGCCAGCCTTTAAGAATTTATATACACTTA|AAGGCACACTGCATG|TAACACCACTCTAAAAACAGACTGAAAATGATCCAGAATC


========
Event 93
========
Phylogenetic placement: species tree consistent
Significant comparisons: 13
Detected in comparisons: 13

Multiple sequence alignment:

    Human: TCCTTTCATTAAATTTAAAGTACATCTTTATGTACTACAGGGAGGGAAGCTACAGGAGTC
          
        ↑                     3               4   2                   
    Chimp: TCCTTTCATTAAATTTAAAGTACA-----------TAAAGGGAGGGAAGCTACAGGAGTC
          
          
  Gorilla: TCCTTTCATTAAATTTAAAGTACA-----------TAAAGGGAGGGAAGCTACAGGAGTC
        ↓                     3               4   2                   
          
    Human: TCCTTTCATTAAATTTAAAGTACATCTTTATGTACTACAGGGAGGGAAGCTACAGGAGTC

  Cluster:                         [            ]                     


Orangutan: TCCTTTCATTAAATTTAAAGTACA-----------TAAAGGGAGGGAAGCTACAGGAGTC


Chimp > Human
-------------
chr10:131681640-131681649

Template switch process:
F1: L GTTCCAAAATCCTCTGCTCCTTTCATTAAATTTAAAGTACAT 1
F3:                                          4 TACAGGGAGGGAAGCTACAGGAGTCTGAAACAGCAGAATATGC R
RF:   GTTCCAAAATCCTCTGCTCCTTTCATTAAATTTAAAGTACATAAAGGGAGGGAAGCTACAGGAGTCTGAAAGAGCAGAATATGC
RR:   CAAGGTTTTAGGAGACGAGGAAAGTAATTTAAATTTCATGTATTTCCCTCCCTTCGATGTCCTCAGACTTTCTCGTCTTATACG
F2:                                     3 CATGTATTTC 2


Unidirectional alignment (log-probability: -38.7)
 TCCAAAATCCTCTGCTCCTTTCATTAAATTTAAAGTACAtctttatgtacTAcAGGGAGGGAAGCTACAGGAGTCTGAAAcAGCAGAATA
 TCCAAAATCCTCTGCTCCTTTCATTAAATTTAAAGTACA-----------TAAAGGGAGGGAAGCTACAGGAGTCTGAAAGAGCAGAATA

Template switch alignment (log-probability: -28.6)
 TCCAAAATCCTCTGCTCCTTTCATTAAATTTAAAGTACAT|CTTTATGTAC|TAcAGGGAGGGAAGCTACAGGAGTCTGAAAcAGCAGAATA
 TCCAAAATCCTCTGCTCCTTTCATTAAATTTAAAGTACAT|CTTTATGTAC|TAAAGGGAGGGAAGCTACAGGAGTCTGAAAGAGCAGAATA


Gorilla > Human
---------------
chr10:131681640-131681649

Template switch process:
F1: L GTTCCAAAATCCTCTGCTCCTTTCATTAAATTTAAAGTACAT 1
F3:                                          4 TACAGGGAGGGAAGCTACAGGAGTCTGAAACAGCAGAATATGC R
RF:   GTTCCAAAATCCTCTGCTCCTTTCATTAAATTTAAAGTACATAAAGGGAGGGAAGCTACAGGAGTCTGAAACAGCAGAATATGC
RR:   CAAGGTTTTAGGAGACGAGGAAAGTAATTTAAATTTCATGTATTTCCCTCCCTTCGATGTCCTCAGACTTTGTCGTCTTATACG
F2:                                     3 CATGTATTTC 2


Unidirectional alignment (log-probability: -32.3)
 TCCAAAATCCTCTGCTCCTTTCATTAAATTTAAAGTACAtctttatgtacTAcAGGGAGGGAAGCTACAGGAGTCTGAAACAGCAGAATA
 TCCAAAATCCTCTGCTCCTTTCATTAAATTTAAAGTACA-----------TAAAGGGAGGGAAGCTACAGGAGTCTGAAACAGCAGAATA

Template switch alignment (log-probability: -22.6)
 TCCAAAATCCTCTGCTCCTTTCATTAAATTTAAAGTACAT|CTTTATGTAC|TAcAGGGAGGGAAGCTACAGGAGTCTGAAACAGCAGAATA
 TCCAAAATCCTCTGCTCCTTTCATTAAATTTAAAGTACAT|CTTTATGTAC|TAAAGGGAGGGAAGCTACAGGAGTCTGAAACAGCAGAATA


========
Event 94
========
Phylogenetic placement: ambiguous, species tree or ILS consistent
Significant comparisons: 256
Detected in comparisons: 1256

Multiple sequence alignment:

    Human: TTTAAACCATTGTTAAACTTTATTTTTAAATTATGAATGGTAAAGGAGCATTTCAAAATCATCT
        ↓                       13                24                      
          
    Chimp: TTTAAACCATTGTTAAACTTTACCATTCAGAATTTAAAAATAAAGGAGCATTTCAAAATCATCT
        ↓                       13                24                      
        ↑                     3 1                 2   4                   
  Gorilla: TTTAAACCATTGTTAAACTTTATTTTTAAATTCTGAATGGTACAGGAGCATTTCAAAATCATCT
          
          
    Human: TTTAAACCATTGTTAAACTTTATTTTTAAATTATGAATGGTAAAGGAGCATTTCAAAATCATCT

  Cluster:                       [                   ]                    


Orangutan: TTTAAACCATTGTTAAACTTTATTTTTAAATTCTGAATGGTAAAGGAGCATTTCAAAATCATCT


Human > Chimp
-------------
chr10:112792685-112792702

Template switch process:
F1: L CATTTTAATCCATTCTGAATTTAAACCATTGTTAAACTTTA 1
F3:                                                            4 TAAAGGAGCATTTCAAAATCATCTCAATAAACGATCTTTA R
RF:   CATTTTAATCCATTCTGAATTTAAACCATTGTTAAACTTTATTTTTAAATTATGAATGGTAAAGGAGCATTTCAAAATCATCTCAATAAACGATCTTTA
RR:   GTAAAATTAGGTAAGACTTAAATTTGGTAACAATTTGAAATAAAAATTTAATACTTACCATTTCCTCGTAAAGTTTTAGTAGAGTTATTTGCTAGAAAT
F2:                                          3 AAAAATTTAAGACTTACC 2


Unidirectional alignment (log-probability: -47.9)
 ATTTTAATCCATTCTGAATTTAAACCATTGTTAAACTTTA------------------ccattcagaatttaaaaaTAAAGGAGCATTTCAAAATCATCTCAATAAACGATCTTTA
 ATTTTAATCCATTCTGAATTTAAACCATTGTTAAACTTTATTTTTAAATTATGAATGG------------------TAAAGGAGCATTTCAAAATCATCTCAATAAACGATCTTTA

Template switch alignment (log-probability: -23.5)
 ATTTTAATCCATTCTGAATTTAAACCATTGTTAAACTTTA|CCATTCAgAATTTAAAAA|TAAAGGAGCATTTCAAAATCATCTCAATAAACGATCTTTA
 ATTTTAATCCATTCTGAATTTAAACCATTGTTAAACTTTA|CCATTCATAATTTAAAAA|TAAAGGAGCATTTCAAAATCATCTCAATAAACGATCTTTA


Gorilla > Chimp
---------------
chr10:112792685-112792705

Template switch process:
F1: L CATTTTAATCCATTCTGAATTTAAACCATTGTTAAACTTTA 1
F3:                                                               4 AGGAGCATTTCAAAATCATCTCAATAAACGATCTTTAAAA R
RF:   CATTTTAATCCATTCTGAATTTAAACCATTGTTAAACTTTATTTTTAAATTCTGAATGGTACAGGAGCATTTCAAAATCATCTCAATAAACGATCTTTAAAA
RR:   GTAAAATTAGGTAAGACTTAAATTTGGTAACAATTTGAAATAAAAATTTAAGACTTACCATGTCCTCGTAAAGTTTTAGTAGAGTTATTTGCTAGAAATTTT
F2:                                       3 AATAAAAATTTAAGACTTACC 2


Unidirectional alignment (log-probability: -50.4)
 ATTTTAATCCATTCTGAATTTAAACCATTGTTAAACTTT--------------------ACcattcagaatttaaaaataaAGGAGCATTTCAAAATCATCTCAATAAACGATCTTTAAAA
 ATTTTAATCCATTCTGAATTTAAACCATTGTTAAACTTTATTTTTAAATTCTGAATGGTAC--------------------AGGAGCATTTCAAAATCATCTCAATAAACGATCTTTAAAA

Template switch alignment (log-probability: -18.4)
 ATTTTAATCCATTCTGAATTTAAACCATTGTTAAACTTTA|CCATTCAGAATTTAAAAATAA|AGGAGCATTTCAAAATCATCTCAATAAACGATCTTTAAAA
 ATTTTAATCCATTCTGAATTTAAACCATTGTTAAACTTTA|CCATTCAGAATTTAAAAATAA|AGGAGCATTTCAAAATCATCTCAATAAACGATCTTTAAAA


Chimp > Gorilla
---------------
chr10:123489742-123489759

Template switch process:
F1: L CATTTTAATCCATTCTGAATTTAAACCATTGTTAAACTTTA 1
F3:                                                            4 TACAGGAGCATTTCAAAATCATCTCAATAAACGATCTTTAAAA R
RF:   CATTTTAATCCATTCTGAATTTAAACCATTGTTAAACTTTACCATTCAGAATTTAAAAATAAAGGAGCATTTCAAAATCATCTCAATAAACGATCTTTAAAA
RR:   GTAAAATTAGGTAAGACTTAAATTTGGTAACAATTTGAAATGGTAAGTCTTAAATTTTTATTTCCTCGTAAAGTTTTAGTAGAGTTATTTGCTAGAAATTTT
F2:                                          3 GGTAAGTCTTAAATTTTT 2


Unidirectional alignment (log-probability: -50.4)
 ATTTTAATCCATTCTGAATTTAAACCATTGTTAAACTTtatttttaaattctgaatggTAC--------------------AGGAGCATTTCAAAATCATCTCAATAAACGATCTTTA
 ATTTTAATCCATTCTGAATTTAAACCATTGTTAAACTT--------------------TACCATTCAGAATTTAAAAATAAAGGAGCATTTCAAAATCATCTCAATAAACGATCTTTA

Template switch alignment (log-probability: -23.6)
 ATTTTAATCCATTCTGAATTTAAACCATTGTTAAACTTTA|TTTTTAAATTCTGAATGG|TAcAGGAGCATTTCAAAATCATCTCAATAAACGATCTTTA
 ATTTTAATCCATTCTGAATTTAAACCATTGTTAAACTTTA|TTTTTAAATTCTGAATGG|TAAAGGAGCATTTCAAAATCATCTCAATAAACGATCTTTA


========
Event 95
========
Phylogenetic placement: species tree consistent
Significant comparisons: 4
Detected in comparisons: 46

Multiple sequence alignment:

    Human: GCTAATGGGGACTTTGAAGAGAAGTGAACTCTCTGGGCCCAAGCGGAAGGCAGGAGAG---------CCCATGAAATGTGAAGGTATT
          
          
    Chimp: GCTAATGGGGACTTTGAAGAGAAGTGAACTCTCTGGGCCCAAGCAGAAGGCAGGAGAG---------CCCATGAAATGTGAAGGTATT
          
          
  Gorilla: GCTAATGGGGACTTTGAAGAGAAGTGAACTCTCTGGGCCCAAGCGGAAGGCA-GAGAGTTCACTTCTGCCATGAAATGTGAAGGTATT
          
        ↑                     3           2                    1              4                   
    Human: GCTAATGGGGACTTTGAAGAGAAGTGAACTCTCTGGGCCCAAGCGGAAGGCAGGAGAG---------CCCATGAAATGTGAAGGTATT

  Cluster:                                                     [              ]                   


Orangutan: GCTAATGGGGACTTTGAAGAGAAGTGAACCCTCTGGGCCCAAGCAGAAGGCGGGAGAG---------CCCATGAAATGTGAAGGTATT


Human > Gorilla
---------------
chr10:123182619-123182631

Template switch process:
F1: L CTTTGAAGAGAAGTGAACTCTCTGGGCCCAAGCGGAAGGCAG 1
F3:                                                4 GCCATGAAATGTGAAGGTATTTGGATGGTGGCAGAATAGTG R
RF:   CTTTGAAGAGAAGTGAACTCTCTGGGCCCAAGCGGAAGGCAGGAGAGCCCATGAAATGTGAAGGTATTTGGATGGTGGCAGAATAGTG
RR:   GAAACTTCTCTTCACTTGAGAGACCCGGGTTCGCCTTCCGTCCTCTCGGGTACTTTACACTTCCATAAACCTACCACCGTCTTATCAC
F2:         3 TCTTCACTTGAGA 2


Unidirectional alignment (log-probability: -39.2)
 TTGAAGAGAAGTGAACTCTCTGGGCCCAAGCGGAAGGCA-GAGAGttcacttctgCCATGAAATGTGAAGGTATTTGGATGGTGGCAGAATAGT
 TTGAAGAGAAGTGAACTCTCTGGGCCCAAGCGGAAGGCAGGAGAG---------CCCATGAAATGTGAAGGTATTTGGATGGTGGCAGAATAGT

Template switch alignment (log-probability: -23)
 TTGAAGAGAAGTGAACTCTCTGGGCCCAAGCGGAAGGCAG|AGAGTTCACTTCT|gCCATGAAATGTGAAGGTATTTGGATGGTGGCAGAATAGT
 TTGAAGAGAAGTGAACTCTCTGGGCCCAAGCGGAAGGCAG|AGAGTTCACTTCT|CCCATGAAATGTGAAGGTATTTGGATGGTGGCAGAATAGT


========
Event 96
========
Phylogenetic placement: ambiguous, species tree or ILS consistent
Significant comparisons: 12
Detected in comparisons: 1256

Multiple sequence alignment:

    Human: TCAAAATACATGTAAATTGATAAATTATGTGAGCTTTGTTCTCTTAA-TTATCAATAAGTAGAGAATGT
        ↓                        13                       24                   
        ↑                         13                      24                   
    Chimp: TCAAAATACATGTAAATTGAT-AATTAAGAGAACAAAGCTCACATAATTTATCAATAAGTAGAGAATGT
          
          
  Gorilla: TCAAAATACATGTAAATTGATAAATTATGTGGGCTTTGTTCTCTTAG-TTATCAATAAGTAGAGAATGT
          
          
    Human: TCAAAATACATGTAAATTGATAAATTATGTGAGCTTTGTTCTCTTAA-TTATCAATAAGTAGAGAATGT

  Cluster:                      [                         ]                    


Orangutan: TCAAAATAGATGTAAATTGATAAATTATGTGAGATTTGTTCTCTTAA-TTATCAATAAGTAGAGAATGT


Chimp > Human
-------------
chr10:108382618-108382641

Template switch process:
F1: L ATTACAATTGGATTTTTTGGTCAAAATACATGTAAATTGATAA 1
F3:                                                                    4 TTATCAATAAGTAGAGAATGTAATAGGAAACTCCGAAAGA R
RF:   ATTACAATTGGATTTTTTGGTCAAAATACATGTAAATTGATAATTAAGAGAACAAAGCTCACATAATTTATCAATAAGTAGAGAATGTAATAGGAAACTCCGAAAGA
RR:   TAATGTTAACCTAAAAAACCAGTTTTATGTACATTTAACTATTAATTCTCTTGTTTCGAGTGTATTAAATAGTTATTCATCTCTTACATTATCCTTTGAGGCTTTCT
F2:                                            3 AATTCTCTTGTTTCGAGTGTATTA 2


Unidirectional alignment (log-probability: -51)
 ACAATTGGATTTTTTGGTCAAAATACATGTAAATTGATAAattatgtgagctttgttctcTTAA--------------------TTATCAATAAGTAGAGAATGTAATAGGAAACTCCGAAAGA
 ACAATTGGATTTTTTGGTCAAAATACATGTAAATTGATAA--------------------TTAAGAGAACAAAGCTCACATAATTTATCAATAAGTAGAGAATGTAATAGGAAACTCCGAAAGA

Template switch alignment (log-probability: -18.3)
 ACAATTGGATTTTTTGGTCAAAATACATGTAAATTGATAA|ATTATGTGAGCTTTGTTCTCTTAA|TTATCAATAAGTAGAGAATGTAATAGGAAACTCCGAAAGA
 ACAATTGGATTTTTTGGTCAAAATACATGTAAATTGATAA|ATTATGTGAGCTTTGTTCTCTTAA|TTATCAATAAGTAGAGAATGTAATAGGAAACTCCGAAAGA


Human > Chimp
-------------
chr10:109639973-109639996

Template switch process:
F1: L ATTACAATTGGATTTTTTGGTCAAAATACATGTAAATTGATAA 1
F3:                                                                    4 TTATCAATAAGTAGAGAATGTAATAGGAAACTCCGAAAGA R
RF:   ATTACAATTGGATTTTTTGGTCAAAATACATGTAAATTGATAAATTATGTGAGCTTTGTTCTCTTAATTATCAATAAGTAGAGAATGTAATAGGAAACTCCGAAAGA
RR:   TAATGTTAACCTAAAAAACCAGTTTTATGTACATTTAACTATTTAATACACTCGAAACAAGAGAATTAATAGTTATTCATCTCTTACATTATCCTTTGAGGCTTTCT
F2:                                            3 TAATACACTCGAAACAAGAGAATT 2


Unidirectional alignment (log-probability: -51)
 ACAATTGGATTTTTTGGTCAAAATACATGTAAATTGATAA--------------------TTAAgagaacaaagctcacataatTTATCAATAAGTAGAGAATGTAATAGGAAACTCCGAAAGA
 ACAATTGGATTTTTTGGTCAAAATACATGTAAATTGATAAATTATGTGAGCTTTGTTCTCTTAA--------------------TTATCAATAAGTAGAGAATGTAATAGGAAACTCCGAAAGA

Template switch alignment (log-probability: -18.3)
 ACAATTGGATTTTTTGGTCAAAATACATGTAAATTGATAA|TTAAGAGAACAAAGCTCACATAAT|TTATCAATAAGTAGAGAATGTAATAGGAAACTCCGAAAGA
 ACAATTGGATTTTTTGGTCAAAATACATGTAAATTGATAA|TTAAGAGAACAAAGCTCACATAAT|TTATCAATAAGTAGAGAATGTAATAGGAAACTCCGAAAGA


========
Event 97
========
Phylogenetic placement: species tree consistent
Significant comparisons: 3
Detected in comparisons: 13

Multiple sequence alignment:

    Human: agtTGACAACGAAGTTGAACTTTGTCCTCTACGTATGAGAAGAAACTCATACGTAGAGGACAAAGTTCTACGCATGCTCAAAAGTC
          
          
    Chimp: agtTGACAACGAAGTTGAACTCTGTCCTCTACGTATGAGTTTCTTCTCATACGTAGGGGACAAAGTTCTACGCATGCCCAAAAGTC
          
          
  Gorilla: agtTAACAACGAAGTTGAACTTTGTCCTCTACGTATGAGTTTCTTCTCATACGTAGAGGACAAATTTCTACGCATGCCCAAAAGTC
        ↓                     3                  1     2                    4                   
          
    Human: agtTGACAACGAAGTTGAACTTTGTCCTCTACGTATGAGAAGAAACTCATACGTAGAGGACAAAGTTCTACGCATGCTCAAAAGTC

  Cluster:                                        [    ]                                        


Orangutan: agtTGACAATGAAGTTGAACTTTGTCCTCTACGTATGAGTTTCTTCTCATACATAGAGGACAAAGTTCTACGCATGCCCAAAAGTC


Gorilla > Human
---------------
chr10:15466422-15466447

Template switch process:
F1: L TGAGTTGACAACGAAGTTGAACTTTGTCCTCTACGTATGAG 1
F3:                                                                    4 TTCTACGCATGCTCAAAAGT R
RF:   TGAGTTAACAACGAAGTTGAACTTTGTCCTCTACGTATGAGTTTCTTCTCATACGTAGAGGACAAATTTCTACGCATGCCCAAAAGT
RR:   ACTCAATTGTTGCTTCAACTTGAAACAGGAGATGCATACTCAAAGAAGAGTATGCATCTCCTGTTTAAAGATGCGTACGGGTTTTCA
F2:                      3 GAAACAGGAGATGCATACTCAAAGAA 2


Unidirectional alignment (log-probability: -46.1)
 GAGTTgACAACGAAGTTGAACTTTGTCCTCTACGTATGAG------aagaaaCTCATACGTAGAGGACAAAgTTCTACGCATGCtCAAAAGT
 GAGTTAACAACGAAGTTGAACTTTGTCCTCTACGTATGAGTTTCTT------CTCATACGTAGAGGACAAATTTCTACGCATGCCCAAAAGT

Template switch alignment (log-probability: -29.6)
 GAGTTgACAACGAAGTTGAACTTTGTCCTCTACGTATGAG|AAGAAACTCATACGTAGAGGACAAAG|TTCTACGCATGCtCAAAAGT
 GAGTTAACAACGAAGTTGAACTTTGTCCTCTACGTATGAG|AAGAAACTCATACGTAGAGGACAAAG|TTCTACGCATGCCCAAAAGT


========
Event 98
========
Phylogenetic placement: species tree consistent
Significant comparisons: 6
Detected in comparisons: 46

Multiple sequence alignment:

    Human: CAAAGCAACTAGCTCATCAAT-ATT------ACA--TAGTCATTCGTTTTCCCCTAATTTTTACTTATTA
          
          
    Chimp: CAAAGCAACTAGCTCATCAAT-ATT------A--CATAGTCATCCGTTTTCCCCTAATTTTTACTTATTA
        ↓                       13           4     2                            
          
  Gorilla: CAAAGCAACTAGCTCATCAATGACTATGTAATCA--TAGTCATCCATTTCCCCCTAATTTTTACTTATTA
          
          
    Human: CAAAGCAACTAGCTCATCAAT-ATT------ACA--TAGTCATTCGTTTTCCCCTAATTTTTACTTATTA

  Cluster:                      [                           ]                   


Orangutan: CAAAGCAACTAGCTCATCAAT-ATT------ACA--TAGTCATCAGTTTTCCCCTAATTTTTACTTACGA


Chimp > Gorilla
---------------
chr10:118995032-118995042

Template switch process:
F1: L ATTTTTATTCTATTAGCATGCAAAGCAACTAGCTCATCAAT 1
F3:                                              4 CATAGTCATCCATTTCCCCCTAATTTTTACTTATTAGAATTTCTCAAAAGTTCTAC R
RF:   ATTTTTATTCTATTAGCATGCAAAGCAACTAGCTCATCAATATTACATAGTCATCCGTTTTCCCCTAATTTTTACTTATTAGAATTTCTCAAAAGTTCTAC
RR:   TAAAAATAAGATAATCGTACGTTTCGTTGATCGAGTAGTTATAATGTATCAGTAGGCAAAAGGGGATTAAAAATGAATAATCTTAAAGAGTTTTCAAGATG
F2:                                          3 TAATGTATCAG 2


Unidirectional alignment (log-probability: -45)
 TTTTTATTCTATTAGCATGCAAAGCAACTAGCTCATCAATgactatgtaAT--CATAGTCATCCaTTTcCCCCTAATTTTTACTTATTAGAAT
 TTTTTATTCTATTAGCATGCAAAGCAACTAGCTCATCAAT---------ATTACATAGTCATCCGTTTTCCCCTAATTTTTACTTATTAGAAT

Template switch alignment (log-probability: -28.6)
 TTTTTATTCTATTAGCATGCAAAGCAACTAGCTCATCAAT|GACTATGTAAT|CATAGTCATCCaTTTcCCCCTAATTTTTACTTATTAGAAT
 TTTTTATTCTATTAGCATGCAAAGCAACTAGCTCATCAAT|GACTATGTAAT|CATAGTCATCCGTTTTCCCCTAATTTTTACTTATTAGAAT


========
Event 99
========
Phylogenetic placement: species tree consistent
Significant comparisons: 1
Detected in comparisons: 13

Multiple sequence alignment:

    Human: ACTTCATTGACCTCTGCAGCCATTCAGGGGAATGGCTGTAG-TTGGAGACGTT
          
        ↑                      13       4  2                   
    Chimp: ACTTCATTGACCTCTGCAGCCCC----CTGAATGGCTGTAGTTTGGAGACGTT
          
          
  Gorilla: ACTTCATTGACCTCTGCAGCCCC----CTGAATGGCTGTAGTTTGGAGACGTT
          
          
    Human: ACTTCATTGACCTCTGCAGCCATTCAGGGGAATGGCTGTAG-TTGGAGACGTT

  Cluster:                      [      ]                       


Orangutan: NNNNNNNNNNNNNNNNNNNNNNN----NNNNNNNNNNNNNNNNNNNNNNNNNN


Chimp > Human
-------------
chr10:100667942-100667949

Template switch process:
F1: L CACAAGCATTTTCAGACGTTACTTCATTGACCTCTGCAGCC 1
F3:                                              4 GAATGGCTGTAG-TTGGAGACGTTTGAATGCTCCGGCAGA R
RF:   CACAAGCATTTTCAGACGTTACTTCATTGACCTCTGCAGCCCCCTGAATGGCTGTAGTTTGGAGACGTTTGAATGCTCCGGCAGA
RR:   GTGTTCGTAAAAGTCTGCAATGAAGTAACTGGAGACGTCGGGGGACTTACCGACATCAAACCTCTGCAAACTTACGAGGCCGTCT
F2:                                          3 GGGACTTA 2


Unidirectional alignment (log-probability: -43.1)
 ACAAGCATTTTCAGACGTTACTTCATTGACCTCTGCAGCCattcaggg----GAATGGCTGTAG-TTGGAGACGTTTGAATGCTCCGGCAGA
 ACAAGCATTTTCAGACGTTACTTCATTGACCTCTGCAGCC--------CCCTGAATGGCTGTAGTTTGGAGACGTTTGAATGCTCCGGCAGA

Template switch alignment (log-probability: -26.5)
 ACAAGCATTTTCAGACGTTACTTCATTGACCTCTGCAGCC|ATTCAGGG|GAATGGCTGTAG-TTGGAGACGTTTGAATGCTCCGGCAGA
 ACAAGCATTTTCAGACGTTACTTCATTGACCTCTGCAGCC|ATTCAGGG|GAATGGCTGTAGTTTGGAGACGTTTGAATGCTCCGGCAGA


=========
Event 100
=========
Phylogenetic placement: species tree consistent
Significant comparisons: 4
Detected in comparisons: 46

Multiple sequence alignment:

    Human: TAAACCAACAGCTATGCTCTGCCGGTTGATA-----ACTGAGTTGTTTACCACCTCAACC
          
          
    Chimp: TAAACCAACAGCTATGCTCTGCCGGTTGATA-----ACTGAGTTGTTTACCACCTCAACC
          
          
  Gorilla: TAAACCAACAGCTATGCTCTGCCGCTTTATCAAGCGGCAGAGTTGTTTACCACCTCAACC
          
        ↑                     3      1        2   4                   
    Human: TAAACCAACAGCTATGCTCTGCCGGTTGATA-----ACTGAGTTGTTTACCACCTCAACC

  Cluster:                         [             ]                    


Orangutan: TAAACCAACAGGTTTGCTCTGCTGGTTGATA-----ACTGAGTTGTTTACCACCTCAACC


Human > Gorilla
---------------
chr10:87653662-87653673

Template switch process:
F1: L ACGGTTGACTTGAATTATAAACCAACAGCTATGCTCTGCCGCTT 1
F3:                                                    4 GAGTTGTTTACCACCTCAACCAGAAGATGCAACGATTAGC R
RF:   ACGGTTGACTTGAATTATAAACCAACAGCTATGCTCTGCCGGTTGATAACTGAGTTGTTTACCACCTCAACCAGAAGATGCAACGATTAGC
RR:   TGCCAACTGAACTTAATATTTGGTTGTCGATACGAGACGGCCAACTATTGACTCAACAAATGGTGGAGTTGGTCTTCTACGTTGCTAATCG
F2:                                     3 ACGGCGAACTAT 2


Unidirectional alignment (log-probability: -39.8)
 TTGACTTGAATTATAAACCAACAGCTATGCTCTGCCG--------CTttatcaagcggcaGAGTTGTTTACCACCTCAACCAGAAGATGCAACGATTAGC
 TTGACTTGAATTATAAACCAACAGCTATGCTCTGCCGGTTGATAACT-------------GAGTTGTTTACCACCTCAACCAGAAGATGCAACGATTAGC

Template switch alignment (log-probability: -28.4)
 TTGACTTGAATTATAAACCAACAGCTATGCTCTGCCGcTT|TATCAAgCGGCA|GAGTTGTTTACCACCTCAACCAGAAGATGCAACGATTAGC
 TTGACTTGAATTATAAACCAACAGCTATGCTCTGCCGGTT|TATCAACCGGCA|GAGTTGTTTACCACCTCAACCAGAAGATGCAACGATTAGC


=========
Event 101
=========
Phylogenetic placement: species tree consistent
Significant comparisons: 46
Detected in comparisons: 46

Multiple sequence alignment:

    Human: CAAGCCATCCTTCCATACCATTGGA--GGTCTTCTC---AAGAAGCTGGTATGAAGTATCCTGAAGAGGC
          
          
    Chimp: CAAGCCATCCTTCCATACCATTGGA--GGTCTTCTC---AAGAAGCTGGTATGAAGTATCCTGAAGAGGG
        ↓                      1            3     4         2                   
          
  Gorilla: CAAGCCATCCTTCCATACCATACCA----GCTTCTTAAGAAGAAGCTGGTATGAAGTATCCTGAAGAGGC
          
        ↑                      1            3     4         2                   
    Human: CAAGCCATCCTTCCATACCATTGGA--GGTCTTCTC---AAGAAGCTGGTATGAAGTATCCTGAAGAGGC

  Cluster:                      [                ]                              


Orangutan: CAAGCCATCCTTCCATACCATTGGAGG--TCTTCTC---AAGAAGCTGGTATGAAGTATCCTGAAGAGGC


Human > Gorilla
---------------
chr10:88395742-88395755

Template switch process:
F1: L TCAGAAGCCATTATAAGCTTCAAGCCATCCTTCCATACCAT 1
F3:                                                       4 AAGAAGCTGGTATGAAGTATCCTGAAGAGGCATAAGCAGT R
RF:   TCAGAAGCCATTATAAGCTTCAAGCCATCCTTCCATACCATTGGAGGTCTTCTCAAGAAGCTGGTATGAAGTATCCTGAAGAGGCATAAGCAAT
RR:   AGTCTTCGGTAATATTCGAAGTTCGGTAGGAAGGTATGGTAACCTCCAGAAGAGTTCTTCGACCATACTTCATAGGACTTCTCCGTATTCGTTA
F2:                                                    3 GAATTCTTCGACCA 2


Unidirectional alignment (log-probability: -46.9)
 CAGAAGCCATTATAAGCTTCAAGCCATCCTTCCATACCAT-------------accagcttcttaagAAGAAGCTGGTATGAAGTATCCTGAAGAGGCATAAGCAgT
 CAGAAGCCATTATAAGCTTCAAGCCATCCTTCCATACCATTGGAGGTCTTCTC--------------AAGAAGCTGGTATGAAGTATCCTGAAGAGGCATAAGCAAT

Template switch alignment (log-probability: -28.5)
 CAGAAGCCATTATAAGCTTCAAGCCATCCTTCCATACCAT|ACCAGCTTCTTaAG|AAGAAGCTGGTATGAAGTATCCTGAAGAGGCATAAGCAgT
 CAGAAGCCATTATAAGCTTCAAGCCATCCTTCCATACCAT|ACCAGCTTCTTGAG|AAGAAGCTGGTATGAAGTATCCTGAAGAGGCATAAGCAAT


Chimp > Gorilla
---------------
chr10:88395742-88395755

Template switch process:
F1: L TCAGAAGCCATTATAAGCTTCAAGCCATCCTTCCATACCAT 1
F3:                                                       4 AAGAAGCTGGTATGAAGTATCCTGAAGAGGCATAAGCAGT R
RF:   TCAGAAGCCATTATAAGCTTCAAGCCATCCTTCCATACCATTGGAGGTCTTCTCAAGAAGCTGGTATGAAGTATCCTGAAGAGGGATAAGCAGT
RR:   AGTCTTCGGTAATATTCGAAGTTCGGTAGGAAGGTATGGTAACCTCCAGAAGAGTTCTTCGACCATACTTCATAGGACTTCTCCCTATTCGTCA
F2:                                                    3 GAATTCTTCGACCA 2


Unidirectional alignment (log-probability: -46.9)
 CAGAAGCCATTATAAGCTTCAAGCCATCCTTCCATACCAT-------------accagcttcttaagAAGAAGCTGGTATGAAGTATCCTGAAGAGGcATAAGCAGT
 CAGAAGCCATTATAAGCTTCAAGCCATCCTTCCATACCATTGGAGGTCTTCTC--------------AAGAAGCTGGTATGAAGTATCCTGAAGAGGGATAAGCAGT

Template switch alignment (log-probability: -28.5)
 CAGAAGCCATTATAAGCTTCAAGCCATCCTTCCATACCAT|ACCAGCTTCTTaAG|AAGAAGCTGGTATGAAGTATCCTGAAGAGGcATAAGCAGT
 CAGAAGCCATTATAAGCTTCAAGCCATCCTTCCATACCAT|ACCAGCTTCTTGAG|AAGAAGCTGGTATGAAGTATCCTGAAGAGGGATAAGCAGT


=========
Event 102
=========
Phylogenetic placement: ILS consistent
Significant comparisons: 2
Detected in comparisons: 24

Multiple sequence alignment:

    Human: CTGTGAAACCATTGCCTGATGACACCCACATCTTTATGTCCAGAAGTACTATGAGAGCATCATCTGAGTAGCTCCTATGTGGGTCAAGCTGAAACATCTCACTGTGGCCAGTAATAACAGGGTGTACAATACACCCTGTACAAGAGTGTATGCATTT
        ↓                     3   2                                                                                             1             4                        
          
    Chimp: CTGTGAAACCATTGCCTGATGACACCCACATCTTTATGTCCAGAAGTACTATGAGAGCATCATCTGAGTAGCTCCTATGTGGGTCAAGCTGAAACATCTCACTGTGGCCAGTAATAACT--------GTCACACCCCGTACAAGAGTGTATGCATTT
          
          
  Gorilla: CTGTGAAACCATTGCCTGATGACACCCACATCTTTATGTCCAGAAGTACTATGAGAGCATCATCTGAGTAGCTCCTATGTGGGTCAAGCTGAAACATCTCACTGTGGCCAGTAATAACT--------GCCACACCCCGTACAAGAGTGTATGCATTT
          
          
    Human: CTGTGAAACCATTGCCTGATGACACCCACATCTTTATGTCCAGAAGTACTATGAGAGCATCATCTGAGTAGCTCCTATGTGGGTCAAGCTGAAACATCTCACTGTGGCCAGTAATAACAGGGTGTACAATACACCCTGTACAAGAGTGTATGCATTT

  Cluster:                                                                                                                       [                 ]                   


Orangutan: CTATGAAACCATTGCCTAATGACACCCATATCCTTATGTCCAGAAGTACTATCAGAGCATGATCTGAGTAGCTCCTATGTGGGTCAAGCTGAAACATCTTACTGTGGCCAATAATAACT--------GTCACACCCCAGACAAGAGTGTATGCATTT


Human > Chimp
-------------
chr10:34902244-34902248

Template switch process:
F1:                                                            L TGTGGGTCAAGCTGAAACATCTCACTGTGGCCAGTAATAAC 1
F3:                                                                                                                  4 CACCCCGTACAAGAGTGTATGCATTTAGGGAGACAATTTTTATCAA R
RF:    TGACACCCACATCTTTATGTCCAGAAGTACTATGAGAGCATCATCTGAGTAGCTCCTATGTGGGTCAAGCTGAAACATCTCACTGTGGCCAGTAATAACAGGGTGTACAATACACCCTGTACAAGAGTGTATGCATTTAGGGAGACAATTTTTATCAA
RR:    ACTGTGGGTGTAGAAATACAGGTCTTCATGATACTCTCGTAGTAGACTCATCGAGGATACACCCAGTTCGACTTTGTAGAGTGACACCGGTCATTATTGTCCCACATGTTATGTGGGACATGTTCTCACATACGTAAATCCCTCTGTTAAAAATAGTT
F2:  3 ACTGT 2


Unidirectional alignment (log-probability: -32.1)
 GTGGGTCAAGCTGAAACATCTCACTGTGGCCAGTAATAAC-----------TgtcACACCCcGTACAAGAGTGTATGCATTTAGGGAGACAATTTT
 GTGGGTCAAGCTGAAACATCTCACTGTGGCCAGTAATAACAGGGTGTACAAT---ACACCCTGTACAAGAGTGTATGCATTTAGGGAGACAATTTT

Template switch alignment (log-probability: -22)
 GTGGGTCAAGCTGAAACATCTCACTGTGGCCAGTAATAAC|TGTCA|CACCCcGTACAAGAGTGTATGCATTTAGGGAGACAATTTT
 GTGGGTCAAGCTGAAACATCTCACTGTGGCCAGTAATAAC|TGTCA|CACCCTGTACAAGAGTGTATGCATTTAGGGAGACAATTTT


=========
Event 103
=========
Phylogenetic placement: species tree consistent
Significant comparisons: 35
Detected in comparisons: 35

Multiple sequence alignment:

    Human: TGGATTCCTGGAGCTTTATTTCA-GC------ATGGGGATGCTCCCA--TGCTGAA---CCTCCTCCCCAGTGTCTGGGC
          
          
    Chimp: TGGATTCCTGGAGCTTTATTTCA-GC------ATGGGGATGCTCCCA--TGCTGAA---CCTCCTCCCCAGTGTCTGGGC
          
        ↑                     3            2             1            4                   
  Gorilla: TGGATTCCTGGAGCTTTATTTCA-GC------ATGGGGATGCTCCCAGTGTCTGGGCCCACTCCTCCCCAGTGTCTGGGC
        ↓                     3            2             1            4                   
          
    Human: TGGATTCCTGGAGCTTTATTTCA-GC------ATGGGGATGCTCCCA--TGCTGAA---CCTCCTCCCCAGTGTCTGGGC

  Cluster:                                                [           ]                   


Orangutan: TGGATTCCTGGAGCACCAGGCTGGTCGTGCACCCCGGGACGCTCCCA--TTCTGAA---CCTCCTCCCCAGTGTCTGGGC


Gorilla > Human
---------------
chr10:102178658-102178664

Template switch process:
F1: L CTGGATTCCTGGAGCTTTATTTCAGCATGGGGATGCTCCCA 1
F3:                                                      4 CCTCCTCCCCAGTGTCTGGGCCATTCAAGCCGGCGCGGGGC R
RF:   CTGGATTCCTGGAGCTTTATTTCAGCATGGGGATGCTCCCAGTGTCTGGGCCCACTCCTCCCCAGTGTCTGGGCCATTCAAGCTGGCGCGGGGC
RR:   GACCTAAGGACCTCGAAATAAAGTCGTACCCCTACGAGGGTCACAGACCCGGGTGAGGAGGGGTCACAGACCCGGTAAGTTCGACCGCGCCCCG
F2:                     3 AAGTCGT 2


Unidirectional alignment (log-probability: -38.3)
 TGGATTCCTGGAGCTTTATTTCAGCATGGGGATGCTC-------------CCAtgctgaacCTCCTCCCCAGTGTCTGGGCCATTCAAGCcGGCGCGGGG
 TGGATTCCTGGAGCTTTATTTCAGCATGGGGATGCTCCCAGTGTCTGGGCCCA--------CTCCTCCCCAGTGTCTGGGCCATTCAAGCTGGCGCGGGG

Template switch alignment (log-probability: -27.7)
 TGGATTCCTGGAGCTTTATTTCAGCATGGGGATGCTCCCA|TGCTGAA|cCTCCTCCCCAGTGTCTGGGCCATTCAAGCcGGCGCGGGG
 TGGATTCCTGGAGCTTTATTTCAGCATGGGGATGCTCCCA|TGCTGAA|ACTCCTCCCCAGTGTCTGGGCCATTCAAGCTGGCGCGGGG


Gorilla > Chimp
---------------
chr10:103297850-103297856

Template switch process:
F1: L CTGGATTCCTGGAGCTTTATTTCAGCATGGGGATGCTCCCA 1
F3:                                                      4 CCTCCTCCCCAGTGTCTGGGCCATTCAAGCCGGCGCGGGGC R
RF:   CTGGATTCCTGGAGCTTTATTTCAGCATGGGGATGCTCCCAGTGTCTGGGCCCACTCCTCCCCAGTGTCTGGGCCATTCAAGCTGGCGCGGGGC
RR:   GACCTAAGGACCTCGAAATAAAGTCGTACCCCTACGAGGGTCACAGACCCGGGTGAGGAGGGGTCACAGACCCGGTAAGTTCGACCGCGCCCCG
F2:                     3 AAGTCGT 2


Unidirectional alignment (log-probability: -38.3)
 TGGATTCCTGGAGCTTTATTTCAGCATGGGGATGCTC-------------CCAtgctgaacCTCCTCCCCAGTGTCTGGGCCATTCAAGCcGGCGCGGGG
 TGGATTCCTGGAGCTTTATTTCAGCATGGGGATGCTCCCAGTGTCTGGGCCCA--------CTCCTCCCCAGTGTCTGGGCCATTCAAGCTGGCGCGGGG

Template switch alignment (log-probability: -27.7)
 TGGATTCCTGGAGCTTTATTTCAGCATGGGGATGCTCCCA|TGCTGAA|cCTCCTCCCCAGTGTCTGGGCCATTCAAGCcGGCGCGGGG
 TGGATTCCTGGAGCTTTATTTCAGCATGGGGATGCTCCCA|TGCTGAA|ACTCCTCCCCAGTGTCTGGGCCATTCAAGCTGGCGCGGGG


=========
Event 104
=========
Phylogenetic placement: species tree consistent
Significant comparisons: 4
Detected in comparisons: 46

Multiple sequence alignment:

    Human: AAATGACTCTACAGTTTAAGG------ACTAAGGACT--AGCTAGCTATTGGAACATCAAAGTCACAGTTATGCtcattgaaatagaat
          
          
    Chimp: AAATGACTCTACAGTTTAAGG------ACTAAGGACT--AGCTAGCTATTGGAACATCAAAGTCACAGTTATGCtcatcgaaatagaat
          
          
  Gorilla: AAATGACTCTACAGTTTAAGG------------AACT----GTAGCTATTGGAATGTCAAAGTCACAGTTATGCtcattgaaatagaat
          
        ↑                             1              4                      3  2                   
    Human: AAATGACTCTACAGTTTAAGG------ACTAAGGACT--AGCTAGCTATTGGAACATCAAAGTCACAGTTATGCtcattgaaatagaat

  Cluster:                      [                   ]                                              


Orangutan: AAATGACTCTACAGTTTAAGGACTAAG------GACTAG--CTAGCTATTGGAACATCAAAGTCACAGTTATGCttattgaaatagaat


Human > Gorilla
---------------
chr10:63146837-63146840

Template switch process:
F1: L CCCTGATGCTGATCAGGAAAAAATGACTCTACAGTTTAAGGA 1
F3:                                                       4 TAGCTATTGGAATGTCAAAGTCACAGTTATGCTCATTGAA R
RF:   CCCTGATGCTGATCAGGAAAAAATGACTCTACAGTTTAAGGACTAAGGACTAGCTAGCTATTGGAACATCAAAGTCACAGTTATGCTCATTGAA
RR:   GGGACTACGACTAGTCCTTTTTTACTGAGATGTCAAATTCCTGATTCCTGATCGATCGATAACCTTGTAGTTTCAGTGTCAATACGAGTAACTT
F2:                                                                              3 GTCA 2


Unidirectional alignment (log-probability: -37.7)
 CTGATGCTGATCAGGAAAAAATGACTCTACAGTTTAAGGA------ACT--gTAGCTATTGGAAtgTCAAAGTCACAGTTATGCTCATTGAA
 CTGATGCTGATCAGGAAAAAATGACTCTACAGTTTAAGGACTAAGGACTAGCTAGCTATTGGAACATCAAAGTCACAGTTATGCTCATTGAA

Template switch alignment (log-probability: -27.3)
 CTGATGCTGATCAGGAAAAAATGACTCTACAGTTTAAGGA|ACTG|TAGCTATTGGAAtgTCAAAGTCACAGTTATGCTCATTGAA
 CTGATGCTGATCAGGAAAAAATGACTCTACAGTTTAAGGA|ACTG|TAGCTATTGGAACATCAAAGTCACAGTTATGCTCATTGAA


=========
Event 105
=========
Phylogenetic placement: ILS consistent
Significant comparisons: 1
Detected in comparisons: 16

Multiple sequence alignment:

    Human: CCACCTTTCTCTGTACTTTAGGGGCTTTCAGCCACTCCCCTCTACCTTCATTCCCAC
          
        ↑                     3            1  24                   
    Chimp: CCACCTTTCTCTGTACTTTAGGGGCT-------GAACCCCTCTACCTTCATTCCCAC
          
          
  Gorilla: CCACCTTTCTCTGTACTTTAGGGGCTTCCAGCCACTCCCGTCTACCCTCATTCCCAC
          
          
    Human: CCACCTTTCTCTGTACTTTAGGGGCTTTCAGCCACTCCCCTCTACCTTCATTCCCAC

  Cluster:                           [        ]                    


Orangutan: CCACCTTTCTCTGTACTTTAGGGGCTTTCATCCACTCCCGCCTACCCTCATTCCCAC


Chimp > Human
-------------
chr10:100573350-100573359

Template switch process:
F1: L TGATTGTTGCCCACCCCACCTTTCTCTGTACTTTAGGGGCT 1
F3:                                             4 CCCCTCTACCTTCATTCCCACTTTGCTCCAGGAGTGCAGC R
RF:   TGATTGTTGCCCACCCCACCTTTCTCTGTACTTTAGGGGCTGAACCCCTCTACCTTCATTCCCACTTTGCTCCAGGAGTGCAGC
RR:   ACTAACAACGGGTGGGGTGGAAAGAGACATGAAATCCCCGACTTGGGGAGATGGAAGTAAGGGTGAAACGAGGTCCTCACGTCG
F2:                                   3 TCACCGACTT 2


Unidirectional alignment (log-probability: -35.7)
 GATTGTTGCCCACCCCACCTTTCTCTGTACTTTAGGGGCT---ttcagccactCCCCTCTACCTTCATTCCCACTTTGCTCCAGGAGTGCAGC
 GATTGTTGCCCACCCCACCTTTCTCTGTACTTTAGGGGCTGAA----------CCCCTCTACCTTCATTCCCACTTTGCTCCAGGAGTGCAGC

Template switch alignment (log-probability: -22.5)
 GATTGTTGCCCACCCCACCTTTCTCTGTACTTTAGGGGCT|TTCAGCCaCT|CCCCTCTACCTTCATTCCCACTTTGCTCCAGGAGTGCAGC
 GATTGTTGCCCACCCCACCTTTCTCTGTACTTTAGGGGCT|TTCAGCCCCT|CCCCTCTACCTTCATTCCCACTTTGCTCCAGGAGTGCAGC


=========
Event 106
=========
Phylogenetic placement: species tree consistent
Significant comparisons: 46
Detected in comparisons: 46

Multiple sequence alignment:

    Human: CACAAGGCAGCACCTTCACAG-------------TCCTACTTTTGTCTTGGGTTGTTTGCATGACTCT
          
          
    Chimp: CACAAGGCAGCACCTTCACAG-------------TCCTACTTTTGTCTTGGGTTGTTTGCATGACTCT
        ↓                                    3 4          2                   
          
  Gorilla: CACAAGGCAGCACCTTCACAGTAGACAAAAGTAGGACTACTTTTGTCTTGGGTTGTTTGCATGAGTCT
          
        ↑                                    3 4          2                   
    Human: CACAAGGCAGCACCTTCACAG-------------TCCTACTTTTGTCTTGGGTTGTTTGCATGACTCT

  Cluster:                      [             ]                               


Orangutan: CACAAGGCAGCACCTTCACAG-------------TCCTACTTTTGTCTTGGGTTGTTTGCAAGACTCT


Human > Gorilla
---------------
chr10:87559421-87559434

Template switch process:
F1: L CTCAAAGCTCTGACACAGGTCACAAGGCAGCACCTTCACAGT 1
F3:                                            4 CTACTTTTGTCTTGGGTTGTTTGCATGAGTCTCCTCGGAT R
RF:   CTCAAAGCTCTGACACAGGTCACAAGGCAGCACCTTCACAGTCCTACTTTTGTCTTGGGTTGTTTGCATGACTCTCCTCGGAT
RR:   GAGTTTCGAGACTGTGTCCAGTGTTCCGTCGTGGAAGTGTCAGGATGAAAACAGAACCCAACAAACGTACTGAGAGGAGCCTA
F2:                                          3 AGGATGAAAACAGA 2


Unidirectional alignment (log-probability: -40.6)
 CAAAGCTCTGACACAGGTCACAAGGCAGCACCTTCACAGTagacaaaagtaggaCTACTTTTGTCTTGGGTTGTTTGCATGAgTCTCCTCGGAT
 CAAAGCTCTGACACAGGTCACAAGGCAGCACCTTCACAGT-------------CCTACTTTTGTCTTGGGTTGTTTGCATGACTCTCCTCGGAT

Template switch alignment (log-probability: -23.1)
 CAAAGCTCTGACACAGGTCACAAGGCAGCACCTTCACAGT|AGACAAAAGTAGGA|CTACTTTTGTCTTGGGTTGTTTGCATGAgTCTCCTCGGAT
 CAAAGCTCTGACACAGGTCACAAGGCAGCACCTTCACAGT|AGACAAAAGTAGGA|CTACTTTTGTCTTGGGTTGTTTGCATGACTCTCCTCGGAT


Chimp > Gorilla
---------------
chr10:87559421-87559434

Template switch process:
F1: L CTCAAAGCTCTGACACAGGTCACAAGGCAGCACCTTCACAGT 1
F3:                                            4 CTACTTTTGTCTTGGGTTGTTTGCATGAGTCTCCTCGGAT R
RF:   CTCAAAGCTCTGACACAGGTCACAAGGCAGCACCTTCACAGTCCTACTTTTGTCTTGGGTTGTTTGCATGACTCTCCTCGGAT
RR:   GAGTTTCGAGACTGTGTCCAGTGTTCCGTCGTGGAAGTGTCAGGATGAAAACAGAACCCAACAAACGTACTGAGAGGAGCCTA
F2:                                          3 AGGATGAAAACAGA 2


Unidirectional alignment (log-probability: -40.6)
 CAAAGCTCTGACACAGGTCACAAGGCAGCACCTTCACAGTagacaaaagtaggaCTACTTTTGTCTTGGGTTGTTTGCATGAgTCTCCTCGGAT
 CAAAGCTCTGACACAGGTCACAAGGCAGCACCTTCACAGT-------------CCTACTTTTGTCTTGGGTTGTTTGCATGACTCTCCTCGGAT

Template switch alignment (log-probability: -23.1)
 CAAAGCTCTGACACAGGTCACAAGGCAGCACCTTCACAGT|AGACAAAAGTAGGA|CTACTTTTGTCTTGGGTTGTTTGCATGAgTCTCCTCGGAT
 CAAAGCTCTGACACAGGTCACAAGGCAGCACCTTCACAGT|AGACAAAAGTAGGA|CTACTTTTGTCTTGGGTTGTTTGCATGACTCTCCTCGGAT


=========
Event 107
=========
Phylogenetic placement: ambiguous, species tree consistent
Significant comparisons: 56
Detected in comparisons: 3456

Multiple sequence alignment:

    Human: aaa--aaaaaGGTAATAATGGAATTAATTCAGTCCTAATTACGTAGACCTAATATAGTA
          
          
    Chimp: aaa-aaaaaaGGTAATAATGGAATTAATTCAGTCCTAATTAGGTAGACCTAATATAGTA
        ↓                     3 1         2    4                     
        ↑                     3 1      4  2                          
  Gorilla: aaaa-aaaaaGGTAATAATGGACTGAATTAATTC-CAAATAGGTAGACCTAATATAGTA
          
          
    Human: aaa--aaaaaGGTAATAATGGAATTAATTCAGTCCTAATTACGTAGACCTAATATAGTA

  Cluster:                       [               ]                   


Orangutan: AAA---AAAATGTAATGATGGACTGACTGAATTC-CAAATAGGTAGGCTTAACATAGTA


Gorilla > Chimp
---------------
chr10:116582807-116582819

Template switch process:
F1: L GGAGGTATGATTTTCTATCAAAAAAAAAGGTAATAATGGA 1
F3:                                               4 TAAT------TAGGTAGACCTAATATAGTAAGTATGTCTTCCTCTTTGCC R
RF:   GGAGGTATGATTTTCTATCAAAAAAAAAGGTAATAATGGACTGAATTAATTCCAAATAGGTAGACCTAATATAGTAAGTATGTCTTCCTCTTTGCC
RR:   CCTCCATACTAAAAGATAGTTTTTTTTTCCATTATTACCTGACTTAATTAAGGTTTATCCATCTGGATTATATCATTCATACAGAAGGAGAAACGG
F2:                                      3 CCTGACTTAATTA 2


Unidirectional alignment (log-probability: -39.2)
 GGAGGTATGATTTTCTATCAAAAAAAAAGGTAATAATG----GAATTAATTcagtcCtAAtTAGGTAGACCTAATATAGTAAGTATGTCTTCCTCTT
 GGAGGTATGATTTTCTATCAAAAAAAAAGGTAATAATGGACTGAATTAATT-----CCAAATAGGTAGACCTAATATAGTAAGTATGTCTTCCTCTT

Template switch alignment (log-probability: -27.5)
 GGAGGTATGATTTTCTATCAAAAAAAAAGGTAATAATGGA|ATTAATTCAGTCC|TAAT------TAGGTAGACCTAATATAGTAAGTATGTCTTCCTCTT
 GGAGGTATGATTTTCTATCAAAAAAAAAGGTAATAATGGA|ATTAATTCAGTCC|TAATTCCAAATAGGTAGACCTAATATAGTAAGTATGTCTTCCTCTT


Chimp > Gorilla
---------------
chr10:129650093-129650105

Template switch process:
F1: L GGAGGTATGATTTTCTATCAAAAAAAAAGGTAATAATGGA 1
F3:                                                       4 AAATAGGTAGACCTAATATAGTAAGTATGTCTTCCTCTTTGCC R
RF:   GGAGGTATGATTTTCTATCAAAAAAAAAGGTAATAATGGAATTAATTCAGTCCTAATTAGGTAGACCTAATATAGTAAGTATGTCTTCCTCTTTGCC
RR:   CCTCCATACTAAAAGATAGTTTTTTTTTCCATTATTACCTTAATTAAGTCAGGATTAATCCATCTGGATTATATCATTCATACAGAAGGAGAAACGG
F2:                                      3 CCTTAATTAAGTC 2


Unidirectional alignment (log-probability: -37.8)
 GGAGGTATGATTTTCTATCAAAAAAAAAGGTAATAATGGactgAATTAATT-----CcAAaTAGGTAGACCTAATATAGTAAGTATGTCTTCCTCTTT
 GGAGGTATGATTTTCTATCAAAAAAAAAGGTAATAATGG----AATTAATTCAGTCCTAATTAGGTAGACCTAATATAGTAAGTATGTCTTCCTCTTT

Template switch alignment (log-probability: -23)
 GGAGGTATGATTTTCTATCAAAAAAAAAGGTAATAATGGA|CTGAATTAATTCC|AAaTAGGTAGACCTAATATAGTAAGTATGTCTTCCTCTTT
 GGAGGTATGATTTTCTATCAAAAAAAAAGGTAATAATGGA|CTGAATTAATTCC|AATTAGGTAGACCTAATATAGTAAGTATGTCTTCCTCTTT


=========
Event 108
=========
Phylogenetic placement: species tree consistent
Significant comparisons: 35
Detected in comparisons: 35

Multiple sequence alignment:

    Human: AAGACTCACATTTCCAGCCTG----CATTTTATAAGACAAACTAATTGGAATGCATGCATTTTAGAAGACAAACTAATTGGAAATTAATTGAGGAGAAACCCT
          
          
    Chimp: AAGACTCACATTTCCAGCCTG----CATTTTAGAAGACAAACTAATTGGAATGCATGCATTTTAGAAGACAAACTAATTGGAAATTAATTGAGGAGAAACCCT
          
        ↑                     4                                      2                       1                   
  Gorilla: AAGACTCACATTTCCAGCCTG------------------------------------CATTTTAGAAGACAAACTAATTGGAAATTAATTGAGGAGAAACCCT
        ↓                     4                                      2                       1                   
          
    Human: AAGACTCACATTTCCAGCCTG----CATTTTATAAGACAAACTAATTGGAATGCATGCATTTTAGAAGACAAACTAATTGGAAATTAATTGAGGAGAAACCCT

  Cluster:                      [                                  ]                                             


Orangutan: AAGACTCACATTTCCAGCCTGCATG--------------------------------CATTTTAGAAGACAAACTAATTGGAAATTAATTGAGGAGAAACCCT


Gorilla > Human
---------------
chr10:104847965-104847968

Template switch process:
F1: L GCTGTGCTCGCTGGATCTTGAAGACTCACATTTCCAGCCTGCATTTTATAAGACAAACTAATTGGAA 1
F3:                                        4 TGCATTTTAGAAGACAAACTAATTGGAAATTAATTGAGGAGA R
RF:   GCTGTGCTCGCTGGATCTCGAAGACTCACATTTCCAGCCTGCATTTTAGAAGACAAACTAATTGGAAATTAATTGAGGAGA
RR:   CGACACGAGCGACCTAGAGCTTCTGAGTGTAAAGGTCGGACGTAAAATCTTCTGTTTGATTAACCTTTAATTAACTCCTCT
F2:                                        3 ACGT 2


Unidirectional alignment (log-probability: -62.4)
 ACATTTCCAGCCtgcattttataagacaaactaattggaatgcaTGCATTTTAGAAGACAAACTAATTGGAAATTAATTGAGGA
 ACATTTCCAGCC--------------------------------TGCATTTTAGAAGACAAACTAATTGGAAATTAATTGAGGA

Template switch alignment (log-probability: -27.9)
 ACATTTCCAGCCTGCATTTTAtAAGACAAACTAATTGGAA|TGCA|TGCATTTTAGAAGACAAACTAATTGGAAATTAATTGAGGA
 ACATTTCCAGCCTGCATTTTAGAAGACAAACTAATTGGAA|TGCA|TGCATTTTAGAAGACAAACTAATTGGAAATTAATTGAGGA


Gorilla > Chimp
---------------
chr10:106000370-106000373

Template switch process:
F1: L GCTGTGCTCGCTGGATCTCGAAGACTCACATTTCCAGCCTGCATTTTAGAAGACAAACTAATTGGAA 1
F3:                                        4 TGCATTTTAGAAGACAAACTAATTGGAAATTAATTGAGGAGA R
RF:   GCTGTGCTCGCTGGATCTCGAAGACTCACATTTCCAGCCTGCATTTTAGAAGACAAACTAATTGGAAATTAATTGAGGAGA
RR:   CGACACGAGCGACCTAGAGCTTCTGAGTGTAAAGGTCGGACGTAAAATCTTCTGTTTGATTAACCTTTAATTAACTCCTCT
F2:                                        3 ACGT 2


Unidirectional alignment (log-probability: -56.9)
 ACATTTCCAGCCtgcattttagaagacaaactaattggaatgcaTGCATTTTAGAAGACAAACTAATTGGAAATTAATTGAGGA
 ACATTTCCAGCC--------------------------------TGCATTTTAGAAGACAAACTAATTGGAAATTAATTGAGGA

Template switch alignment (log-probability: -16.9)
 ACATTTCCAGCCTGCATTTTAGAAGACAAACTAATTGGAA|TGCA|TGCATTTTAGAAGACAAACTAATTGGAAATTAATTGAGGA
 ACATTTCCAGCCTGCATTTTAGAAGACAAACTAATTGGAA|TGCA|TGCATTTTAGAAGACAAACTAATTGGAAATTAATTGAGGA


=========
Event 109
=========
Phylogenetic placement: species tree consistent
Significant comparisons: 4
Detected in comparisons: 46

Multiple sequence alignment:

    Human: TGAGAGAGTCCTATAAACTCAGGCCT------------------GACTCTCAACTGGAGTGACCAAA
          
          
    Chimp: TGAGAGAGTCCTATAAACTCAGACCT---------GGTCAGGTCTGCTCTCAACTGGAGTGACCAAA
          
          
  Gorilla: TGAGAGAGTCCTATAAACTCAGACCTGGTCAGGCC---------TGCTCTCAACTGGAGTGACCAAA
          
        ↑                     3                        1 4                   
    Human: TGAGAGAGTCCTATAAACTCAGGCCT------------------GACTCTCAACTGGAGTGACCAAA

  Cluster:                       [                      ]                    


Orangutan: TG--AGAGTCCTATAAACTCAGACTGAGTCAGGCC---------TGCTCTCAACTGGAGTGACCAAA


Human > Gorilla
---------------
chr10:91937217-91937226

Template switch process:
F1: L TTCTAGAGGATATGAGGAGTGAGAGAGTCCTATAAACTCAGACCTG 1
F3:                                                4 CTCTCAACTGGAGTGACCAAAACCTCATTCGATATCTACC R
RF:   TTCTAGAGGATATGAGGAGTGAGAGAGTCCTATAAACTCAGGCCTGACTCTCAACTGGAGTGACCAAAACCTCATTCGATATCTACC
RR:   AAGATCTCCTATACTCCTCACTCTCTCAGGATATTTGAGTCCGGACTGAGAGTTGACCTCACTGGTTTTGGAGTAAGCTATAGATGG
F2:                                       3 GTCCGGACTG 2


Unidirectional alignment (log-probability: -34.9)
 AGGATATGAGGAGTGAGAGAGTCCTATAAACTCAGaCCTGgtcaggcctgCTCTCAACTGGAGTGACCAAAACCTCATTCGATATCTACC
 AGGATATGAGGAGTGAGAGAGTCCTATAAACTCAGGCCTG---------ACTCTCAACTGGAGTGACCAAAACCTCATTCGATATCTACC

Template switch alignment (log-probability: -22.6)
 AGGATATGAGGAGTGAGAGAGTCCTATAAACTCAGaCCTG|GTCAGGCCTG|CTCTCAACTGGAGTGACCAAAACCTCATTCGATATCTACC
 AGGATATGAGGAGTGAGAGAGTCCTATAAACTCAGGCCTG|GTCAGGCCTG|CTCTCAACTGGAGTGACCAAAACCTCATTCGATATCTACC


=========
Event 110
=========
Phylogenetic placement: ambiguous, species tree consistent
Significant comparisons: 3456
Detected in comparisons: 3456

Multiple sequence alignment:

    Human: AGCTAGGACAAATTCCTACATGCATCTGATGTTTTTGTTAATCAAAAGC
          
          
    Chimp: AGCTAGGACAAATTCCTACATGCATCTGATGTTTTTGTTAATCAAAAGC
        ↓                      13     24                   
        ↑                      13     24                   
  Gorilla: AGCTAGGACAAATTCCTACATCAGATGCATGTTTTTGTTAATCAAAAGC
        ↓                      13     24                   
        ↑                      13     24                   
    Human: AGCTAGGACAAATTCCTACATGCATCTGATGTTTTTGTTAATCAAAAGC

  Cluster:                      [     ]                    


Orangutan: AGCTAGGACAAATTCCTACATGCATCTGATGTTTTTGTTCATCAAAAGC


Gorilla > Human
---------------
chr10:115402987-115402993

Template switch process:
F1: L TGTCTGCTCATAAAAAGAAAAGCTAGGACAAATTCCTACAT 1
F3:                                                 4 ATGTTTTTGTTAATCAAAAGCATATGTTTTTTCTGTTTGT R
RF:   TGTCTGCTCATAAAAAGAAAAGCTAGGACAAATTCCTACATCAGATGCATGTTTTTGTTAATCAAAAGCATATGTTTTTTCTGTTTGT
RR:   ACAGACGAGTATTTTTCTTTTCGATCCTGTTTAAGGATGTAGTCTACGTACAAAAACAATTAGTTTTCGTATACAAAAAAGACAAACA
F2:                                          3 GTCTACG 2


Unidirectional alignment (log-probability: -28.1)
 GTCTGCTCATAAAAAGAAAAGCTAGGACAAATTCCTAC-----ATGCatctgATGTTTTTGTTAATCAAAAGCATATGTTTTTTCTGTTTGT
 GTCTGCTCATAAAAAGAAAAGCTAGGACAAATTCCTACATCAGATGC-----ATGTTTTTGTTAATCAAAAGCATATGTTTTTTCTGTTTGT

Template switch alignment (log-probability: -16.6)
 GTCTGCTCATAAAAAGAAAAGCTAGGACAAATTCCTACAT|GCATCTG|ATGTTTTTGTTAATCAAAAGCATATGTTTTTTCTGTTTGT
 GTCTGCTCATAAAAAGAAAAGCTAGGACAAATTCCTACAT|GCATCTG|ATGTTTTTGTTAATCAAAAGCATATGTTTTTTCTGTTTGT


Human > Gorilla
---------------
chr10:129765070-129765076

Template switch process:
F1: L TGTCTGCTCATAAAAAGAAAAGCTAGGACAAATTCCTACAT 1
F3:                                                 4 ATGTTTTTGTTAATCAAAAGCATATGTTTTTTCTGTTTGT R
RF:   TGTCTGCTCATAAAAAGAAAAGCTAGGACAAATTCCTACATGCATCTGATGTTTTTGTTAATCAAAAGCATATGTTTTTTCTGTTTGT
RR:   ACAGACGAGTATTTTTCTTTTCGATCCTGTTTAAGGATGTACGTAGACTACAAAAACAATTAGTTTTCGTATACAAAAAAGACAAACA
F2:                                          3 CGTAGAC 2


Unidirectional alignment (log-probability: -28.1)
 GTCTGCTCATAAAAAGAAAAGCTAGGACAAATTCCTACatcagATGC-----ATGTTTTTGTTAATCAAAAGCATATGTTTTTTCTGTTTGT
 GTCTGCTCATAAAAAGAAAAGCTAGGACAAATTCCTAC-----ATGCATCTGATGTTTTTGTTAATCAAAAGCATATGTTTTTTCTGTTTGT

Template switch alignment (log-probability: -16.6)
 GTCTGCTCATAAAAAGAAAAGCTAGGACAAATTCCTACAT|CAGATGC|ATGTTTTTGTTAATCAAAAGCATATGTTTTTTCTGTTTGT
 GTCTGCTCATAAAAAGAAAAGCTAGGACAAATTCCTACAT|CAGATGC|ATGTTTTTGTTAATCAAAAGCATATGTTTTTTCTGTTTGT


Gorilla > Chimp
---------------
chr10:116698573-116698579

Template switch process:
F1: L TGTCTGCTCATAAAAAGAAAAGCTAGGACAAATTCCTACAT 1
F3:                                                 4 ATGTTTTTGTTAATCAAAAGCATATGTTTTTTCTGTTTGT R
RF:   TGTCTGCTCATAAAAAGAAAAGCTAGGACAAATTCCTACATCAGATGCATGTTTTTGTTAATCAAAAGCATATGTTTTTTCTGTTTGT
RR:   ACAGACGAGTATTTTTCTTTTCGATCCTGTTTAAGGATGTAGTCTACGTACAAAAACAATTAGTTTTCGTATACAAAAAAGACAAACA
F2:                                          3 GTCTACG 2


Unidirectional alignment (log-probability: -28.1)
 GTCTGCTCATAAAAAGAAAAGCTAGGACAAATTCCTAC-----ATGCatctgATGTTTTTGTTAATCAAAAGCATATGTTTTTTCTGTTTGT
 GTCTGCTCATAAAAAGAAAAGCTAGGACAAATTCCTACATCAGATGC-----ATGTTTTTGTTAATCAAAAGCATATGTTTTTTCTGTTTGT

Template switch alignment (log-probability: -16.6)
 GTCTGCTCATAAAAAGAAAAGCTAGGACAAATTCCTACAT|GCATCTG|ATGTTTTTGTTAATCAAAAGCATATGTTTTTTCTGTTTGT
 GTCTGCTCATAAAAAGAAAAGCTAGGACAAATTCCTACAT|GCATCTG|ATGTTTTTGTTAATCAAAAGCATATGTTTTTTCTGTTTGT


Chimp > Gorilla
---------------
chr10:129765070-129765076

Template switch process:
F1: L TGTCTGCTCATAAAAAGAAAAGCTAGGACAAATTCCTACAT 1
F3:                                                 4 ATGTTTTTGTTAATCAAAAGCATATGTTTTTTCTGTTTGT R
RF:   TGTCTGCTCATAAAAAGAAAAGCTAGGACAAATTCCTACATGCATCTGATGTTTTTGTTAATCAAAAGCATATGTTTTTTCTGTTTGT
RR:   ACAGACGAGTATTTTTCTTTTCGATCCTGTTTAAGGATGTACGTAGACTACAAAAACAATTAGTTTTCGTATACAAAAAAGACAAACA
F2:                                          3 CGTAGAC 2


Unidirectional alignment (log-probability: -28.1)
 GTCTGCTCATAAAAAGAAAAGCTAGGACAAATTCCTACatcagATGC-----ATGTTTTTGTTAATCAAAAGCATATGTTTTTTCTGTTTGT
 GTCTGCTCATAAAAAGAAAAGCTAGGACAAATTCCTAC-----ATGCATCTGATGTTTTTGTTAATCAAAAGCATATGTTTTTTCTGTTTGT

Template switch alignment (log-probability: -16.6)
 GTCTGCTCATAAAAAGAAAAGCTAGGACAAATTCCTACAT|CAGATGC|ATGTTTTTGTTAATCAAAAGCATATGTTTTTTCTGTTTGT
 GTCTGCTCATAAAAAGAAAAGCTAGGACAAATTCCTACAT|CAGATGC|ATGTTTTTGTTAATCAAAAGCATATGTTTTTTCTGTTTGT


=========
Event 111
=========
Phylogenetic placement: species tree consistent
Significant comparisons: 4
Detected in comparisons: 46

Multiple sequence alignment:

    Human: CATTGAAGTTTGTATTTTTGTGGTGTTACTTTAAGATTTCAAGCTGttttttt--------------
          
          
    Chimp: CATTGAAgtttgtatttttgtggtgatactttaagatttccagctgtttttgt--------------
          
          
  Gorilla: CATTGAAGTTTGTATTTTTGTAGTGATACTTTAAGATTTCCAGCttttttttttttttttttttgtt
          
        ↑                                         1 3   24                   
    Human: CATTGAAGTTTGTATTTTTGTGGTGTTACTTTAAGATTTCAAGCTGttttttt--------------

  Cluster:                      [   ]                                        


Orangutan: CATTGAAGTTTGTATTTTTGTGGTGATACTTTAAGATTTCCAACttttttttt--------------


Human > Gorilla
---------------
chr10:4581781-4581785

Template switch process:
F1: L AAATGACTCTTTATGGCACTCATTGAAGTTTGTATTTTTGTAGTGATACTTTAAGATTTC 1
F3:                                                                   4 TTTTTTTTTTTTTTTTTTTGT R
RF:   AAATGACTCTTTATGGCACTCATTGAAGTTTGTATTTTTGTGGTGTTACTTTAAGATTTCAAGCTGTTTTTTTTTTTTTTTTTTTGA
RR:   TTTACTGAGAAATACCGTGAGTAACTTCAAACATAAAAACACCACAATGAAATTCTAAAGTTCGACAAAAAAAAAAAAAAAAAAACT
F2:                                                              3 TCGAC 2


Unidirectional alignment (log-probability: -48.5)
 CATTGAAGTTTGTATTTTTGTaGTGaTACTTTAAGATTTCcAGCTtTTTTTTTtttttttttttgt
 CATTGAAGTTTGTATTTTTGTGGTGTTACTTTAAGATTTCAAGCTGTTTTTTT-------------

Template switch alignment (log-probability: -32.9)
 CATTGAAGTTTGTATTTTTGTaGTGaTACTTTAAGATTTC|CAGCT|TTTTTTTTTTTTTTTTTTTGt
 CATTGAAGTTTGTATTTTTGTGGTGTTACTTTAAGATTTC|CAGCT|TTTTTTTTTTTTTTTTTTTGA


=========
Event 112
=========
Phylogenetic placement: ambiguous, missing/gapped/masked alignment block
Significant comparisons: 1
Detected in comparisons: 1

Multiple sequence alignment:

    Human: GATAACGTTTTAAAAAATAAAA--------------------------GTAACCTAAGTATTGAACAAGCCCATTATAAATGA
          
        ↑                       1 3          2                        4                      
    Chimp: GATAACGTTTTAAAAAATAAA-TACTTAGGTTACTTTTAACAAGCCCATTATAATAAGCATTTAACAAGCCCATTATAAATGA
          
          
  Gorilla: -----------------------------------------------------------------------------------
          
          
    Human: GATAACGTTTTAAAAAATAAAA--------------------------GTAACCTAAGTATTGAACAAGCCCATTATAAATGA

  Cluster:                      [                                        ]                   


Orangutan: -----------------------------------------------------------------------------------


Chimp > Human
-------------
chr10:596174-596185

Template switch process:
F1: L TGAAAAGCTGAAAGGTCACAGATAACGTTTTAAAAAATAAA 1
F3:                                                                               4 ATTGAACAAGCCCATTATAAATGATAAAAAATGATATTAAGTTG R
RF:   TGAAAAGCTCAAAGGTCACAGATAACGTTTTAAAAAATAAATACTTAGGTTACTTTTAACAAGCCCATTATAATAAGCATTTAACAAGCCCATTATAAATGATAAAAAATGATATTAAGTTG
RR:   ACTTTTCGAGTTTCCAGTGTCTATTGCAAAATTTTTTATTTATGAATCCAATGAAAATTGTTCGGGTAATATTATTCGTAAATTGTTCGGGTAATATTTACTATTTTTTACTATAATTCAAC
F2:                                           3 TGAATCCAATGA 2


Unidirectional alignment (log-probability: -49.4)
 GAAAAGCTgAAAGGTCACAGATAACGTTTTAAAAAATAA-------------------------------AAgtaaccTAAGtATTgAACAAGCCCATTATAAATGATAAAAAATGATATTAA
 GAAAAGCTCAAAGGTCACAGATAACGTTTTAAAAAATAAATACTTAGGTTACTTTTAACAAGCCCATTATAA------TAAGCATTTAACAAGCCCATTATAAATGATAAAAAATGATATTAA

Template switch alignment (log-probability: -28.8)
 GAAAAGCTgAAAGGTCACAGATAACGTTTTAAAAAATAAA|AGTAACCTAAGT|ATTgAACAAGCCCATTATAAATGATAAAAAATGATATTAA
 GAAAAGCTCAAAGGTCACAGATAACGTTTTAAAAAATAAA|AGTAACCTAAGT|ATTTAACAAGCCCATTATAAATGATAAAAAATGATATTAA


=========
Event 113
=========
Phylogenetic placement: species tree consistent
Significant comparisons: 46
Detected in comparisons: 46

Multiple sequence alignment:

    Human: CAGTTGCTGAACCACCGTTATTCAGCAG-----------CAAAAACGGCAGCAAATTCTAAAAT
          
          
    Chimp: CATTTGCTGAACCACCGTTATTCAGCAG-----------CAAAAACGGCAGCAAATTCTAAAAT
        ↓                     3                   1   4                   
          
  Gorilla: CAGTTGCTGAACCACCGTTATTCAGCAGCTTTTGCTGCTGAATAACGGCAGCAAATTCTAAAAT
          
        ↑                     3                   1   4                   
    Human: CAGTTGCTGAACCACCGTTATTCAGCAG-----------CAAAAACGGCAGCAAATTCTAAAAT

  Cluster:                             [             ]                    


Orangutan: NNNNNNNNNNNNNNNNNNNNNNNNNNNN-----------NNNNNNNNNNNNNNNNNNNNNNNNN


Human > Gorilla
---------------
chr10:376551-376564

Template switch process:
F1: L TACAAGAATTTCTCAGTTGCTGAACCACCGTTATTCAGCAGC 1
F3:                                              4 AACGGCAGCAAATTCTAAAATTTCTTTTTCTTCTCATGAC R
RF:   TACAAGAATTTCTCAGTTGCTGAACCACCGTTATTCAGCAGCAAAAACGGCAGCAAATTCTAAAATTTCTTTTTCTTCTCATGAC
RR:   ATGTTCTTAAAGAGTCAACGACTTGGTGGCAATAAGTCGTCGTTTTTGCCGTCGTTTAAGATTTTAAAGAAAAAGAAGAGTACTG
F2:                                 3 TAAGTCGTCGTTTT 2


Unidirectional alignment (log-probability: -32.3)
 CAAGAATTTCTCAGTTGCTGAACCACCGTTATTCAGCAGCttttgctgctgAAtAACGGCAGCAAATTCTAAAATTTCTTTTTCTTCTCATGAC
 CAAGAATTTCTCAGTTGCTGAACCACCGTTATTCAGCAGC-----------AAAAACGGCAGCAAATTCTAAAATTTCTTTTTCTTCTCATGAC

Template switch alignment (log-probability: -17.5)
 CAAGAATTTCTCAGTTGCTGAACCACCGTTATTCAGCAGC|TTTTGCTGCTGAAT|AACGGCAGCAAATTCTAAAATTTCTTTTTCTTCTCATGAC
 CAAGAATTTCTCAGTTGCTGAACCACCGTTATTCAGCAGC|TTTTGCTGCTGAAT|AACGGCAGCAAATTCTAAAATTTCTTTTTCTTCTCATGAC


Chimp > Gorilla
---------------
chr10:376551-376564

Template switch process:
F1: L TACAAGAATTTCTCAGTTGCTGAACCACCGTTATTCAGCAGC 1
F3:                                              4 AACGGCAGCAAATTCTAAAATTTCTTTTTCTTCTCATGAC R
RF:   TACGAGAATTTCTCATTTGCTGAACCACCGTTATTCAGCAGCAAAAACGGCAGCAAATTCTAAAATTTCTTTTTCTTCTCATGAC
RR:   ATGCTCTTAAAGAGTAAACGACTTGGTGGCAATAAGTCGTCGTTTTTGCCGTCGTTTAAGATTTTAAAGAAAAAGAAGAGTACTG
F2:                                 3 TAAGTCGTCGTTTT 2


Unidirectional alignment (log-probability: -43.3)
 CaAGAATTTCTCAgTTGCTGAACCACCGTTATTCAGCAGCttttgctgctgAAtAACGGCAGCAAATTCTAAAATTTCTTTTTCTTCTCATGAC
 CGAGAATTTCTCATTTGCTGAACCACCGTTATTCAGCAGC-----------AAAAACGGCAGCAAATTCTAAAATTTCTTTTTCTTCTCATGAC

Template switch alignment (log-probability: -28.6)
 CaAGAATTTCTCAgTTGCTGAACCACCGTTATTCAGCAGC|TTTTGCTGCTGAAT|AACGGCAGCAAATTCTAAAATTTCTTTTTCTTCTCATGAC
 CGAGAATTTCTCATTTGCTGAACCACCGTTATTCAGCAGC|TTTTGCTGCTGAAT|AACGGCAGCAAATTCTAAAATTTCTTTTTCTTCTCATGAC


=========
Event 114
=========
Phylogenetic placement: species tree consistent
Significant comparisons: 6
Detected in comparisons: 46

Multiple sequence alignment:

    Human: TAGAGTATTCTGTTCCCATAATGTCCGACCAATTCTTGATGAGTACTGGCATTTTTAAATTTTTTAA
          
          
    Chimp: TAGAGTATTCTGTTCCCATAATGTCTGACCAATTCTTGATGAGTACTGCCATTTTTAAATTTTTTAA
        ↓                      1       4           3     2                   
          
  Gorilla: TAGAGTATTCTGTTCCCATAAAGTACTCCCAATTCTTGATGAGTACTGCCATTTTTAAATTTTTTGA
          
          
    Human: TAGAGTATTCTGTTCCCATAATGTCCGACCAATTCTTGATGAGTACTGGCATTTTTAAATTTTTTAA

  Cluster:                      [     ]                                      


Orangutan: TAGAGTATTGTGTTCCCATAATGCCTGACCAATTCTTGATGAGTACTGCCATTTTTAAATTTTTTGA


Chimp > Gorilla
---------------
chr10:86128467-86128473

Template switch process:
F1: L CCTAGATATCTGTTTAATATTAGAGTATTCTGTTCCCATAA 1
F3:                                                 4 CCAATTCTTGATGAGTACTGCCATTTTTAAATTTTTTGAA R
RF:   CCTAGATTTCTGTTTAATATTAGAGTATTCTGTTCCCATAATGTCTGACCAATTCTTGATGAGTACTGCCATTTTTAAATTTTTTAAA
RR:   GGATCTAAAGACAAATTATAATCTCATAAGACAAGGGTATTACAGACTGGTTAAGAACTACTCATGACGGTAAAAATTTAAAAAATTT
F2:                                                             3 CTCATGA 2


Unidirectional alignment (log-probability: -39.9)
 CTAGATaTCTGTTTAATATTAGAGTATTCTGTTCCCATAAaGTactcCCAATTCTTGATGAGTACTGCCATTTTTAAATTTTTTgAA
 CTAGATTTCTGTTTAATATTAGAGTATTCTGTTCCCATAATGTCTGACCAATTCTTGATGAGTACTGCCATTTTTAAATTTTTTAAA

Template switch alignment (log-probability: -27.7)
 CTAGATaTCTGTTTAATATTAGAGTATTCTGTTCCCATAA|AGTACTC|CCAATTCTTGATGAGTACTGCCATTTTTAAATTTTTTgAA
 CTAGATTTCTGTTTAATATTAGAGTATTCTGTTCCCATAA|AGTACTC|CCAATTCTTGATGAGTACTGCCATTTTTAAATTTTTTAAA


=========
Event 115
=========
Phylogenetic placement: species tree consistent
Significant comparisons: 25
Detected in comparisons: 25

Multiple sequence alignment:

    Human: AGGCCAGAATTTCTTATACCTCGCACCCAAATGTCCACCTCCTTTATGATATGAATGACAACTATTTTAGTAGCTGTTTTCACCATGAAATATAGTCAAGA-----------------------------------------------------------------------------------------------ATTTTATTTTTCTTACTATATA
        ↓                     3                                4         2                                                                                                                                      1                   
          
    Chimp: AGGCCAGAATTTCTTATACCTCGCACCCAAATGTCCACCTCCTTTATGATATGAATGACAACTATTTTAGTAGCTGTTTTCACCATGAAATATAGTCAAGAATAGTTGTCATTCATATCATAAAGGAGGTGGACATTTGGGTGCGAGGAATGACAACTATTTTAGTAGCTGTTTTCACCATGAAATATAGTCAAGAATTTTATTTTTCTTACTATATA
          
        ↑                     3                                4         2                                                                                                                                      1                   
  Gorilla: AGGCCAGAATTTCTTATACCTCGCACCCAAATGTCCACCTCCTTTATGATATGAATGACAACTATTTTAGTAGCTGTTTTCACCATGAAATATAGTCAAGA-----------------------------------------------------------------------------------------------ATTTTATTTTTCTTACTATATA
          
          
    Human: AGGCCAGAATTTCTTATACCTCGCACCCAAATGTCCACCTCCTTTATGATATGAATGACAACTATTTTAGTAGCTGTTTTCACCATGAAATATAGTCAAGA-----------------------------------------------------------------------------------------------ATTTTATTTTTCTTACTATATA

  Cluster:                                                                                                      [                                                                                             ]                     


Orangutan: AGGCCAGAATTTCTTATACCTCGCACCCAAATGTCCACCTCCTTTATGATATGAATGACAACTATTTTAGTAGCTGTTTTCACCATGAAATATAGTCAAGA-----------------------------------------------------------------------------------------------ATTTTATTTTTCTTACTATATA


Human > Chimp
-------------
chr10:99300068-99300111

Template switch process:
F1:                                           L ACTATTTTAGTAGCTGTTTTCACCATGAAATATAGTCAAGAAT 1
F3:                                            4 GAATGACAACTATTTTAGTAGCTGTTTTCACCATGAAATATAGTCAAGAATTTTATTTTTCTTACTATATAGTTCTGATTTAAAAAACT R
RF:    CTCGCACCCAAATGTCCACCTCCTTTATGATATGAATGACAACTATTTTAGTAGCTGTTTTCACCATGAAATATAGTCAAGAATTTTATTTTTCTTACTATATAGTTCTGATTAAAAAAACT
RR:    GAGCGTGGGTTTACAGGTGGAGGAAATACTATACTTACTGTTGATAAAATCATCGACAAAAGTGGTACTTTATATCAGTTCTTAAAATAAAAAGAATGATATATCAAGACTAATTTTTTTGA
F2:  3 GAGCGTGGGTTTACAGGTGGAGGAAATACTATACTTACTGTTGA 2


Unidirectional alignment (log-probability: -148)
 attttagtagctgttttcaccatgaaatatagtcaagaatagttgtcattcatatcataaaggaggtggacatttgggtgcgaggaatgacaACTATTTTAGTAGCTGTTTTCACCATGAAATA
 --------------------------------------------------------------------------------------------ACTATTTTAGTAGCTGTTTTCACCATGAAATA

Template switch alignment (log-probability: -27.5)
 ATTTTAGTAGCTGTTTTCACCATGAAATATAGTCAAGAAT|AGTTGTCATTCATATCATAAAGGAGGTGGACATTTGGGTGCGAG|GAATGACAACTATTTTAGTAGCTGTTTTCACCATGAAATA
 ATTTTAGTAGCTGTTTTCACCATGAAATATAGTCAAGAAT|AGTTGTCATTCATATCATAAAGGAGGTGGACATTTGGGTGCGAG|GAATGACAACTATTTTAGTAGCTGTTTTCACCATGAAATA


Gorilla > Chimp
---------------
chr10:99300068-99300111

Template switch process:
F1:                                           L ACTATTTTAGTAGCTGTTTTCACCATGAAATATAGTCAAGAAT 1
F3:                                            4 GAATGACAACTATTTTAGTAGCTGTTTTCACCATGAAATATAGTCAAGAATTTTATTTTTCTTACTATATAGTTCTGATTTAAAAAACT R
RF:    CTCGCACCCAAATGTCCACCTCCTTTATGATATGAATGACAACTATTTTAGTAGCTGTTTTCACCATGAAATATAGTCAAGAATTTTATTTTTCTTACTATATAGTTCTGATTAAAAAAACT
RR:    GAGCGTGGGTTTACAGGTGGAGGAAATACTATACTTACTGTTGATAAAATCATCGACAAAAGTGGTACTTTATATCAGTTCTTAAAATAAAAAGAATGATATATCAAGACTAATTTTTTTGA
F2:  3 GAGCGTGGGTTTACAGGTGGAGGAAATACTATACTTACTGTTGA 2


Unidirectional alignment (log-probability: -148)
 attttagtagctgttttcaccatgaaatatagtcaagaatagttgtcattcatatcataaaggaggtggacatttgggtgcgaggaatgacaACTATTTTAGTAGCTGTTTTCACCATGAAATA
 --------------------------------------------------------------------------------------------ACTATTTTAGTAGCTGTTTTCACCATGAAATA

Template switch alignment (log-probability: -27.9)
 ATTTTAGTAGCTGTTTTCACCATGAAATATAGTCAAGAAT|AGTTGTCATTCATATCATAAAGGAGGTGGACATTTGGGTGCGAG|GAATGACAACTATTTTAGTAGCTGTTTTCACCATGAAATA
 ATTTTAGTAGCTGTTTTCACCATGAAATATAGTCAAGAAT|AGTTGTCATTCATATCATAAAGGAGGTGGACATTTGGGTGCGAG|GAATGACAACTATTTTAGTAGCTGTTTTCACCATGAAATA


=========
Event 116
=========
Phylogenetic placement: species tree consistent
Significant comparisons: 13
Detected in comparisons: 13

Multiple sequence alignment:

    Human: ATAACAGGGATGAAAAGCCCTTTCTCCTCAGAA----AGGAGGAGGGGCCATCATGCTGG
          
        ↑                     3    1   2          4                   
    Chimp: ATAACAGGGATGAAAAGCCCTTTCTGAGGAGAA--ACCTGAGGAGGGGCCATCATGCTGG
          
          
  Gorilla: ATAACAGGGATGAAAAGCCCTTTCTGAGGAGAAAC--CTGAGGAGGGGCCATCATGCTGG
        ↓                     3    1   2          4                   
          
    Human: ATAACAGGGATGAAAAGCCCTTTCTCCTCAGAA----AGGAGGAGGGGCCATCATGCTGG

  Cluster:                          [            ]                    


Orangutan: ATAACAGGGATGAAAAGCCCTTTCTGAGGAGAAAT--CTGAGGAGGGGCCATCATGCTGG


Chimp > Human
-------------
chr10:88325205-88325214

Template switch process:
F1: L AGGGTACAAGGATATGATAACAGGGATGAAAAGCCCTTTCT 1
F3:                                                      4 GAGGAGGGGCCATCATGCTGGGTTGGAATGTGGGAGTGTT R
RF:   AGGGTACAAGGATATGATAACAGGGATGAAAAGCCCTTTCTGAGGAGAAACCTGAGGAGGGGCCATCATGCTGGGTTGGAATGTGGGAGTGTT
RR:   TCCCATGTTCCTATACTATTGTCCCTACTTTTCGGGAAAGACTCCTCTTTGGACTCCTCCCCGGTAGTACGACCCAACCTTACACCCTCACAA
F2:                                    3 GAAAGACTCC 2


Unidirectional alignment (log-probability: -31.7)
 GGGTACAAGGATATGATAACAGGGATGAAAAGCCCTTTCT---------CCTcagaaagGAGGAGGGGCCATCATGCTGGGTTGGAATGTGGGAGTGTT
 GGGTACAAGGATATGATAACAGGGATGAAAAGCCCTTTCTGAGGAGAAACCT-------GAGGAGGGGCCATCATGCTGGGTTGGAATGTGGGAGTGTT

Template switch alignment (log-probability: -16.5)
 GGGTACAAGGATATGATAACAGGGATGAAAAGCCCTTTCT|CCTCAGAAAG|GAGGAGGGGCCATCATGCTGGGTTGGAATGTGGGAGTGTT
 GGGTACAAGGATATGATAACAGGGATGAAAAGCCCTTTCT|CCTCAGAAAG|GAGGAGGGGCCATCATGCTGGGTTGGAATGTGGGAGTGTT


Gorilla > Human
---------------
chr10:88325205-88325214

Template switch process:
F1: L AGGGTACAAGGATATGATAACAGGGATGAAAAGCCCTTTCT 1
F3:                                                      4 GAGGAGGGGCCATCATGCTGGGTTGGAATGTGGGAGTGTT R
RF:   AGGGTACAAGGATATGATAACAGGGATGAAAAGCCCTTTCTGAGGAGAAACCTGAGGAGGGGCCATCATGCTGGGTTGGAATGTGGGAGTGTT
RR:   TCCCATGTTCCTATACTATTGTCCCTACTTTTCGGGAAAGACTCCTCTTTGGACTCCTCCCCGGTAGTACGACCCAACCTTACACCCTCACAA
F2:                                    3 GAAAGACTCC 2


Unidirectional alignment (log-probability: -31.2)
 GGGTACAAGGATATGATAACAGGGATGAAAAGCCCTTTCT---------CCTcagaaagGAGGAGGGGCCATCATGCTGGGTTGGAATGTGGGAGTGTT
 GGGTACAAGGATATGATAACAGGGATGAAAAGCCCTTTCTGAGGAGAAACCT-------GAGGAGGGGCCATCATGCTGGGTTGGAATGTGGGAGTGTT

Template switch alignment (log-probability: -17)
 GGGTACAAGGATATGATAACAGGGATGAAAAGCCCTTTCT|CCTCAGAAAG|GAGGAGGGGCCATCATGCTGGGTTGGAATGTGGGAGTGTT
 GGGTACAAGGATATGATAACAGGGATGAAAAGCCCTTTCT|CCTCAGAAAG|GAGGAGGGGCCATCATGCTGGGTTGGAATGTGGGAGTGTT


=========
Event 117
=========
Phylogenetic placement: ILS consistent
Significant comparisons: 6
Detected in comparisons: 16

Multiple sequence alignment:

    Human: CCCAGGTGTAACCAGAAACCACTAAGGCACTT--AGTGGCCACTTGCTGTATAGAAGCT
          
          
    Chimp: CCCAGGTGTAACCAGAAACCACTAAGGCATTT-GGGAGGCCACTTGCTGTATAGAAGCT
        ↓                     3     2  1         4                   
          
  Gorilla: CCCAGGTGTAACCAGAAACCACTAAGGCACTT--AGTGGCCACTTGCTGTACAGAAGCT
          
          
    Human: CCCAGGTGTAACCAGAAACCACTAAGGCACTT--AGTGGCCACTTGCTGTATAGAAGCT

  Cluster:                              [      ]                     


Orangutan: CCCAGGTGTAACCAGAAACCACTAAGGCATTTG-GGAGGCCACTTGCTGTATAGAAGCT


Chimp > Gorilla
---------------
chr10:64440602-64440608

Template switch process:
F1: L AGGACCCTGTTCCCCAGGTGTAACCAGAAACCACTAAGGCA 1
F3:                                                  4 GCCACTTGCTGTACAGAAGCTCAGTTCAGACTGATGCTG R
RF:   AGGACCCTGTTCCCCAGGTGTAACCAGAAACCACTAAGGCATTTGGGAGGCCACTTGCTGTATAGAAGCTCAGTTCAGACTGATGCTG
RR:   TCCTGGGACAAGGGGTCCACATTGGTCTTTGGTGATTCCGTAAACCCTCCGGTGAACGACATATCTTCGAGTCAAGTCTGACTACGAC
F2:                                3 GTGATTC 2


Unidirectional alignment (log-probability: -33.1)
 GGACCCTGTTCCCCAGGTGTAACCAGAAACCACTAAGGCAcTTa-GtGGCCACTTGCTGTAcAGAAGCTCAGTTCAGACTGATGCTG
 GGACCCTGTTCCCCAGGTGTAACCAGAAACCACTAAGGCATTTGGGAGGCCACTTGCTGTATAGAAGCTCAGTTCAGACTGATGCTG

Template switch alignment (log-probability: -22.1)
 GGACCCTGTTCCCCAGGTGTAACCAGAAACCACTAAGGCA|CTTAGTG|GCCACTTGCTGTAcAGAAGCTCAGTTCAGACTGATGCTG
 GGACCCTGTTCCCCAGGTGTAACCAGAAACCACTAAGGCA|CTTAGTG|GCCACTTGCTGTATAGAAGCTCAGTTCAGACTGATGCTG


=========
Event 118
=========
Phylogenetic placement: species tree consistent
Significant comparisons: 3
Detected in comparisons: 13

Multiple sequence alignment:

    Human: AAGAGAAAGAGAAGAGTTCTTTCTTCTGACTCTCTCTGACTCTCACTGTGTTCCTAGAGCCACCCCAGCAGAGGTGGCTGTAAGTGATGAAGAGAGTCAGAAAACCATGTGTCCAAGGTTCTGC
          
          
    Chimp: AAGAGAAAGAGAAGAGTTCTTGTTGAGA----ACTCTGACTCTCACCGTGTTCCTAGAGCCACCCCAGCAGAGGTGGCTGTAAGTGATGAAGAGAGTCAGAAAACCATGTGTCCAAGGTTCTGC
          
          
  Gorilla: AAGAGAAAGAGAAGAGTTCTTGTTGAGA----ACTCTGACTCTCACTGTGTTCCTAGAGCCACCCCAGCAGAGGTGGCTGTAAGTGATGAAGAGAGTCAGAAAACCATGTGTCCAAGGTTCTGC
        ↓                      1            4                                                          3          2                   
          
    Human: AAGAGAAAGAGAAGAGTTCTTTCTTCTGACTCTCTCTGACTCTCACTGTGTTCCTAGAGCCACCCCAGCAGAGGTGGCTGTAAGTGATGAAGAGAGTCAGAAAACCATGTGTCCAAGGTTCTGC

  Cluster:                      [          ]                                                                                          


Orangutan: AAGACAACAAGAAGAGTTCTTGTTGAGA----ACTCTGACTCTCACTGTGTTCCTAGAGCCACCCCAGCAGAGGTGGCTGTAAGTGATGAAGAGAGTCAGAAAACCATGTGTCCAAGGTTCTGC


Gorilla > Human
---------------
chr10:89001433-89001444

Template switch process:
F1: L GTTATACTTAAGAACATATGAAGAGAAAGAGAAGAGTTCTT 1
F3:                                                  4 CTCTGACTCTCACTGTGTTCCTAGAGCCACCCCAGCAGAG R
RF:   GTTATACTTAAGAACATATGAAGAGAAAGAGAAGAGTTCTTGTTGAGAACTCTGACTCTCACTGTGTTCCTAGAGCCACCCCAGCAGAGGTGGCTGTAAGTGATGAAGAGAGTCAGAAAA
RR:   CAATATGAATTCTTGTATACTTCTCTTTCTCTTCTCAAGAACAACTCTTGAGACTGAGAGTGACACAAGGATCTCGGTGGGGTCGTCTCCACCGACATTCACTACTTCTCTCAGTCTTTT
F2:                                                                                                             3 TCTCAGTCTTCT 2


Unidirectional alignment (log-probability: -38.3)
 TTATACTTAAGAACATATGAAGAGAAAGAGAAGAGTTCTT--------tcttctgactctCTCTGACTCTCACTGTGTTCCTAGAGCCACCCCAGCAGAG
 TTATACTTAAGAACATATGAAGAGAAAGAGAAGAGTTCTTGTTGAGAA------------CTCTGACTCTCACTGTGTTCCTAGAGCCACCCCAGCAGAG

Template switch alignment (log-probability: -22.8)
 TTATACTTAAGAACATATGAAGAGAAAGAGAAGAGTTCTT|TcTTCTGACTCT|CTCTGACTCTCACTGTGTTCCTAGAGCCACCCCAGCAGAG
 TTATACTTAAGAACATATGAAGAGAAAGAGAAGAGTTCTT|TTTTCTGACTCT|CTCTGACTCTCACTGTGTTCCTAGAGCCACCCCAGCAGAG


=========
Event 119
=========
Phylogenetic placement: species tree consistent
Significant comparisons: 4
Detected in comparisons: 46

Multiple sequence alignment:

    Human: GGCCGTCCAGAGCTCAGCATCAGCGCTCCTGGCACAGACCCCACTGCTGACTCCATTCACTCCCCTACCCCCCCTTAAGCTATTTGAAC
          
          
    Chimp: GGCCGTCCAGAGTTCAGCATCAGCGCTCCTGGCACAGACCCCACTGCTGACTCCATTCACTCCCCTAcccccccTTAAGCTACTTGAAC
          
          
  Gorilla: GGCCGTCCAGAGTTCAGCATCAGCGCTCCTGGCACAGACCCCACTGCTGACTCCATTCACTGCT-GACTCCCCCTTAAGCTATTTGAAC
          
        ↑                     3   2                                    1      4                    
    Human: GGCCGTCCAGAGCTCAGCATCAGCGCTCCTGGCACAGACCCCACTGCTGACTCCATTCACTCCCCTACCCCCCCTTAAGCTATTTGAAC

  Cluster:                                                              [      ]                   


Orangutan: GGCCGTCCAGAGTTCAGCATCAGTGCTCCTGGCACAGACCCCACTGCTGACTCCATTCACTCCCCTAC-CCACCTTAAGCTATTTGAAC


Human > Gorilla
---------------
chr10:81462390-81462394

Template switch process:
F1:   L CAGCGCTCCTGGCACAGACCCCACTGCTGACTCCATTCACT 1
F3:                                                  4 CTCCCCCTTAAGCTATTTGAACTTCTCACGCCCTCCACCTGC R
RF:    TCAGCGCTCCTGGCACAGACCCCACTGCTGACTCCATTCACTCCCCTACCCCCCCTTAAGCTATTTGAACTTCTCACGCCCTCCACCTGC
RR:    AGTCGCGAGGACCGTGTCTGGGGTGACGACTGAGGTAAGTGAGGGGATGGGGGGGAATTCGATAAACTTGAAGAGTGCGGGAGGTGGACG
F2:  3 AGTCG 2


Unidirectional alignment (log-probability: -31.1)
 AGCGCTCCTGGCACAGACCCCACTGCTGACTCCATTCACT--------gctgactCCCCCTTAAGCTATTTGAACTTCTCACGCCCTCCACCT
 AGCGCTCCTGGCACAGACCCCACTGCTGACTCCATTCACTCCCCTACC-------CCCCCTTAAGCTATTTGAACTTCTCACGCCCTCCACCT

Template switch alignment (log-probability: -21.9)
 AGCGCTCCTGGCACAGACCCCACTGCTGACTCCATTCACT|GCTGA|CtCCCCCTTAAGCTATTTGAACTTCTCACGCCCTCCACCT
 AGCGCTCCTGGCACAGACCCCACTGCTGACTCCATTCACT|GCTGA|CCCCCCCTTAAGCTATTTGAACTTCTCACGCCCTCCACCT


=========
Event 120
=========
Phylogenetic placement: ambiguous, species tree consistent
Significant comparisons: 3456
Detected in comparisons: 3456

Multiple sequence alignment:

    Human: ACCAAGCTACTT-TCATTATGACACTGCAGTTAAGCAAATATTACCCAAATTTGGACAGCCTTGTCCAAATTTGTTTTATATTGTTTTATATTTAGCAATATAAAGCAAAGTGTCC----CATTTAAAAATTGGTAAAACCTTATAATCAATATGCATTAAAAATTTT----------------TAGTATCA-----------------------------------------------------------------------------------------------------------------------------------------------------------------------------------------------------------------------------------------------------------------------------------------------------------------------------------------------------------------------------------------------------------------------------------------------------------------------------------------------------------------------------------------------------------------------------------------------------------------------------------------------------------------------------------------------------------------------------------------------------------------------------------------------------------------------------------------------------------------------------------------------------------------------------------------------------------------------------------------------------------------------------------------------------------------------------------------------------------------------------------------------------------------------------------------------------------------------------------------------------------------------------------------------------------------------------------------------------------------------------------------------------------------------------------------------------------------------------------------------------------------------------------------------------------------------------------------------------CATCATTATTAATGGCAAA----
          
          
    Chimp: ACCAAGCTACTT-TCATTATGACACTGCAGTTAAGCAAATATTACCCAAATTTGGACAGCCTTGTCCAAATTTGTTTTATATTGTTTTATATTTAACAATATAAAGCAAAGTGTCC----CATTTAAAAATTGGTAAAACCTTATAATCAATATGCATTAAAAATTTT----------------TAGTATCA-----------------------------------------------------------------------------------------------------------------------------------------------------------------------------------------------------------------------------------------------------------------------------------------------------------------------------------------------------------------------------------------------------------------------------------------------------------------------------------------------------------------------------------------------------------------------------------------------------------------------------------------------------------------------------------------------------------------------------------------------------------------------------------------------------------------------------------------------------------------------------------------------------------------------------------------------------------------------------------------------------------------------------------------------------------------------------------------------------------------------------------------------------------------------------------------------------------------------------------------------------------------------------------------------------------------------------------------------------------------------------------------------------------------------------------------------------------------------------------------------------------------------------------------------------------------------------------------------------CATCATTATTAATGGCAAA----
        ↓                     1  3                                                                            2                                                                                                                                                                                                                                                                                                                                                                                                                                                                                                                                                                                                                                                                                                                                                                                                                                                                                                                                                                                                                                                                                                                                                                                                                                                                                                                                                                                                                                                                                                                                                                                                                                                                                                   4                   
        ↑                     1      3       4                                                                2                                                                                                                                                                                                                                                                                                                                                                                                                                                                                                                                                                                                                                                                                                                                                                                                                                                                                                                                                                                                                                                                                                                                                                                                                                                                                                                                                                                                                                                                                                                                                                                                                                                                                                                       
  Gorilla: --TGGGATACTTTGCTTTATATTGTTAAATATAAAACAATATAAAACAAATTTGGACAAGGCTGTCCAAATTTGGGTAATATTTGCTTAACTGCAGTGTCATAAT-GAAAGTAGCTTGGTATTTTCAAAATTGG------ATTCTAATTTCTGGCCAGTTAAAGTTCTCAAGGAGAAAAAATTTTAACAACAGAAGGTCTAAGGAATGCATGGTCAAAACAGGAAACACCCAGTGGGCAGGTGACACGGGCGGAACCTCCAGGGAAGGTCAGGCACGCTCAGACTTTGTTCTGCACCTGGCTGTGATCCCTGCTCCTTCTCATAATCCAGTGTGTCTTTTCTTTGACTTCTAGTCAGGTTCAATCTGTGAATTCAAGTACCAACTTTGTTTTTGTTTTCAAAATCTTGAACTCTGGACCACTTTAGGCATGCTGTTTTAAGAAAGTAGTTCACTTTCTGAAAATGGTTTTAATTACTTTGCTATTCACGTGGAAGCATAATTTGCACATTCAGCCAATTTTTGCAGATAACTTTCCTCTGTTTCATATTGTTTCAAGCCTAGAGGAATAATAATTTCTTGTTCCAGGAGATACTGTTTTCAGTCATTAATTGGTGATTTGATTAAAAAACAAATTCTGCCTTCTGCCTGGGTCATAGTGATCCCCAAGGGACTGTTCTgt------------------------------------------tgtttgcagatctgagatatcaatactctgtctccctaaaccttcaggagagtctgctgcatacacagtaacctgtatcaatgtctggcttctttctttgaaggtaaaaagagggtgtgctctgtgcctcatcaccatagtacagaacaggatggcccctgcagctcggtgagaagatcactaaactgaactaacttcataggatctggtttttggcagcagatgtaaccatgagactagaaggccccaggaattcataaacttcctggcattgagctgggctcctccatgggctgcggactgaattcaaacggatgcccctaggtctcaacaagcagagtaatcactgctgtctgacttgcaCTGCTAAGTTTTAAGTCTAATCTGAATTGGGGCTTACTGAATCTCAAAGATGTCAACCAAGTCATCAGAGAAACCAAAATTCTCCTAACCAAAAATTACCTACGCTAAGATTCACTAGCAGGCAAGTTTTAGCTCAAACTCACGGTGAAGTCCCTGCATTCTGGTTGCCAAGTGGCAGTGTGAGAAGGCAGCCAGCACCACTGCTGGCTAACAGGAGGGCTCACACCACAGTTTGATTTCCACAGGCTGAGGTCTCCTAGTTAGCTCCCTTCCTGGTCTCTGGTGTCACTGAAGGAAGCTTCACGGTGAGAGTAATTGTGGCTCTTTGAGTACCACTGGGCATAGCCAGTGTAAATCTATCCCCCAACTGGTCATCAGTGGGTGTGACCCTTCTTAATTCTCACCAAAGACAAAATCAagctgtgtcaggaatttattccttctggtgggttcttggtctcggtgacttcaagaatgaagctgtggacctcgcggtgagtgttacagctcttaaaggtgggcgtccggaatttgctccttcaggtgcgttcatggtctcgctgacttcaggagtgaagacgcagaccctccccttgagtgttacagctattaaacgtggcacggacccaaacagtgagcagcagcaagattcattatgaagagcaaaagaa
        ↓                     1      3       4                                                                2                                                                                                                                                                                                                                                                                                                                                                                                                                                                                                                                                                                                                                                                                                                                                                                                                                                                                                                                                                                                                                                                                                                                                                                                                                                                                                                                                                                                                                                                                                                                                                                                                                                                                                                       
        ↑                     1  3                                                                            2                                                                                                                                                                                                                                                                                                                                                                                                                                                                                                                                                                                                                                                                                                                                                                                                                                                                                                                                                                                                                                                                                                                                                                                                                                                                                                                                                                                                                                                                                                                                                                                                                                                                                                   4                   
    Human: ACCAAGCTACTT-TCATTATGACACTGCAGTTAAGCAAATATTACCCAAATTTGGACAGCCTTGTCCAAATTTGTTTTATATTGTTTTATATTTAGCAATATAAAGCAAAGTGTCC----CATTTAAAAATTGGTAAAACCTTATAATCAATATGCATTAAAAATTTT----------------TAGTATCA-----------------------------------------------------------------------------------------------------------------------------------------------------------------------------------------------------------------------------------------------------------------------------------------------------------------------------------------------------------------------------------------------------------------------------------------------------------------------------------------------------------------------------------------------------------------------------------------------------------------------------------------------------------------------------------------------------------------------------------------------------------------------------------------------------------------------------------------------------------------------------------------------------------------------------------------------------------------------------------------------------------------------------------------------------------------------------------------------------------------------------------------------------------------------------------------------------------------------------------------------------------------------------------------------------------------------------------------------------------------------------------------------------------------------------------------------------------------------------------------------------------------------------------------------------------------------------------------------------CATCATTATTAATGGCAAA----

  Cluster:                                                           [  ]                                                                                                                                                                                                                                                                                                                                                                                                                                                                                                                                                                                                                                                                                                                                                                                                                                                                                                                                                                                                                                                                                                                                                                                                                                                                                                                                                                                                                                                                                                                                                                                                                                                                                                                                                             


Orangutan: --CACTTTGCTT-TTATTG-----TTAAATATAAAACAATATAAACCAAATTTCGACAAGGCTGTCCAAATTTGGGTAATATTTGCTTAACTGCAGTGTCATAAT-GAAAGTAGCTTGGTATTTTCAAAATTGG------ATTCTAATTTCTGGCCAGTTAAAGTTCTCAAGGAGAAAAAATTTTAACAACAGAAGGTCTAAGAAATGCATGGTCAAAAGAGG-AACACCCAGTGGGCAGGTGACACGGGCAGAACCTCCAGGGAAGGTCAGGCACGCTCAGACTTTGTTCTGCGCCTGGCTGTGATCCCTGCTCCTTCTCACAATTCAGTGTATCTTTTCTTTGACTTCTAGTTAGCTTCAATGTGTGAATTCAAGTACCAACTTTGTTTTTGTTTTCAAAATCTTGAACTCTGGACCACTTTCAGCATGCTGTTTTAAGAAAGTAGTTCACTTTCTGAAAATGATTTTAATTACTTTGCTATTCATGTGGAAGCATAATTTGCACATTCAGCCAATTTTTGTAAATAACTTTCCTCTGTTTCATATTGTTTCAAGCCTAGAGGAATAATAATTTCTTGTGCCAGGAGATACTGTTTTCAGTCATTAATGGGTGATTTGATTAAAAAACGAATTCTGCCTTCTGCCTGGGTCATAGTGATCCCCAAGGGGCTGTTCTGTTAAgtttgcagatctgagatatcaatactctagtctccctaa---------------------------------------accttcaggagagtctgctgcacacacagtaacctgtatcaatgtctggcttccttctttgaaggtaaaaagagggtgtgctctgtgcctcatcaccatggtacagaacaggatggcccctgcagcttggtg---agatcactaaactgaactaacttcataggatctggtttttggcagcagatgtaaccgtgagactagaaggccccaggaattcacaaacttcctggcattgagctgggctcgtccatggggtgcggactgaattcaaacggatgtccctaggtctcaacaagcagagtaatcactgctgTCTCACTTGCACTGATAGGTTTTAAGTCTAATCTGAATTGCGGCTTGCTGAATCTCGAAGATGTCAGCCACGTTATCAGAGAAACCAAAATTCTCCTAACCAAAAATTACCTATGCTAAGATTCACTAGCACGCAAGTTTTAGCTCAAACTCACGGTGAAGTCCCTGCATTCTGGTTGGCAACTGGCAGCGTGAGAAGGCAGCCAGCACCGCTGCTGGCTAACAGATGGGCTCACACCACAGTTTGATTTCCACACGCTGAGGTCTCCTAGTTAGCTCCCTTCCCGGTCTCTGGTTCCACTGAAGGAAGCTCCACAGTGAGAGTAATTGTGGCGCTCTGAGTACCACTGGGCATGGCCAGTGTAAATCTATCCCTCAACTGGTCATCCGTGGATGTGACCCTTCTTAATTCTCACCAAAGACAAAATCAagctgtgtccggaatttattccttctggtgggttcttggtctcggtgacttcaagaatgaagccgtggacctcacggtgagtgttacagctcttaaaggtgggcgtccataatttgctccttcaggtgcgttcatggtctcgctgacttcaggagtgaagacgcagaccctccccttgagtgttatagctcttaaacgtggcgcggacccaaacagtgagcagcagcaacattcattatgaagagcaaaagaa


Gorilla > Human
---------------
chr10:46500349-46500422

Template switch process:
F1: L TAT 1
F3:                  4 AGCAATAT R
RF:   TATATTGTTAAATATAAAACAATATAAAACAAATTTGGACAAGGCTGTCCAAATTTGGGTAATATTTGCTTAACTGCAGTGTC
RR:   ATATAACAATTTATATTTTGTTATATTTTGTTTAAACCTGTTCCGACAGGTTTAAACCCATTATAAACGAATTGACGTCACAG
F2:          3 TTTATATTTTGTTATATTTTGTTTAAACCTGTTCCGACAGGTTTAAACCCATTATAAACGAATTGACGTCACAG 2


Unidirectional alignment (log-probability: -128)
 tatgacactgcagttaagcaaatattacccaaatttggacagccttgtccaaatttgtttTATATTGTTttATATttAgCAATAT------------------------------------------------------------
 ------------------------------------------------------------TATATTGTTAAATATAAAACAATATAAAACAAATTTGGACAAGGCTGTCCAAATTTGGGTAATATTTGCTTAACTGCAGTGTCAT

Template switch alignment (log-probability: -29)
 TAT|GACACTGCAGTTAAGCAAATATTACCCAAATTTGGACAGCCTTGTCCAAATTTGTTTTATATTGTTTTATATTT|AgCAATAT
 TAT|GACACTGCAGTTAAGCAAATATTACCCAAATTTGGACAGCCTTGTCCAAATTTGTTTTATATTGTTTTATATTT|AACAATAT


Human > Gorilla
---------------
chr10:63643592-63643669

Template switch process:
F1: L TAT 1
F3:                                                                                                                                                              4 TCAT R
RF:   TATGACACTGCAGTTAAGCAAATATTACCCAAATTTGGACAGCCTTGTCCAAATTTGTTTTATATTGTTTTATATTTAGCAATATAAAGCAAAGTGTCCCATTTAAAAATTGGTAAAACCTTATAATCAATATGCATTAAAAATTTTTAGTATCACATCAT
RR:   ATACTGTGACGTCAATTCGTTTATAATGGGTTTAAACCTGTCGGAACAGGTTTAAACAAAATATAACAAAATATAAATCGTTATATTTCGTTTCACAGGGTAAATTTTTAACCATTTTGGAATATTAGTTATACGTAATTTTTAAAAATCATAGTGTAGTA
F2:      3 GTGACGTCAATTCGTTTATAATGGGTTTAAACCTGTCGGAACAGGTTTAAACAAAATATAACAAAATATAAATTGTTA 2


Unidirectional alignment (log-probability: -128)
 TATATTGTTaaATATaaAaCAATATaaaacaaatttggacaaggctgtccaaatttgggtaatatttgcttaactgcagtgtcat
 TATATTGTTTTATATTTAGCAATAT------------------------------------------------------------

Template switch alignment (log-probability: -29.4)
 TAT|ATTGtTAAATATAAAACAATATAAAACAAATTTGGACAAGGCTGTCCAAATTTGGGTAATATTTGCTTAACTGCAGTG|TCAT
 TAT|ATTGCTAAATATAAAACAATATAAAACAAATTTGGACAAGGCTGTCCAAATTTGGGTAATATTTGCTTAACTGCAGTG|TCAT


Gorilla > Chimp
---------------
chr10:85224705-85224778

Template switch process:
F1: L TAT 1
F3:                  4 AACAATAT R
RF:   TATATTGTTAAATATAAAACAATATAAAACAAATTTGGACAAGGCTGTCCAAATTTGGGTAATATTTGCTTAACTGCAGTGTC
RR:   ATATAACAATTTATATTTTGTTATATTTTGTTTAAACCTGTTCCGACAGGTTTAAACCCATTATAAACGAATTGACGTCACAG
F2:          3 TTTATATTTTGTTATATTTTGTTTAAACCTGTTCCGACAGGTTTAAACCCATTATAAACGAATTGACGTCACAG 2


Unidirectional alignment (log-probability: -123)
 tatgacactgcagttaagcaaatattacccaaatttggacagccttgtccaaatttgtttTATATTGTTttATATttAACAATAT------------------------------------------------------------
 ------------------------------------------------------------TATATTGTTAAATATAAAACAATATAAAACAAATTTGGACAAGGCTGTCCAAATTTGGGTAATATTTGCTTAACTGCAGTGTCAT

Template switch alignment (log-probability: -23.4)
 TAT|GACACTGCAGTTAAGCAAATATTACCCAAATTTGGACAGCCTTGTCCAAATTTGTTTTATATTGTTTTATATTT|AACAATAT
 TAT|GACACTGCAGTTAAGCAAATATTACCCAAATTTGGACAGCCTTGTCCAAATTTGTTTTATATTGTTTTATATTT|AACAATAT


Chimp > Gorilla
---------------
chr10:63643592-63643669

Template switch process:
F1: L TAT 1
F3:                                                                                                                                                              4 TCAT R
RF:   TATGACACTGCAGTTAAGCAAATATTACCCAAATTTGGACAGCCTTGTCCAAATTTGTTTTATATTGTTTTATATTTAACAATATAAAGCAAAGTGTCCCATTTAAAAATTGGTAAAACCTTATAATCAATATGCATTAAAAATTTTTAGTATCACATCAT
RR:   ATACTGTGACGTCAATTCGTTTATAATGGGTTTAAACCTGTCGGAACAGGTTTAAACAAAATATAACAAAATATAAATTGTTATATTTCGTTTCACAGGGTAAATTTTTAACCATTTTGGAATATTAGTTATACGTAATTTTTAAAAATCATAGTGTAGTA
F2:      3 GTGACGTCAATTCGTTTATAATGGGTTTAAACCTGTCGGAACAGGTTTAAACAAAATATAACAAAATATAAATTGTTA 2


Unidirectional alignment (log-probability: -123)
 TATATTGTTaaATATaaAACAATATaaaacaaatttggacaaggctgtccaaatttgggtaatatttgcttaactgcagtgtcat
 TATATTGTTTTATATTTAACAATAT------------------------------------------------------------

Template switch alignment (log-probability: -23.9)
 TAT|ATTGTTAAATATAAAACAATATAAAACAAATTTGGACAAGGCTGTCCAAATTTGGGTAATATTTGCTTAACTGCAGTG|TCAT
 TAT|ATTGTTAAATATAAAACAATATAAAACAAATTTGGACAAGGCTGTCCAAATTTGGGTAATATTTGCTTAACTGCAGTG|TCAT


=========
Event 121
=========
Phylogenetic placement: species tree consistent
Significant comparisons: 35
Detected in comparisons: 35

Multiple sequence alignment:

    Human: GGAAATATGATAATTCCACTCATATAAATGTCCAATATTTCCTAATTAATCAAATATTGTTATCACTTTGGGATGATGTGACTTCTGTGAGAGTATTCTTTCAAGCC--------------------------------------------TCAAACACTTATGTGAGACTTCTGTGAGAGTATTCTTTCAAGCCTCAGGACACTTACCGAGTCTTATG
          
          
    Chimp: GGAAATATGATAATTCTACTCATATAAATGTCCAATATTTCCTAATTAATCAAATATTGTTATCACTTTGGGATGATGTGACTTCTGTGAGAGTATTCTTTCAAGCC--------------------------------------------TCAAACACTTATGTGAGACTTCTGTGAGAGTATTCTTTCAAGCCTCAAGACACTTACCGAGTCTTATG
          
        ↑                     3          2                                                4                                                                                                                      1                   
  Gorilla: GGAAATATGATAATTCCACTCATATAAATGTCCAATATTTCCTAATTAATCAAATATTGTTATCACTTTGGGATGATGTGACTTCTGTGAGAGTATTCTTTCAAGCC----------------------------------------------------------------------------------------TCAAGACACTTACCGAGTCTTATG
        ↓                     3          2                                                4                                                                                                                      1                   
          
    Human: GGAAATATGATAATTCCACTCATATAAATGTCCAATATTTCCTAATTAATCAAATATTGTTATCACTTTGGGATGATGTGACTTCTGTGAGAGTATTCTTTCAAGCC--------------------------------------------TCAAACACTTATGTGAGACTTCTGTGAGAGTATTCTTTCAAGCCTCAGGACACTTACCGAGTCTTATG

  Cluster:                                                                                                            [                                                                                          ]                   


Orangutan: NNNNNNNNNNNNNNNNNNCTCATATAAATGTCCAATAATTCCTAATTAATCAAATATTGTTATCACTTTGGGATGAtgagacttctgtgagagtattctatcaagcctcaaacacttatgtgagacttctatgagagtattctttcaagcc--------------------------------------------ttaagacacttaCCGAGTCTTATG


Gorilla > Human
---------------
chr10:28503891-28503902

Template switch process:
F1:                                                 L TTTGGGATGATGTGACTTCTGTGAGAGTATTCTTTCAAGCCTCAA 1
F3:                                                              4 GACTTCTGTGAGAGTATTCTTTCAAGCCTCAGGACACTTACCGAGTCTTATGTTTACTATGATGGAAGGTTT R
RF:    TCATATAAATGTCCAATATTTCCTAATTAATCAAATATTGTTATCACTTTGGGATGATGTGACTTCTGTGAGAGTATTCTTTCAAGCCTCAAGACACTTACCGAGTCTTATGTTTACTATGATGGAAGGTTT
RR:    AGTATATTTACAGGTTATAAAGGATTAATTAGTTTATAACAATAGTGAAACCCTACTACACTGAAGACACTCTCATAAGAAAGTTCGGAGTTCTGTGAATGGCTCAGAATACAAATGATACTACCTTCCAAA
F2:  3 AGTGTATTCACA 2


Unidirectional alignment (log-probability: -74.2)
 GATGATGTGACTTCTGTGAGAGTATTCTTTCAAGCCTCAAacacttatgtgagacttctgtgagagtattctttcaagcctcagGACACTTA
 GATGATGTGACTTCTGTGAGAGTATTCTTTCAAGCCTCAA--------------------------------------------GACACTTA

Template switch alignment (log-probability: -34.6)
 GATGATGTGACTTCTGTGAGAGTATTCTTTCAAGCCTCAA|ACAcTTATgTGA|GACTTCTGTGAGAGTATTCTTTCAAGCCTCAgGACACTTA
 GATGATGTGACTTCTGTGAGAGTATTCTTTCAAGCCTCAA|ACATTTATATGA|GACTTCTGTGAGAGTATTCTTTCAAGCCTCAAGACACTTA


Gorilla > Chimp
---------------
chr10:29460668-29460679

Template switch process:
F1:                                                 L TTTGGGATGATGTGACTTCTGTGAGAGTATTCTTTCAAGCCTCAA 1
F3:                                                              4 GACTTCTGTGAGAGTATTCTTTCAAGCCTCAAGACACTTACCGAGTCTTATGTTTACTATGATGGAAG R
RF:    TCATATAAATGTCCAATATTTCCTAATTAATCAAATATTGTTATCACTTTGGGATGATGTGACTTCTGTGAGAGTATTCTTTCAAGCCTCAAGACACTTACCGAGTCTTATGTTTACTATGATGGAAG
RR:    AGTATATTTACAGGTTATAAAGGATTAATTAGTTTATAACAATAGTGAAACCCTACTACACTGAAGACACTCTCATAAGAAAGTTCGGAGTTCTGTGAATGGCTCAGAATACAAATGATACTACCTTC
F2:  3 AGTGTATTCACA 2


Unidirectional alignment (log-probability: -74.1)
 GATGATGTgacttctgtgagagtattctttcaagcctcaaacacttatgtgaGACTTCTGTGAGAGTATTCTTTCAAGCCTCAAGACACTTA
 GATGATGT--------------------------------------------GACTTCTGTGAGAGTATTCTTTCAAGCCTCAAGACACTTA

Template switch alignment (log-probability: -29)
 GATGATGTGACTTCTGTGAGAGTATTCTTTCAAGCCTCAA|ACAcTTATgTGA|GACTTCTGTGAGAGTATTCTTTCAAGCCTCAAGACACTTA
 GATGATGTGACTTCTGTGAGAGTATTCTTTCAAGCCTCAA|ACATTTATATGA|GACTTCTGTGAGAGTATTCTTTCAAGCCTCAAGACACTTA


=========
Event 122
=========
Phylogenetic placement: species tree consistent
Significant comparisons: 1
Detected in comparisons: 13

Multiple sequence alignment:

    Human: GTGGCAGGGCTTGGCTGCTGGGTCAAGGGTGAAGAGTGGAgtgtgtgtgtgtgtgtgtgt------gtgtgtgtgtgtgtgtgtgtTTGGTGAGGGTCAGGGGACATGCAATTC
          
        ↑                      1    4                                                                3  2                   
    Chimp: TTGGCAGGGCTTGGCTGCTGGCTCGAGGGTGAAGAGTGGAgtgtgtgtgtgtgtgt------------------gtgtgtgtgtgtTTGGTGACGGTCAGGGGACATGCAATTC
          
          
  Gorilla: TTGGCAGGGCTTGGCTGCTGGCTCGAGGGTGAAGAGTGGAgtgtgtgtgtgtgtgtgtgt--------gtgtgtgtgtgtatgtgtTTGGTGAGGGTCAGGGGACATGCAATTC
          
          
    Human: GTGGCAGGGCTTGGCTGCTGGGTCAAGGGTGAAGAGTGGAgtgtgtgtgtgtgtgtgtgt------gtgtgtgtgtgtgtgtgtgtTTGGTGAGGGTCAGGGGACATGCAATTC

  Cluster:                      [  ]                                                                                        


Orangutan: TTGGCAGGGCTTGGCTGCTGGCTCGAGAGTGAGGAGTGGAgtgtgtgtgtgtgtgtgtgtgtgtgt--gtgtgtgtgtgtgtgtgtTTGGTGAGGGTCAGGGGACATGCAATTC


Chimp > Human
-------------
chr10:119325038-119325041

Template switch process:
F1: L GGAGGGGTTTAGAGTTAAAAGTGGCAGGGCTTGGCTGCTGG 1
F3:                                              4 AGGGTGAAGAGTGGAGTGTGTGTGTGTGTGTGTGTGTGTG R
RF:   GGAGGGGTTTAGAGTTAAAATTGGCAGGGCTTGGCTGCTGGCTCGAGGGTGAAGAGTGGAGTGTGTGTGTGTGTGTGTGTGTGTGTGTTTGGTGAC
RR:   CCTCCCCAAATCTCAATTTTAACCGTCCCGAACCGACGACCGAGCTCCCACTTCTCACCTCACACACACACACACACACACACACACAAACCACTG
F2:                                                                                             3 ACTG 2


Unidirectional alignment (log-probability: -38.8)
 GAGGGGTTTAGAGTTAAAAgTGGCAGGGCTTGGCTGCTGGgTCaAGGGTGAAGAGTGGAGTGTGTGTGTGTGTGTgtgtgtgtg
 GAGGGGTTTAGAGTTAAAATTGGCAGGGCTTGGCTGCTGGCTCGAGGGTGAAGAGTGGAGTGTGTGTGTGTGTGT---------

Template switch alignment (log-probability: -21.8)
 GAGGGGTTTAGAGTTAAAAgTGGCAGGGCTTGGCTGCTGG|GTCA|AGGGTGAAGAGTGGAGTGTGTGTGTGTGTGTGTGTGTGTG
 GAGGGGTTTAGAGTTAAAATTGGCAGGGCTTGGCTGCTGG|GTCA|AGGGTGAAGAGTGGAGTGTGTGTGTGTGTGTGTGTGTGTG


=========
Event 123
=========
Phylogenetic placement: species tree consistent
Significant comparisons: 46
Detected in comparisons: 46

Multiple sequence alignment:

    Human: GCCTGGGCTTGCAGAGCCGGC--------------------AGTCAGAAGTCAGCGCCGGCTTTGGCTTCTAAACTGTTTTTCTTCAGTAATTG
          
          
    Chimp: GCCTGGGCTTGCAGAGCCGGC--------------------AGTCGGAAGTCAGCGCCGGCTTTGGCTTCTAAACTGTTTTTCTTCAGTAATTG
        ↓                                           1  3        2                   4                   
          
  Gorilla: GCCTGGGCTTGCAGAGCCGGC----------------------------------------ACTGACTTCT-GACTGTTTTTCTTCAGTAATTG
          
        ↑                                           1  3        2                   4                   
    Human: GCCTGGGCTTGCAGAGCCGGC--------------------AGTCAGAAGTCAGCGCCGGCTTTGGCTTCTAAACTGTTTTTCTTCAGTAATTG

  Cluster:                      [                                                  ]                    


Orangutan: GTCTGGGCTGGCAGAGCCGGCGGTCAGAAGTCAGTGCCGGC--------------------TTCGGCTTCTAAACTGTTTTTCTTCAGTAATTG


Human > Gorilla
---------------
chr10:145667711-145667720

Template switch process:
F1: L GGACACACTCAAGAGCCAGCGCCTGGGCTTGCAGAGCCGGCA 1
F3:                                                                          4 ACTGTTTTTCTTCAGTAATTGCCAGGTAAACTGCTTCTCA R
RF:   GGACACACTCAAGAGCCAGCGCCTGGGCTTGCAGAGCCGGCAGTCAGAAGTCAGCGCCGGCTTTGGCTTCTAAACTGTTTTTCTTCAGTAATTGCCAGGTAAACTGCTTCTCA
RR:   CCTGTGTGAGTTCTCGGTCGCGGACCCGAACGTCTCGGCCGTCAGTCTTCAGTCGCGGCCGAAACCGAAGATTTGACAAAAAGAAGTCATTAACGGTCCATTTGACGAAGAGT
F2:                                             3 GTCTTCAGTC 2


Unidirectional alignment (log-probability: -35.1)
 ACACACTCAAGAGCCAGCGCCTGGGCTTGCAGAGCCGGCActgacttctG------------------------------ACTGTTTTTCTTCAGTAATTGCCAGGTAAACTGCTTCTCA
 ACACACTCAAGAGCCAGCGCCTGGGCTTGCAGAGCCGGCA---------GTCAGAAGTCAGCGCCGGCTTTGGCTTCTAAACTGTTTTTCTTCAGTAATTGCCAGGTAAACTGCTTCTCA

Template switch alignment (log-probability: -17)
 ACACACTCAAGAGCCAGCGCCTGGGCTTGCAGAGCCGGCA|CTGACTTCTG|ACTGTTTTTCTTCAGTAATTGCCAGGTAAACTGCTTCTCA
 ACACACTCAAGAGCCAGCGCCTGGGCTTGCAGAGCCGGCA|CTGACTTCTG|ACTGTTTTTCTTCAGTAATTGCCAGGTAAACTGCTTCTCA


Chimp > Gorilla
---------------
chr10:145667711-145667720

Template switch process:
F1: L GGACACACTCAAGAGCCAGCGCCTGGGCTTGCAGAGCCGGCA 1
F3:                                                                          4 ACTGTTTTTCTTCAGTAATTGCCAGGTAAACTGCTTCTCA R
RF:   GGACACACCCAAGAGCCAGCGCCTGGGCTTGCAGAGCCGGCAGTCGGAAGTCAGCGCCGGCTTTGGCTTCTAAACTGTTTTTCTTCAGTAATTGCCAGGTAAACTGCTTCTCA
RR:   CCTGTGTGGGTTCTCGGTCGCGGACCCGAACGTCTCGGCCGTCAGCCTTCAGTCGCGGCCGAAACCGAAGATTTGACAAAAAGAAGTCATTAACGGTCCATTTGACGAAGAGT
F2:                                             3 GTCTTCAGTC 2


Unidirectional alignment (log-probability: -40.7)
 ACACACtCAAGAGCCAGCGCCTGGGCTTGCAGAGCCGGCActgacttctG------------------------------ACTGTTTTTCTTCAGTAATTGCCAGGTAAACTGCTTCTCA
 ACACACCCAAGAGCCAGCGCCTGGGCTTGCAGAGCCGGCA---------GTCGGAAGTCAGCGCCGGCTTTGGCTTCTAAACTGTTTTTCTTCAGTAATTGCCAGGTAAACTGCTTCTCA

Template switch alignment (log-probability: -28.1)
 ACACACtCAAGAGCCAGCGCCTGGGCTTGCAGAGCCGGCA|CTGACTTCtG|ACTGTTTTTCTTCAGTAATTGCCAGGTAAACTGCTTCTCA
 ACACACCCAAGAGCCAGCGCCTGGGCTTGCAGAGCCGGCA|CTGACTTCCG|ACTGTTTTTCTTCAGTAATTGCCAGGTAAACTGCTTCTCA


=========
Event 124
=========
Phylogenetic placement: species tree consistent
Significant comparisons: 13
Detected in comparisons: 13

Multiple sequence alignment:

    Human: attattagataagaagaggatcactgcaAAAACAAACAGATACTTGTT-TTTGCAGT-GATGGAGATAACATTGTTAATATT
          
        ↑                     3           2             1               4                   
    Chimp: attattagataagaagaggatcactgcaAAAACAAACAGATACTTGATGGTCTCAGTACACGGAGATAACATTGTTAATATT
          
          
  Gorilla: attattagataagaagaggatcactgcaAAAACAAACAGATGCTTGATGGTCTCAGTACATGGAGATAACATTGTTAATATT
        ↓                       3         2             1             4                     
          
    Human: attattagataagaagaggatcactgcaAAAACAAACAGATACTTGTT-TTTGCAGT-GATGGAGATAACATTGTTAATATT

  Cluster:                                          [                  ]                    


Orangutan: attattagataagaagaggatcactacaAAA----ACAGATACTTGATGGTCTCAGTACATGGAGATAACATTGTTAATATT


Chimp > Human
-------------
chr10:50227340-50227352

Template switch process:
F1: L TAGATAAGAAGAGGATCACTGCAAAAACAAACAGATACTTG 1
F3:                                                         4 GGAGATAACATTGTTAATATTTTTATAGTATTTTAAAGCT R
RF:   TAGATAAGAAGAGGATCACTGCAAAAACAAACAGATACTTGATGGTCTCAGTACACGGAGATAACATTGTTAATATTTTTATAGTATTTTAAAGCT
RR:   ATCTATTCTTCTCCTAGTGACGTTTTTGTTTGTCTATGAACTACCAGAGTCATGTGCCTCTATTGTAACAATTATAAAAATATCATAAAATTTCGA
F2:               3 TAGTGACGTTTTT 2


Unidirectional alignment (log-probability: -37.6)
 AGATAAGAAGAGGATCACTGCAAAAACAAACAGATACTtgtttttgcagTGATG-------------GAGATAACATTGTTAATATTTTTATAGTATTTTAAAGCT
 AGATAAGAAGAGGATCACTGCAAAAACAAACAGATACT-----------TGATGGTCTCAGTACACGGAGATAACATTGTTAATATTTTTATAGTATTTTAAAGCT

Template switch alignment (log-probability: -16.9)
 AGATAAGAAGAGGATCACTGCAAAAACAAACAGATACTTG|TTTTTGCAGTGAT|GGAGATAACATTGTTAATATTTTTATAGTATTTTAAAGCT
 AGATAAGAAGAGGATCACTGCAAAAACAAACAGATACTTG|TTTTTGCAGTGAT|GGAGATAACATTGTTAATATTTTTATAGTATTTTAAAGCT


Gorilla > Human
---------------
chr10:50227340-50227350

Template switch process:
F1: L ATTATTAGATAAGAAGAGGATCACTGCAAAAACAAACAGATACTTG 1
F3:                                                            4 ATGGAGATAACATTGTTAATATTTTTATAGTATTTTAAAG R
RF:   ATTATTAGATAAGAAGAGGATCACTGCAAAAACAAACAGATGCTTGATGGTCTCAGTACATGGAGATAACATTGTTAATATTTTTATAGTATTTTAAAG
RR:   TAATAATCTATTCTTCTCCTAGTGACGTTTTTGTTTGTCTACGAACTACCAGAGTCATGTACCTCTATTGTAACAATTATAAAAATATCATAAAATTTC
F2:                      3 GTGACGTTTTT 2


Unidirectional alignment (log-probability: -41.6)
 AGATAAGAAGAGGATCACTGCAAAAACAAACAGA----------------TACttgtttttgcagtgATGGAGATAACATTGTTAATATTTTTATAGTATTTTAAAG
 AGATAAGAAGAGGATCACTGCAAAAACAAACAGATGCTTGATGGTCTCAGTAC--------------ATGGAGATAACATTGTTAATATTTTTATAGTATTTTAAAG

Template switch alignment (log-probability: -22.8)
 AGATAAGAAGAGGATCACTGCAAAAACAAACAGATaCTTG|TTTTTGCAGTG|ATGGAGATAACATTGTTAATATTTTTATAGTATTTTAAAG
 AGATAAGAAGAGGATCACTGCAAAAACAAACAGATGCTTG|TTTTTGCAGTG|ATGGAGATAACATTGTTAATATTTTTATAGTATTTTAAAG


=========
Event 125
=========
Phylogenetic placement: ambiguous, missing/gapped/masked alignment block
Significant comparisons: 34
Detected in comparisons: 34

Multiple sequence alignment:

    Human: AATTTATTATTTTGAAAATACT--GTATTATGAAGCCATGTTCATA--AAGGTAAGAAAGGCAGATTCTACA
          
          
    Chimp: 
          
          
  Gorilla: AATTTATTATTTTGAAAATACC----TTTATGAACATGGCTTCATAATATAGTAAGAAAGGCAGATTCTACA
        ↓                      1    3                        24                   
        ↑                      1  3                          24                   
    Human: AATTTATTATTTTGAAAATACT--GTATTATGAAGCCATGTTCATA--AAGGTAAGAAAGGCAGATTCTACA

  Cluster:                      [                            ]                    


Orangutan: AATTTATTATTTTGAAAATACTAT--ATTATGAAGCCACATTCATA--AAGGTAAGAAAGGCAGATTCTACA


Gorilla > Human
---------------
chr10:5107303-5107328

Template switch process:
F1: L ATAAGGGAATATGATTGAATAATTTATTATTTTGAAAATAC 1
F3:                                                                    4 GTAAGAAAGGCAGATTCTACAACTAGTCAGACAACTTAAC R
RF:   ATAAGGGAATATGATTGAATAATTTATTATTTTGAAAATACCTTTATGAACATGGCTTCATAATATAGTAAGAAAGGCAGATTCTACAACTAGTCAGACAACTTAAC
RR:   TATTCCCTTATACTAACTTATTAAATAATAAAACTTTTATGGAAATACTTGTACCGAAGTATTATATCATTCTTTCCGTCTAAGATGTTGATCAGTCTGTTGAATTG
F2:                                          3 GAAATACTTGTACCGAAGTATTATGT 2


Unidirectional alignment (log-probability: -59)
 TAAGGGAATATGATTGAATAATTTATTATTTTGAAAATAC----------------------TgTAttatgaagccatgttcataaagGTAAGAAAGGCAGATTCTACAACTAGTCAGACAACTTAAC
 TAAGGGAATATGATTGAATAATTTATTATTTTGAAAATACCTTTATGAACATGGCTTCATAATATA----------------------GTAAGAAAGGCAGATTCTACAACTAGTCAGACAACTTAAC

Template switch alignment (log-probability: -24.6)
 TAAGGGAATATGATTGAATAATTTATTATTTTGAAAATAC|TgTATTATGAAGCCATGTTCATAAAG|GTAAGAAAGGCAGATTCTACAACTAGTCAGACAACTTAAC
 TAAGGGAATATGATTGAATAATTTATTATTTTGAAAATAC|TATATTATGAAGCCATGTTCATAAAG|GTAAGAAAGGCAGATTCTACAACTAGTCAGACAACTTAAC


Human > Gorilla
---------------
chr10:5163884-5163909

Template switch process:
F1: L ATAAGGGAATATGATTGAATAATTTATTATTTTGAAAATAC 1
F3:                                                                    4 GTAAGAAAGGCAGATTCTACAACTAGTCAGACAACTTAAC R
RF:   ATAAGGGAATATGATTGAATAATTTATTATTTTGAAAATACTGTATTATGAAGCCATGTTCATAAAGGTAAGAAAGGCAGATTCTACAACTAGTCAGACAACTTAAC
RR:   TATTCCCTTATACTAACTTATTAAATAATAAAACTTTTATGACATAATACTTCGGTACAAGTATTTCCATTCTTTCCGTCTAAGATGTTGATCAGTCTGTTGAATTG
F2:                                          3 ATATAATACTTCGGTACAAGTATTTC 2


Unidirectional alignment (log-probability: -59)
 TAAGGGAATATGATTGAATAATTTATTATTTTGAAAATACctttatgaacatggcttcataaTaTA----------------------GTAAGAAAGGCAGATTCTACAACTAGTCAGACAACTTAAC
 TAAGGGAATATGATTGAATAATTTATTATTTTGAAAATAC----------------------TGTATTATGAAGCCATGTTCATAAAGGTAAGAAAGGCAGATTCTACAACTAGTCAGACAACTTAAC

Template switch alignment (log-probability: -24.6)
 TAAGGGAATATGATTGAATAATTTATTATTTTGAAAATAC|CTTTATGAACATGGCTTCATAATAtA|GTAAGAAAGGCAGATTCTACAACTAGTCAGACAACTTAAC
 TAAGGGAATATGATTGAATAATTTATTATTTTGAAAATAC|CTTTATGAACATGGCTTCATAATACA|GTAAGAAAGGCAGATTCTACAACTAGTCAGACAACTTAAC


=========
Event 126
=========
Phylogenetic placement: species tree consistent
Significant comparisons: 35
Detected in comparisons: 35

Multiple sequence alignment:

    Human: TTCATGTGGAAAAATTAAAGTCACACTGGCATTTATTACGTGGGAACTGACTCACTTCAATAGACTCACCAGAATTCTCAATTGTGAAGAATGTGGACTTTGAATTATTTTACAGACTAGATGTGTGA-------------CCTTTGGATGAACCACATAAGTC
          
          
    Chimp: TTCATGTGGAAAAATTAAAGTCACACTGGCATTTATTACGTGGGAACTGACTCACTTCAATAGACTCACCAGAATTCTCAATTGTGAAGAATGTGGACTTTGAATTATTTTACAGACTAGATGTGTGA-------------CCTTTGGATGAACCACATAAGTC
          
        ↑                     3    2                                                                                                 1                   4                    
  Gorilla: TTCATGTGGAAAAATTAAAGTCACACTGGCATTTATTACGTGGGAACTGACTCACTTCAATAGACTCACCAGAATTCTCAATTGTGAAGAATGTGGACTTTGAATTATTTTACAGACTAGATGAATTATTTTACAATGAATTCATTGGATGAACCACATAAGCC
        ↓                     3    2                                                                                                 1                   4                    
          
    Human: TTCATGTGGAAAAATTAAAGTCACACTGGCATTTATTACGTGGGAACTGACTCACTTCAATAGACTCACCAGAATTCTCAATTGTGAAGAATGTGGACTTTGAATTATTTTACAGACTAGATGTGTGA-------------CCTTTGGATGAACCACATAAGTC

  Cluster:                                                                                                                            [                   ]                   


Orangutan: ------------------------------------------------------------------------------------tatagaatatatatattgaat--atatatagaatata-------------------------------------------


Gorilla > Human
---------------
chr10:50947238-50947243

Template switch process:
F1:                                                                 L TGTGAAGAATGTGGACTTTGAATTATTTTACAGACTAGATG 1
F3:                                                                                                                             4 CTTTGGATGAACCACATAAGTCGTCGCAAAGCTAATAAGGAT R
RF:    GTCACACTGGCATTTATTACGTGGGAACTGACTCACTTCAATAGACTCACCAGAATTCTCAATTGTGAAGAATGTGGACTTTGAATTATTTTACAGACTAGATGAATTATTTTACAATGAATTCATTGGATGAACCACATAAGCCGTCGCAAAGCTAATAAGGAT
RR:    CAGTGTGACCGTAAATAATGCACCCTTGACTGAGTGAAGTTATCTGAGTGGTCTTAAGAGTTAACACTTCTTACACCTGAAACTTAATAAAATGTCTGATCTACTTAATAAAATGTTACTTAAGTAACCTACTTGGTGTATTCGGCAGCGTTTCGATTATTCCTA
F2:  3 CAGTGT 2


Unidirectional alignment (log-probability: -38.7)
 GTGAAGAATGTGGACTTTGAATTATTTTACAGACTAGATG---------------------tgtgacctTTGGATGAACCACATAAGtCGTCGCAAAGCTAATAAGG
 GTGAAGAATGTGGACTTTGAATTATTTTACAGACTAGATGAATTATTTTACAATGAATTCA--------TTGGATGAACCACATAAGCCGTCGCAAAGCTAATAAGG

Template switch alignment (log-probability: -27.6)
 GTGAAGAATGTGGACTTTGAATTATTTTACAGACTAGATG|TGTGAC|CtTTGGATGAACCACATAAGtCGTCGCAAAGCTAATAAGG
 GTGAAGAATGTGGACTTTGAATTATTTTACAGACTAGATG|TGTGAC|CATTGGATGAACCACATAAGCCGTCGCAAAGCTAATAAGG


Gorilla > Chimp
---------------
chr10:51742451-51742456

Template switch process:
F1:                                                                 L TGTGAAGAATGTGGACTTTGAATTATTTTACAGACTAGATG 1
F3:                                                                                                                             4 CTTTGGATGAACCACATAAGTCGTCGCAAAGCTAATAAGGAT R
RF:    GTCACACTGGCATTTATTACGTGGGAACTGACTCACTTCAATAGACTCACCAGAATTCTCAATTGTGAAGAATGTGGACTTTGAATTATTTTACAGACTAGATGAATTATTTTACAATGAATTCATTGGATGAACCACATAAGCCGTCGCAAAGCTAATAAGGAT
RR:    CAGTGTGACCGTAAATAATGCACCCTTGACTGAGTGAAGTTATCTGAGTGGTCTTAAGAGTTAACACTTCTTACACCTGAAACTTAATAAAATGTCTGATCTACTTAATAAAATGTTACTTAAGTAACCTACTTGGTGTATTCGGCAGCGTTTCGATTATTCCTA
F2:  3 CAGTGT 2


Unidirectional alignment (log-probability: -38.7)
 GTGAAGAATGTGGACTTTGAATTATTTTACAGACTAGATG---------------------tgtgacctTTGGATGAACCACATAAGtCGTCGCAAAGCTAATAAGG
 GTGAAGAATGTGGACTTTGAATTATTTTACAGACTAGATGAATTATTTTACAATGAATTCA--------TTGGATGAACCACATAAGCCGTCGCAAAGCTAATAAGG

Template switch alignment (log-probability: -27.6)
 GTGAAGAATGTGGACTTTGAATTATTTTACAGACTAGATG|TGTGAC|CtTTGGATGAACCACATAAGtCGTCGCAAAGCTAATAAGG
 GTGAAGAATGTGGACTTTGAATTATTTTACAGACTAGATG|TGTGAC|CATTGGATGAACCACATAAGCCGTCGCAAAGCTAATAAGG


=========
Event 127
=========
Phylogenetic placement: species tree consistent
Significant comparisons: 46
Detected in comparisons: 46

Multiple sequence alignment:

    Human: GCTGGGAGCATGACCACTCTTTCTAGGTCTGA---------------------ATAGATAGAATAACCACCACCTCAGAAAATAGACTGTACAGCTTAAGACAGATGTTGAG
          
          
    Chimp: GCTGGGAGCATGACCACTCTTTCTAGGTCTGA---------------------ATAGATAGAATAACCACCACTTCAGAAAATAGAATGTATAGCTTAAGACAGATGTTGAG
        ↓                       3       1                        2                              4                         
          
  Gorilla: GCTGGGAGCATGACCACTCTTTCTAGGTCTAT------------------------------------------TCAGACCTAGAAATGTATAGCTTAAGACAGATGTTGAG
          
        ↑                     3         1                        2                                4                       
    Human: GCTGGGAGCATGACCACTCTTTCTAGGTCTGA---------------------ATAGATAGAATAACCACCACCTCAGAAAATAGACTGTACAGCTTAAGACAGATGTTGAG

  Cluster:                               [                                                            ]                   


Orangutan: GCTGGGAGCATGACCAGTCTTTCTAGGTCTGAATAGATAGAATAACCACCACC---------------------TCAGAAAAGAGAATGTATAG-CTAAGACAGATGTTGAG


Human > Gorilla
---------------
chr10:89857196-89857210

Template switch process:
F1: L CACAATATCTTGCTGGGAGCATGACCACTCTTTCTAGGTCT 1
F3:                                                                              4 TGTATAGCTTAAGACAGATGTTGAGGCATGAAGAAGATAAATCCT R
RF:   CACAATATCTTGCTGGGAGCATGACCACTCTTTCTAGGTCTGAATAGATAGAATAACCACCACCTCAGAAAATAGACTGTACAGCTTAAGACAGATGTTGAGGCATGAAGAAGATAAATCCT
RR:   GTGTTATAGAACGACCCTCGTACTGGTGAGAAAGATCCAGACTTATCTATCTTATTGGTGGTGGAGTCTTTTATCTGACATGTCGAATTCTGTCTACAACTCCGTACTTCTTCTATTTAGGA
F2:                               3 AAAGATCCAGACTTA 2


Unidirectional alignment (log-probability: -49.2)
 ACAATATCTTGCTGGGAGCATGACCACTCTTTCTAGGTCTattcagacctaGA--------------------------------AaTGTAtAGCTTAAGACAGATGTTGAGGCATGAAGAAGATAA
 ACAATATCTTGCTGGGAGCATGACCACTCTTTCTAGGTCT-----------GAATAGATAGAATAACCACCACCTCAGAAAATAGACTGTACAGCTTAAGACAGATGTTGAGGCATGAAGAAGATAA

Template switch alignment (log-probability: -23.3)
 ACAATATCTTGCTGGGAGCATGACCACTCTTTCTAGGTCT|ATTCAGACCTAGAAA|TGTAtAGCTTAAGACAGATGTTGAGGCATGAAGAAGATAA
 ACAATATCTTGCTGGGAGCATGACCACTCTTTCTAGGTCT|ATTCAGACCTAGAAA|TGTACAGCTTAAGACAGATGTTGAGGCATGAAGAAGATAA


Chimp > Gorilla
---------------
chr10:89857196-89857208

Template switch process:
F1: L CACAATATCTTGCTGGGAGCATGACCACTCTTTCTAGGTCT 1
F3:                                                                            4 AATGTATAGCTTAAGACAGATGTTGAGGCATGAAGAAGAT R
RF:   CACAATATCTTGCTGGGAGCATGACCACTCTTTCTAGGTCTGAATAGATAGAATAACCACCACTTCAGAAAATAGAATGTATAGCTTAAGACAGATGTTGAGGCATGAAGAAGAT
RR:   GTGTTATAGAACGACCCTCGTACTGGTGAGAAAGATCCAGACTTATCTATCTTATTGGTGGTGAAGTCTTTTATCTTACATATCGAATTCTGTCTACAACTCCGTACTTCTTCTA
F2:                                 3 AGATCCAGACTTA 2


Unidirectional alignment (log-probability: -38.1)
 ACAATATCTTGCTGGGAGCATGACCACTCTTTCTAGGTCTattcagacctaGA--------------------------------AATGTATAGCTTAAGACAGATGTTGAGGCATGAAGAAGAT
 ACAATATCTTGCTGGGAGCATGACCACTCTTTCTAGGTCT-----------GAATAGATAGAATAACCACCACTTCAGAAAATAGAATGTATAGCTTAAGACAGATGTTGAGGCATGAAGAAGAT

Template switch alignment (log-probability: -17.4)
 ACAATATCTTGCTGGGAGCATGACCACTCTTTCTAGGTCT|ATTCAGACCTAGA|AATGTATAGCTTAAGACAGATGTTGAGGCATGAAGAAGAT
 ACAATATCTTGCTGGGAGCATGACCACTCTTTCTAGGTCT|ATTCAGACCTAGA|AATGTATAGCTTAAGACAGATGTTGAGGCATGAAGAAGAT


=========
Event 128
=========
Phylogenetic placement: species tree consistent
Significant comparisons: 5
Detected in comparisons: 25

Multiple sequence alignment:

    Human: CAGTTGTTTCCTCTGCTTTTGAGTCACAGTTAATATTT-AGTGTG-------AGTAAAATTATACCATGGTA
          
          
    Chimp: CAGTTGTTTCCTCTGTTTTTGAGTCACAGTTAATATTTAACTGTG-ACTCATGGTAAAATTATACCATGGTA
          
        ↑                     3         2         1           4                   
  Gorilla: CTGTTGTTTCCTCTGTTTTTGAGTCACAGTTAATATTT-AGTGT-G------GGTAAAATTATACCATGGTA
          
          
    Human: CAGTTGTTTCCTCTGCTTTTGAGTCACAGTTAATATTT-AGTGTG-------AGTAAAATTATACCATGGTA

  Cluster:                                       [            ]                   


Orangutan: CAGTTGTTTCCTCTGTTTTTGAATCACAGTTAATATTC-AGTGT-G------GGTAAAATTATACCATGGTA


Gorilla > Chimp
---------------
chr10:52927817-52927827

Template switch process:
F1: L TTACAGTTGTTTCCTCTGTTTTTGAGTCACAGTTAATATTTA 1
F3:                                               4 TGGTAAAATTATACCATGGTAGATGCACTAAATGATAAAGT R
RF:   TTACTGTTGTTTCCTCTGTTTTTGAGTCACAGTTAATATTTAGTGTGGGTAAAATTATACCATGGTAGATGCACTAAATGATAAAGT
RR:   AATGACAACAAAGGAGACAAAAACTCAGTGTCAATTATAAATCACACCCATTTTAATATGGTACCATCTACGTGATTTACTATTTCA
F2:                       3 ACTCAGTGTCA 2


Unidirectional alignment (log-probability: -41.8)
 ACaGTTGTTTCCTCTGTTTTTGAGTCACAGTTAATATTTaAcTGTGactcatGGTAAAATTATACCATGGTAGATGCACTAAATGATAAAG
 ACTGTTGTTTCCTCTGTTTTTGAGTCACAGTTAATATTT-AGTGTG------GGTAAAATTATACCATGGTAGATGCACTAAATGATAAAG

Template switch alignment (log-probability: -28.2)
 ACaGTTGTTTCCTCTGTTTTTGAGTCACAGTTAATATTTA|ACTGTGACTCA|tGGTAAAATTATACCATGGTAGATGCACTAAATGATAAAG
 ACTGTTGTTTCCTCTGTTTTTGAGTCACAGTTAATATTTA|ACTGTGACTCA|GGGTAAAATTATACCATGGTAGATGCACTAAATGATAAAG


=========
Event 129
=========
Phylogenetic placement: species tree consistent
Significant comparisons: 2
Detected in comparisons: 25

Multiple sequence alignment:

    Human: CTAATTTTCATGTCTCGTAGATTTGGTAGCACCAAATAAAATTGTAAACACCTTGCACTTTCTTCTCCAACTTGTTTCTGTTAAAAGCAGAAGAAAATTTACAGAAATAACAAAGAATGAGGATAATTTCAGGGGGATATTAATACTAGTTTAATTCATGCAGTAAGTAGAAATAAAGAG
        ↓                      1            4                                                                                                                         3   2                   
          
    Chimp: CTAATTTTCATGTCTCGTAGACATG-------AAAATAAGATTGTAAACACCTTGCACTTTGTTCTCCAACTTGTTTCTGTTAAAAGCAGAAGAAAATTTACAGAAATAACAAAGAATGAGGATAATTTCAGGGGGATATTAATACTAGTTTAATTCATGCAGTAAGTAGAAATAAAGAG
          
          
  Gorilla: CAAATTTTCATGTCTCGTAGATTTGGTAGCACCAAATAAAATTGTAAACACCTTGCACTTTCTTCTCCAACTTGTTTCTGTTAAAAGCAGAAGAAAATTTACAAAAATAACAAAGAATGAGGATAATTTCAGGGGGATATTAATACTAGTTTAATTCATGCAGTAAGTAGAAATAAAGAG
          
          
    Human: CTAATTTTCATGTCTCGTAGATTTGGTAGCACCAAATAAAATTGTAAACACCTTGCACTTTCTTCTCCAACTTGTTTCTGTTAAAAGCAGAAGAAAATTTACAGAAATAACAAAGAATGAGGATAATTTCAGGGGGATATTAATACTAGTTTAATTCATGCAGTAAGTAGAAATAAAGAG

  Cluster:                      [                 ]                                                                                                                                           


Orangutan: CTAATTTTCATGTCTTATAGATTTGGTAGCACCAAATAAAATTGTAAACACCTTGCACTTTCTTCTCCAACTTGCTTCTGTTAAAAGCAGAAGAAAATTTACAGAAATAACAAAGAATGAGGATAATTTCAGGGGGATATTAATTCTAGTTTAATTCATGCAGTAAGTAGAAATAAAGAG


Human > Chimp
-------------
chr10:29566026-29566030

Template switch process:
F1: L AGGATTTTTAAGCCCTTCTGCTAATTTTCATGTCTCGTAGA 1
F3:                                                      4 AAATAAGATTGTAAACACCTTGCACTTTGTTCTCCAACTTGTTTCTG R
RF:   AGGATTTTTAAGCCCTTCTGCTAATTTTCATGTCTCGTAGATTTGGTAGCACCAAATAAAATTGTAAACACCTTGCACTTTCTTCTCCAACTTGTTTCTGTTAAAAGCAGAAGAAAATTTACAGAAATAACAAAGAATGAGGATAATTTCAGGGGGATATTAATACTAGTTTAATTCATG
RR:   TCCTAAAAATTCGGGAAGACGATTAAAAGTACAGAGCATCTAAACCATCGTGGTTTATTTTAACATTTGTGGAACGTGAAAGAAGAGGTTGAACAAAGACAATTTTCGTCTTCTTTTAAATGTCTTTATTGTTTCTTACTCCTATTAAAGTCCCCCTATAATTATGATCAAATTAAGTAC
F2:                                                                                                                                                                                3 AGTAC 2


Unidirectional alignment (log-probability: -39.5)
 GGATTTTTAAGCCCTTCTGCTAATTTTCATGTCTCGTAGA-----------CatgaAAATAAgATTGTAAACACCTTGCACTTTgTTCTCCAACTT
 GGATTTTTAAGCCCTTCTGCTAATTTTCATGTCTCGTAGATTTGGTAGCACC----AAATAAAATTGTAAACACCTTGCACTTTCTTCTCCAACTT

Template switch alignment (log-probability: -28)
 GGATTTTTAAGCCCTTCTGCTAATTTTCATGTCTCGTAGA|CATGA|AAATAAgATTGTAAACACCTTGCACTTTgTTCTCCAACTT
 GGATTTTTAAGCCCTTCTGCTAATTTTCATGTCTCGTAGA|CATGA|AAATAAAATTGTAAACACCTTGCACTTTCTTCTCCAACTT


=========
Event 130
=========
Phylogenetic placement: species tree consistent
Significant comparisons: 25
Detected in comparisons: 25

Multiple sequence alignment:

    Human: ---------GACCTTTGTTATCTTGGACATAGGCATGTAGGTCACAGAACACATCCTACGCGCTCTTCTTC
        ↓                     3     2           1            4                   
          
    Chimp: ---------GACCTTTGTTATCTTGGACATAGGCATG-----TCCAAGATACATCCTACGCGCTCTTCTTC
          
        ↑                     3     2           1            4                   
  Gorilla: ---------GACCTTTGTTATCTTGGACATAGGCATGTAGGTCACAGAACACATCCTACGCGCTCTTCTTC
          
          
    Human: ---------GACCTTTGTTATCTTGGACATAGGCATGTAGGTCACAGAACACATCCTACGCGCTCTTCTTC

  Cluster:                                      [           ]                    


Orangutan: GTTCTACTGTACCTTTGTTATCTTGGACACAGGCATGCAGGTCATAGAACACATCCTACTAGCTCTTCTTC


Human > Chimp
-------------
chr10:82226139-82226145

Template switch process:
F1: L TCCCATTTGTACTGACCTTTGTTATCTTGGACATAGGCATGT 1
F3:                                                       4 ACATCCTACGCGCTCTTCTTCCATCGGGTGGTCTCAATAT R
RF:   TCCCATTTGTACTGACCTTTGTTATCTTGGACATAGGCATGTAGGTCACAGAACACATCCTACGCGCTCTTCTTCCATCGGGTGGTCTCAATAT
RR:   AGGGTAAACATGACTGGAAACAATAGAACCTGTATCCGTACATCCAGTGTCTTGTGTAGGATGCGCGAGAAGAAGGTAGCCCACCAGAGTTATA
F2:                        3 TAGAACC 2


Unidirectional alignment (log-probability: -30.3)
 CCATTTGTACTGACCTTTGTTATCTTGGACATAGGCATGT-----------CcaagatACATCCTACGCGCTCTTCTTCCATCGGGTGGTCTCAATAT
 CCATTTGTACTGACCTTTGTTATCTTGGACATAGGCATGTAGGTCACAGAAC------ACATCCTACGCGCTCTTCTTCCATCGGGTGGTCTCAATAT

Template switch alignment (log-probability: -16.2)
 CCATTTGTACTGACCTTTGTTATCTTGGACATAGGCATGT|CCAAGAT|ACATCCTACGCGCTCTTCTTCCATCGGGTGGTCTCAATAT
 CCATTTGTACTGACCTTTGTTATCTTGGACATAGGCATGT|CCAAGAT|ACATCCTACGCGCTCTTCTTCCATCGGGTGGTCTCAATAT


Gorilla > Chimp
---------------
chr10:82226139-82226145

Template switch process:
F1: L TCCCATTTGTACTGACCTTTGTTATCTTGGACATAGGCATGT 1
F3:                                                       4 ACATCCTACGCGCTCTTCTTCCATCGGGTGGTCTCAATAT R
RF:   TCCCATTTGTACTGACCTTTGTTATCTTGGACATAGGCATGTAGGTCACAGAACACATCCTACGCGCTCTTCTTCCATCAGGTGGTCTCAATAT
RR:   AGGGTAAACATGACTGGAAACAATAGAACCTGTATCCGTACATCCAGTGTCTTGTGTAGGATGCGCGAGAAGAAGGTAGTCCACCAGAGTTATA
F2:                        3 TAGAACC 2


Unidirectional alignment (log-probability: -35.4)
 CCATTTGTACTGACCTTTGTTATCTTGGACATAGGCATGT-----------CcaagatACATCCTACGCGCTCTTCTTCCATCgGGTGGTCTCAATAT
 CCATTTGTACTGACCTTTGTTATCTTGGACATAGGCATGTAGGTCACAGAAC------ACATCCTACGCGCTCTTCTTCCATCAGGTGGTCTCAATAT

Template switch alignment (log-probability: -22.2)
 CCATTTGTACTGACCTTTGTTATCTTGGACATAGGCATGT|CCAAGAT|ACATCCTACGCGCTCTTCTTCCATCgGGTGGTCTCAATAT
 CCATTTGTACTGACCTTTGTTATCTTGGACATAGGCATGT|CCAAGAT|ACATCCTACGCGCTCTTCTTCCATCAGGTGGTCTCAATAT


=========
Event 131
=========
Phylogenetic placement: species tree consistent
Significant comparisons: 35
Detected in comparisons: 35

Multiple sequence alignment:

    Human: TGTCATGAATATTATCGCATACTGAATTGTAAACACTTTACCACTGTAAAAATTACTGGAAAGAACACTTCATTAACGGTGCACATTACTAAAAAATGAGCTCAGCAATGTTAGAAGACGAGGACTTCTTTTAATAATCAAGATAATTTTTATGCACATACAATTCAGTGTTTACTGAATTGTAAACACTTTACCACTGTAAAAATTACTGGAAAGAACACTTCATTAACAGTGCACATTACTAAAAAATGAGCTCAGCAATGTTAGAAGTCGAGGACTTCTTTTAATAATC----AAGATAATTTTTATGCACATAAAAGAATTATATTATCAACAAAG
          
          
    Chimp: TGTCATGAATGTTATCGCATACTGAATTGTAAACACTTTGCCACTGTAAAAATTACTGGAAAGAACACTTCATTAACAGTGCACATTACTAAAAAATGAGCTCAGCAATGTTAGAAGTCGAGGACTTCTTTTAATAATCAAGATAATTTTTATGCACATACAATTCAGTGTTTACTGAATTGTAAACACTTTACCACTGTAAAAATTACTGGAAAGAACACTTCATTAACAGTGCACATTACTAAAAAATGAGCTCAGCAATGTTAGAAGTCGAGGACTTCTTTTAAT----AATCAAGATAATTTTTATGCACATAAAAGAATTATATTATCAACAAAG
          
        ↑                        4                                                                                                                                                              3          2                                                                                                                              1                   
  Gorilla: TGTCATGAATATTATCGCATATTGAATT---------------------------------------------------------------------------------------------------------------------------------------------------------GTAAACACTTTACCACTGTAAAAATTACTGGAAAGAACACTTCATTAACAGTGCACATTACTAAAAAATGAGCTCAGCAATGTTAGAAGTCGAGGACTTCTTTTAATAATC----AAGATAATTTTTATGCACATAAAAGA---GAATTATCAACAAAG
        ↓                        4                                                                                                                                                              3          2                                                                                                                              1                   
          
    Human: TGTCATGAATATTATCGCATACTGAATTGTAAACACTTTACCACTGTAAAAATTACTGGAAAGAACACTTCATTAACGGTGCACATTACTAAAAAATGAGCTCAGCAATGTTAGAAGACGAGGACTTCTTTTAATAATCAAGATAATTTTTATGCACATACAATTCAGTGTTTACTGAATTGTAAACACTTTACCACTGTAAAAATTACTGGAAAGAACACTTCATTAACAGTGCACATTACTAAAAAATGAGCTCAGCAATGTTAGAAGTCGAGGACTTCTTTTAATAATC----AAGATAATTTTTATGCACATAAAAGAATTATATTATCAACAAAG

  Cluster:                      [                                                                                                                                                              ]                                                                                                                                                              


Orangutan: 


Gorilla > Human
---------------
chr10:53346612-53346623

Template switch process:
F1: L ACCAGCCAGGCTGTGAAGTTTGTCATGAATATTATCGCATACTGAATTGTAAACACTTTACCACTGTAAAAATTACTGGAAAGAACACTTCATTAACGGTGCACATTACTAAAAAATGAGCTCAGCAATGTTAGAAGACGAGGACTTCTTTTAATAATCAAGATAATTTTTATGCACATACAA 1
F3:                                           4 TGAATTGTAAACACTTTACCACTGTAAAAATTACTGGAAAGAACAC R
RF:   ACCAGCCAGGCTGTGAAGTTTGTCATGAATATTATCGCATATTGAATTGTAAACACTTTACCACTGTAAAAATTACTGGAAAGAACACTTCATTAACAGTGCACATTACTAAAAAATGAGCTCAGCAATGTTAGAAGTCGAGGACTTCTTTTAATAATCAAGATAATTTTTATGCACATAAAA
RR:   TGGTCGGTCCGACACTTCAAACAGTACTTATAATAGCGTATAACTTAACATTTGTGAAATGGTGACATTTTTAATGACCTTTCTTGTGAAGTAATTGTCACGTGTAATGATTTTTTACTCGAGTCGTTACAATCTTCAGCTCCTGAAGAAAATTATTAGTTCTATTAAAAATACGTGTATTTT
F2:                                                 3 CATTTGTGACTT 2


Unidirectional alignment (log-probability: -233)
 acttcttttaataatcaagataatttttatgcacatacaattcagtgtttactgaattgtaaacactttaccactgtaaaaattactggaaa
 --------------------------------------------------------------------------------------------

Template switch alignment (log-probability: -53.4)
 ACTTCTTTTAATAATCAAGATAATTTTTATGCACATAcAA|TtcAGTGTTTAC|TGAATTGTAAACACTTTACCACTGTAAAAATTACTGGAAA
 ACTTCTTTTAATAATCAAGATAATTTTTATGCACATAAAA|TAAAGTGTTTAC|TGAATTGTAAACACTTTACCACTGTAAAAATTACTGGAAA


Gorilla > Chimp
---------------
chr10:54174751-54174762

Template switch process:
F1: L ACCAGCCAGGCTGTGAAGTTTGTCATGAATGTTATCGCATACTGAATTGTAAACACTTTGCCACTGTAAAAATTACTGGAAAGAACACTTCATTAACAGTGCACATTACTAAAAAATGAGCTCAGCAATGTTAGAAGTCGAGGACTTCTTTTAATAATCAAGATAATTTTTATGCACATACAA 1
F3:                                           4 TGAATTGTAAACACTTTACCACTGTAAAAATTACTGGAAAGAACAC R
RF:   ACCAGCCAGGCTGTGAAGTTTGTCATGAATATTATCGCATATTGAATTGTAAACACTTTACCACTGTAAAAATTACTGGAAAGAACACTTCATTAACAGTGCACATTACTAAAAAATGAGCTCAGCAATGTTAGAAGTCGAGGACTTCTTTTAATAATCAAGATAATTTTTATGCACATAAAA
RR:   TGGTCGGTCCGACACTTCAAACAGTACTTATAATAGCGTATAACTTAACATTTGTGAAATGGTGACATTTTTAATGACCTTTCTTGTGAAGTAATTGTCACGTGTAATGATTTTTTACTCGAGTCGTTACAATCTTCAGCTCCTGAAGAAAATTATTAGTTCTATTAAAAATACGTGTATTTT
F2:                                                 3 CATTTGTGACTT 2


Unidirectional alignment (log-probability: -242)
 acttcttttaataatcaagataatttttatgcacatacaattcagtgtttactgaattgtaaacactttACCACTGTAAAAATTACTGGAAA
 ---------------------------------------------------------------------ACCACTGTAAAAATTACTGGAAA

Template switch alignment (log-probability: -53.4)
[truncated: 10,557,207 more chars]
