# Supplementary material for: Short-range template switching in great ape genomes explored using pair hidden Markov models
Source: PLoS Genet. 2021 Mar 2;17(3):e1009221. doi: 10.1371/journal.pgen.1009221 (PMC7954356; doi:10.1371/journal.pgen.1009221)
Supplement: S2 Data — (TSV) [file pgen.1009221.s015.tsv]

# chrom, chromStart, chromEnd, name: standard BED fields
# name: event ID for each of the statistically significant events described, excluding 14 events with no human alignment block
# orientation: Indicates if the cluster sequence was aligned to the human genome (GRCh38.p12) in forward or reverse orientation
# setAnnotation: Describes which set of interest this event belongs to, as described in the paper
# associated with this file. Possible values are:
# - gold_standard: evolutionarily consistent and significant across all comparisons
# - partially_significant: evolutionarily consistent but significant only in some of the comparisons
# - ambiguous_placement: detected in an evolutionarily consistent set of comparisons but results in ambiguous lineage assignment
# - incomplete_detection: detected in a subset of evolutionarily consistent comparisons due to missing/gapped/masked alignment in one species
# - unresolved: detected in a subset of evolutionarily consistent comparisons but remains unresolved, likely false positive/poor quality alignment
# humanAncOrDesc: Indicates if human (GRCh38.p12) corresponds to the ancestral or descendant state
# eventType: The ordering of the event switch points with respect to the ancestral sequence
chrom	chromStart	chromEnd	name	orientation	setAnnotation	humanAncOrDesc	eventType
chr10	108923935	108923940	1	forward	partially_significant	descendant	.
chr10	108923908	108923916	2	forward	partially_significant	ancestral	.
chr10	102708302	102708308	3	forward	gold_standard	descendant	1432
chr10	109078157	109078163	4	forward	gold_standard	ancestral	3124
chr10	11213047	11213056	5	reverse	partially_significant	descendant	.
chr10	11034562	11034574	6	reverse	partially_significant	descendant	.
chr10	11058117	11058125	7	reverse	partially_significant	descendant	.
chr10	113809937	113809957	8	reverse	partially_significant	ancestral	.
chr10	119531566	119531573	9	forward	partially_significant	descendant	.
chr10	122030398	122030401	10	reverse	incomplete_detection	uncertain	.
chr10	12361105	12361113	11	reverse	gold_standard	ancestral	1342
chr10	114865604	114865618	12	reverse	gold_standard	descendant	3241
chr10	115909847	115909853	13	reverse	gold_standard	descendant	1432
chr10	122297916	122297925	14	forward	gold_standard	ancestral	1432
chr10	115482713	115482716	15	reverse	partially_significant	ancestral	.
chr10	115484592	115484602	16	reverse	partially_significant	descendant	.
chr10	117765197	117765205	17	forward	gold_standard	descendant	1432
chr10	120014873	120014885	18	reverse	gold_standard	descendant	4132
chr10	1206284	1206288	19	forward	partially_significant	ancestral	.
chr10	1445696	1445702	20	forward	partially_significant	ancestral	.
chr10	120107094	120107102	21	reverse	gold_standard	descendant	1432
chr10	104282591	104282594	22	reverse	partially_significant	ancestral	.
chr10	104319486	104319493	23	forward	partially_significant	ancestral	.
chr10	103676709	103676711	24	reverse	gold_standard	ancestral	1432
chr10	12167301	12167312	25	forward	partially_significant	descendant	.
chr10	106158287	106158313	26	reverse	partially_significant	descendant	.
chr10	114410001	114410012	27	reverse	partially_significant	ancestral	.
chr10	106349848	106349854	28	reverse	gold_standard	ancestral	1432
chr10	106229767	106229778	29	reverse	partially_significant	ancestral	.
chr10	118606639	118606652	30	reverse	partially_significant	ancestral	.
chr10	121126835	121126842	31	reverse	incomplete_detection	uncertain	.
chr10	121270779	121270784	32	reverse	gold_standard	descendant	3214
chr10	121360583	121360595	33	reverse	gold_standard	ancestral	1432
chr10	123995824	123995832	34	forward	gold_standard	descendant	1324
chr10	11975305	11975312	35	reverse	partially_significant	ancestral	.
chr10	104816442	104816450	36	reverse	gold_standard	descendant	3142
chr10	108624568	108624576	37	reverse	gold_standard	descendant	3124
chr10	123312755	123312770	38	forward	partially_significant	descendant	.
chr10	123252301	123252333	39	forward	partially_significant	descendant	.
chr10	116913131	116913134	40	reverse	gold_standard	descendant	1432
chr10	117511015	117511059	41	reverse	gold_standard	descendant	3124
chr10	117163898	117163904	42	reverse	partially_significant	ancestral	.
chr10	105491854	105491874	43	reverse	partially_significant	ancestral	.
chr10	124920364	124920371	44	reverse	gold_standard	descendant	1432
chr10	125522313	125522333	45	reverse	gold_standard	ancestral	1432
chr10	125220058	125220069	46	reverse	partially_significant	ancestral	.
chr10	124526979	124526985	47	reverse	partially_significant	ancestral	.
chr10	124523371	124523378	48	reverse	partially_significant	descendant	.
chr10	124521892	124521892	49	reverse	partially_significant	ancestral	.
chr10	124666369	124666384	50	reverse	partially_significant	ancestral	.
chr10	112586121	112586129	51	forward	partially_significant	ancestral	.
chr10	125920600	125920625	52	forward	incomplete_detection	uncertain	.
chr10	125873596	125873600	53	forward	partially_significant	ancestral	.
chr10	110532244	110532244	54	forward	partially_significant	ancestral	.
chr10	111553460	111553462	55	reverse	partially_significant	ancestral	.
chr10	127291133	127291156	56	forward	partially_significant	descendant	.
chr10	129974882	129974893	57	forward	gold_standard	ancestral	3214
chr10	130858717	130858727	58	reverse	partially_significant	ancestral	.
chr10	130857219	130857229	59	reverse	partially_significant	ancestral	.
chr10	126733632	126733634	60	reverse	gold_standard	ancestral	3214
chr10	132246003	132246003	61	reverse	partially_significant	ancestral	.
chr10	132273891	132273906	62	reverse	partially_significant	ancestral	.
chr10	131446553	131446563	63	forward	partially_significant	descendant	.
chr10	128305168	128305174	64	forward	partially_significant	ancestral	.
chr10	128380634	128380636	65	forward	partially_significant	ancestral	.
chr10	132880768	132880784	66	reverse	incomplete_detection	uncertain	.
chr10	131690242	131690249	67	reverse	gold_standard	ancestral	3142
chr10	132060322	132060339	68	forward	partially_significant	descendant	.
chr10	13238535	13238544	69	reverse	gold_standard	descendant	1342
chr10	132627810	132627824	70	reverse	partially_significant	ancestral	.
chr10	133187582	133187589	71	reverse	partially_significant	ancestral	.
chr10	13208805	13208808	72	forward	partially_significant	ancestral	.
chr10	130370115	130370128	73	reverse	partially_significant	ancestral	.
chr10	130374366	130374381	74	reverse	partially_significant	descendant	.
chr10	132913815	132913817	75	reverse	incomplete_detection	uncertain	.
chr10	17787389	17787393	76	forward	partially_significant	ancestral	.
chr10	17698235	17698252	77	forward	gold_standard	ancestral	1432
chr10	13711086	13711089	78	reverse	partially_significant	descendant	.
chr10	15787023	15787047	79	reverse	ambiguous_placement	descendant	1324
chr10	15597697	15597697	80	forward	partially_significant	ancestral	.
chr10	133445838	133445852	81	forward	incomplete_detection	uncertain	.
chr10	17111410	17111424	82	reverse	gold_standard	descendant	1432
chr10	15861304	15861312	83	reverse	gold_standard	descendant	1432
chr10	16071537	16071545	84	reverse	gold_standard	descendant	3214
chr10	1895608	1895608	85	forward	partially_significant	ancestral	.
chr10	21550895	21550895	86	forward	gold_standard	ancestral	4132
chr10	20944481	20944488	87	reverse	partially_significant	descendant	.
chr10	244798	244816	88	reverse	ambiguous_placement	ambiguous	1324
chr10	20659288	20659289	89	reverse	partially_significant	descendant	.
chr10	20547097	20547127	90	reverse	partially_significant	ancestral	.
chr10	131275361	131275366	91	forward	gold_standard	ancestral	1432
chr10	21737947	21737961	92	reverse	ambiguous_placement	ambiguous	1324
chr10	2115771	2115784	93	reverse	gold_standard	descendant	3142
chr10	22318493	22318513	94	reverse	partially_significant	ancestral	.
chr10	22602621	22602627	95	reverse	partially_significant	ancestral	.
chr10	25414782	25414807	96	reverse	partially_significant	ancestral	.
chr10	15466422	15466427	97	forward	partially_significant	descendant	.
chr10	26746071	26746091	98	reverse	partially_significant	ancestral	.
chr10	33129474	33129481	99	reverse	partially_significant	descendant	.
chr10	33114642	33114651	100	reverse	partially_significant	ancestral	.
chr10	32370983	32370995	101	reverse	gold_standard	ancestral	1342
chr10	33857466	33857484	102	forward	partially_significant	ancestral	.
chr10	31618758	31618766	103	reverse	gold_standard	descendant	3214
chr10	35216899	35216912	104	forward	partially_significant	ancestral	.
chr10	33224064	33224073	105	reverse	partially_significant	descendant	.
chr10	33207387	33207389	106	reverse	gold_standard	ancestral	1342
chr10	18511199	18511215	107	reverse	partially_significant	descendant	.
chr10	28949453	28949485	108	reverse	gold_standard	descendant	3421
chr10	28890564	28890569	109	reverse	partially_significant	ancestral	.
chr10	18394430	18394436	110	reverse	ambiguous_placement	ambiguous	1324
chr10	4540711	4540715	111	forward	partially_significant	ancestral	.
chr10	596174	596189	112	forward	incomplete_detection	uncertain	.
chr10	418784	418788	113	forward	gold_standard	ancestral	3124
chr10	34610420	34610426	114	reverse	partially_significant	ancestral	.
chr10	35554446	35554446	115	reverse	gold_standard	ancestral	3421
chr10	45472209	45472218	116	reverse	gold_standard	descendant	3124
chr10	45615412	45615417	117	reverse	partially_significant	descendant	.
chr10	44795979	44795990	118	reverse	partially_significant	descendant	.
chr10	42934069	42934076	119	forward	partially_significant	ancestral	.
chr10	46500387	46500390	120	forward	ambiguous_placement	ambiguous	1342
chr10	28503886	28503934	121	forward	gold_standard	descendant	3241
chr10	14472382	14472385	122	reverse	partially_significant	descendant	.
chr10	2922399	2922431	123	reverse	gold_standard	ancestral	1324
chr10	50227335	50227352	124	forward	gold_standard	descendant	3214
chr10	5107303	5107328	125	forward	incomplete_detection	uncertain	.
chr10	50947238	50947245	126	forward	gold_standard	descendant	3214
chr10	51432911	51432951	127	forward	gold_standard	ancestral	3124
chr10	52118740	52118746	128	forward	partially_significant	ancestral	.
chr10	28605753	28605771	129	forward	partially_significant	ancestral	.
chr10	52884350	52884362	130	reverse	gold_standard	ancestral	3214
chr10	53346470	53346629	131	forward	gold_standard	descendant	4321
chr10	53537691	53537702	132	reverse	partially_significant	descendant	.
chr10	53783218	53783221	133	reverse	partially_significant	ancestral	.
chr10	53799799	53799805	134	reverse	partially_significant	descendant	.
chr10	54165729	54165733	135	forward	partially_significant	descendant	.
chr10	28270704	28270729	136	forward	partially_significant	descendant	.
chr10	54376571	54376575	137	reverse	partially_significant	ancestral	.
chr10	57881141	57881144	138	forward	partially_significant	ancestral	.
chr10	55468004	55468005	139	reverse	partially_significant	ancestral	.
chr10	5595592	5595602	140	forward	gold_standard	ancestral	3214
chr10	57594114	57594117	141	forward	partially_significant	descendant	.
chr10	64938156	64938156	142	forward	partially_significant	ancestral	.
chr10	68393368	68393373	143	forward	partially_significant	ancestral	.
chr10	73569279	73569291	144	reverse	partially_significant	ancestral	.
chr10	61779634	61779655	145	forward	gold_standard	descendant	3412
chr10	60897511	60897513	146	forward	gold_standard	ancestral	1432
chr10	68804290	68804293	147	forward	incomplete_detection	uncertain	.
chr10	68794833	68794846	148	forward	partially_significant	ancestral	.
chr10	64702919	64702923	149	reverse	partially_significant	ancestral	.
chr10	57269513	57269518	150	reverse	partially_significant	ancestral	.
chr10	60677129	60677133	151	forward	partially_significant	ancestral	.
chr10	69393648	69393652	152	reverse	incomplete_detection	uncertain	.
chr10	62104234	62104241	153	forward	partially_significant	ancestral	.
chr10	67647581	67647587	154	reverse	partially_significant	ancestral	.
chr10	63417365	63417369	155	reverse	gold_standard	ancestral	1432
chr10	64298140	64298145	156	forward	gold_standard	ancestral	3214
chr10	79329947	79329959	157	forward	gold_standard	descendant	4132
chr10	79217600	79217604	158	forward	gold_standard	ancestral	1432
chr10	78988098	78988103	159	forward	partially_significant	ancestral	.
chr10	67222982	67222997	160	reverse	partially_significant	ancestral	.
chr10	6225383	6225439	161	reverse	gold_standard	ancestral	3124
chr10	75059429	75059446	162	reverse	partially_significant	ancestral	.
chr10	55667453	55667465	163	forward	partially_significant	descendant	.
chr10	77252396	77252404	164	forward	partially_significant	ancestral	.
chr10	77488029	77488046	165	forward	partially_significant	descendant	.
chr10	77536228	77536243	166	forward	gold_standard	ancestral	1432
chr10	7147498	7147510	167	reverse	partially_significant	ancestral	.
chr10	72342619	72342635	168	forward	partially_significant	ancestral	.
chr10	58499237	58499239	169	reverse	gold_standard	ancestral	3214
chr10	71824338	71824355	170	reverse	gold_standard	descendant	4132
chr10	71497085	71497094	171	forward	gold_standard	ancestral	3214
chr10	71684662	71684676	172	forward	ambiguous_placement	descendant	1324
chr10	6387456	6387465	173	reverse	incomplete_detection	uncertain	.
chr10	76552305	76552316	174	forward	partially_significant	ancestral	.
chr10	55234002	55234011	175	reverse	partially_significant	ancestral	.
chr10	84906894	84906898	176	forward	gold_standard	ancestral	1432
chr10	8514076	8514079	177	forward	partially_significant	ancestral	.
chr10	84242464	84242476	178	forward	partially_significant	descendant	.
chr10	83617435	83617453	179	forward	gold_standard	ancestral	1324
chr10	55026888	55026897	180	forward	partially_significant	ancestral	.
chr10	54914896	54914905	181	reverse	incomplete_detection	uncertain	.
chr10	85755336	85755339	182	forward	gold_standard	ancestral	1432
chr10	86353538	86353538	183	reverse	partially_significant	ancestral	.
chr10	87685800	87685800	184	reverse	partially_significant	ancestral	.
chr10	87677249	87677262	185	reverse	partially_significant	descendant	.
chr10	89002914	89002918	186	forward	gold_standard	ancestral	1342
chr10	89124090	89124091	187	reverse	partially_significant	ancestral	.
chr10	90179518	90179535	188	reverse	gold_standard	descendant	3214
chr10	89838523	89838530	189	reverse	gold_standard	ancestral	1432
chr10	8866141	8866146	190	forward	partially_significant	descendant	.
chr10	92085980	92085997	191	forward	gold_standard	descendant	3214
chr10	93439182	93439193	192	forward	gold_standard	descendant	4132
chr10	92435144	92435152	193	forward	gold_standard	ancestral	3214
chr10	97344052	97344056	194	reverse	gold_standard	ancestral	3214
chr10	99889017	99889023	195	reverse	gold_standard	descendant	3214
chr1	105213293	105213343	196	forward	gold_standard	ancestral	1342
chr1	106177292	106177292	197	forward	gold_standard	ancestral	4132
chr1	105980558	105980566	198	forward	partially_significant	descendant	.
chr1	103008916	103008923	199	forward	gold_standard	ancestral	3421
chr1	10781162	10781231	200	forward	gold_standard	descendant	1324
chr1	101483087	101483109	201	forward	gold_standard	descendant	4312
chr1	101351857	101351931	202	forward	partially_significant	ancestral	.
chr1	106833437	106833444	203	forward	partially_significant	ancestral	.
chr1	107431248	107431257	204	forward	partially_significant	descendant	.
chr1	107357415	107357430	205	forward	gold_standard	ancestral	3241
chr1	107175394	107175401	206	forward	partially_significant	descendant	.
chr10	97687015	97687020	207	reverse	gold_standard	ancestral	3124
chr10	98060267	98060273	208	forward	partially_significant	ancestral	.
chr1	10125172	10125181	209	forward	partially_significant	descendant	.
chr1	100463764	100463767	210	reverse	partially_significant	descendant	.
chr1	100083443	100083448	211	reverse	gold_standard	ancestral	3214
chr10	99325471	99325484	212	forward	partially_significant	ancestral	.
chr10	95225504	95225513	213	reverse	partially_significant	descendant	.
chr10	95613435	95613443	214	reverse	gold_standard	descendant	1432
chr10	95955014	95955014	215	reverse	partially_significant	ancestral	.
chr10	96212245	96212260	216	reverse	ambiguous_placement	ambiguous	3124
chr1	108938290	108938296	217	forward	partially_significant	descendant	.
chr1	109550050	109550063	218	reverse	gold_standard	descendant	1342
chr11	100129886	100129890	219	forward	partially_significant	ancestral	.
chr11	101048162	101048169	220	forward	ambiguous_placement	ancestral	1324
chr11	100450160	100450171	221	forward	partially_significant	ancestral	.
chr11	100229925	100229929	222	forward	partially_significant	ancestral	.
chr1	109885002	109885006	223	forward	partially_significant	descendant	.
chr1	110213137	110213142	224	reverse	partially_significant	ancestral	.
chr11	10550493	10550520	225	reverse	ambiguous_placement	descendant	1324
chr11	10575581	10575603	226	reverse	partially_significant	descendant	.
chr11	103531277	103531292	227	forward	gold_standard	descendant	1342
chr11	103406662	103406677	228	forward	gold_standard	ancestral	1324
chr11	104244652	104244666	229	reverse	gold_standard	descendant	3124
chr11	103873971	103873982	230	reverse	gold_standard	ancestral	1432
chr11	103986342	103986347	231	reverse	partially_significant	descendant	.
chr11	104855133	104855136	232	forward	partially_significant	descendant	.
chr11	114477776	114477804	233	forward	partially_significant	descendant	.
chr11	106805772	106805801	234	forward	partially_significant	descendant	.
chr11	114578719	114578726	235	reverse	incomplete_detection	uncertain	.
chr11	124333281	124333325	236	reverse	gold_standard	descendant	3412
chr11	117160774	117160774	237	reverse	partially_significant	ancestral	.
chr11	11439112	11439119	238	reverse	partially_significant	descendant	.
chr11	121307998	121308017	239	forward	incomplete_detection	uncertain	.
chr1	112409451	112409466	240	forward	incomplete_detection	uncertain	.
chr1	112451367	112451376	241	forward	ambiguous_placement	ambiguous	1342
chr11	114373569	114373575	242	reverse	gold_standard	ancestral	1342
chr11	114861100	114861101	243	reverse	partially_significant	ancestral	.
chr11	118075208	118075217	244	reverse	partially_significant	descendant	.
chr11	109379706	109379741	245	reverse	ambiguous_placement	ambiguous	1324
chr11	115637829	115637838	246	reverse	gold_standard	ancestral	1342
chr11	118640207	118640226	247	forward	gold_standard	descendant	1342
chr11	118494231	118494240	248	forward	partially_significant	ancestral	.
chr11	118755112	118755112	249	forward	partially_significant	ancestral	.
chr11	123319550	123319564	250	forward	partially_significant	descendant	.
chr11	122087440	122087452	251	reverse	gold_standard	descendant	3124
chr11	122984287	122984287	252	forward	partially_significant	ancestral	.
chr11	122747520	122747530	253	forward	partially_significant	ancestral	.
chr11	121671415	121671440	254	reverse	ambiguous_placement	ancestral	1324
chr11	110068898	110068900	255	forward	gold_standard	ancestral	1432
chr11	110264491	110264494	256	forward	gold_standard	ancestral	3124
chr11	12356861	12356868	257	reverse	partially_significant	ancestral	.
chr11	126179947	126179957	258	reverse	partially_significant	descendant	.
chr11	126075242	126075258	259	reverse	gold_standard	descendant	1342
chr11	127149848	127149856	260	reverse	partially_significant	ancestral	.
chr11	126939691	126939702	261	reverse	gold_standard	ancestral	1432
chr11	119302673	119302677	262	forward	gold_standard	descendant	1432
chr11	1131254	1131263	263	reverse	partially_significant	descendant	.
chr11	11147333	11147334	264	reverse	gold_standard	ancestral	4312
chr11	11161885	11161889	265	reverse	partially_significant	descendant	.
chr11	128307639	128307653	266	forward	partially_significant	ancestral	.
chr11	128184302	128184310	267	forward	gold_standard	descendant	3241
chr11	128044668	128044675	268	forward	partially_significant	ancestral	.
chr11	120966013	120966021	269	reverse	partially_significant	descendant	.
chr11	125225667	125225673	270	forward	partially_significant	descendant	.
chr11	111649447	111649496	271	reverse	partially_significant	ancestral	.
chr11	124837379	124837431	272	forward	partially_significant	descendant	.
chr11	125101612	125101617	273	forward	partially_significant	ancestral	.
chr11	106306981	106307014	274	forward	partially_significant	ancestral	.
chr11	112120686	112120703	275	forward	partially_significant	ancestral	.
chr11	12626201	12626211	276	forward	gold_standard	descendant	3142
chr11	12720395	12720412	277	forward	partially_significant	ancestral	.
chr11	120745837	120745847	278	reverse	partially_significant	descendant	.
chr11	129692690	129692698	279	forward	incomplete_detection	uncertain	.
chr11	13337407	13337422	280	forward	partially_significant	ancestral	.
chr11	130435355	130435358	281	reverse	gold_standard	ancestral	3142
chr11	130722075	130722089	282	forward	gold_standard	ancestral	1432
chr11	131098585	131098589	283	reverse	gold_standard	ancestral	3124
chr11	131304014	131304020	284	reverse	partially_significant	ancestral	.
chr11	131911022	131911035	285	forward	gold_standard	ancestral	1432
chr11	133135179	133135182	286	forward	gold_standard	ancestral	4132
chr11	133623430	133623438	287	reverse	gold_standard	ancestral	1432
chr1	113238329	113238340	288	forward	partially_significant	ancestral	.
chr11	134409713	134409722	289	forward	partially_significant	descendant	.
chr1	11695877	11695878	290	forward	partially_significant	ancestral	.
chr11	18376726	18376740	291	forward	partially_significant	ancestral	.
chr1	120643161	120643168	292	reverse	gold_standard	descendant	3214
chr11	14858703	14858720	293	reverse	partially_significant	ancestral	.
chr1	116242746	116242750	294	forward	partially_significant	descendant	.
chr11	17087358	17087358	295	reverse	gold_standard	ancestral	3241
chr1	119082084	119082101	296	forward	partially_significant	ancestral	.
chr11	2090847	2090863	297	reverse	partially_significant	ancestral	.
chr11	17674349	17674351	298	reverse	partially_significant	ancestral	.
chr1	119596243	119596248	299	reverse	gold_standard	ancestral	3214
chr1	113929287	113929307	300	forward	gold_standard	descendant	4132
chr11	15498979	15498995	301	reverse	gold_standard	ancestral	1342
chr11	15914346	15914365	302	reverse	partially_significant	ancestral	.
chr11	231862	231870	303	reverse	partially_significant	descendant	.
chr11	19221753	19221769	304	reverse	partially_significant	descendant	.
chr11	19377672	19377679	305	reverse	partially_significant	descendant	.
chr11	15276423	15276443	306	forward	gold_standard	ancestral	1342
chr11	20025536	20025545	307	forward	partially_significant	ancestral	.
chr11	21025201	21025205	308	forward	partially_significant	ancestral	.
chr1	121073187	121073195	309	reverse	partially_significant	descendant	.
chr1	121073231	121073240	310	reverse	partially_significant	ancestral	.
chr11	20511875	20511901	311	reverse	partially_significant	descendant	.
chr11	20898845	20898863	312	reverse	partially_significant	ancestral	.
chr1	118555952	118555963	313	forward	gold_standard	descendant	1342
chr1	117073896	117073896	314	forward	gold_standard	ancestral	3412
chr1	121528751	121528764	315	reverse	partially_significant	descendant	.
chr1	114946026	114946026	316	forward	partially_significant	ancestral	.
chr1	120255195	120255202	317	forward	gold_standard	descendant	3214
chr11	22897043	22897058	318	reverse	gold_standard	ancestral	1432
chr11	133950591	133950594	319	forward	partially_significant	descendant	.
chr1	11637282	11637296	320	reverse	gold_standard	descendant	3241
chr1	116263208	116263211	321	forward	partially_significant	ancestral	.
chr11	23722434	23722445	322	reverse	partially_significant	ancestral	.
chr11	23948270	23948271	323	forward	partially_significant	descendant	.
chr11	16602716	16602717	324	reverse	partially_significant	ancestral	.
chr11	24824663	24824667	325	forward	partially_significant	descendant	.
chr1	1265040	1265048	326	forward	partially_significant	ancestral	.
chr11	26903591	26903594	327	forward	partially_significant	ancestral	.
chr11	29296935	29296959	328	reverse	gold_standard	ancestral	1342
chr11	2990130	2990140	329	reverse	gold_standard	descendant	3214
chr11	29486080	29486082	330	reverse	partially_significant	ancestral	.
chr11	30292916	30292924	331	reverse	partially_significant	ancestral	.
chr11	29163110	29163117	332	reverse	partially_significant	ancestral	.
chr11	31861047	31861061	333	forward	gold_standard	ancestral	3214
chr11	30379052	30379056	334	reverse	gold_standard	ancestral	3124
chr11	32048155	32048165	335	reverse	gold_standard	descendant	3124
chr11	32346522	32346528	336	reverse	partially_significant	descendant	.
chr11	32356158	32356164	337	reverse	gold_standard	ancestral	1342
chr11	46110754	46110763	338	forward	gold_standard	descendant	3214
chr1	143860630	143860638	339	reverse	ambiguous_placement	ambiguous	1324
chr11	36371651	36371651	340	reverse	partially_significant	ancestral	.
chr11	46198395	46198395	341	forward	incomplete_detection	uncertain	.
chr11	46687121	46687129	342	reverse	partially_significant	ancestral	.
chr11	46687140	46687149	343	reverse	partially_significant	ancestral	.
chr11	40512648	40512653	344	reverse	partially_significant	descendant	.
chr11	44112590	44112596	345	forward	gold_standard	descendant	1432
chr11	4547049	4547077	346	reverse	incomplete_detection	uncertain	.
chr11	43081700	43081704	347	forward	partially_significant	descendant	.
chr11	43215248	43215256	348	forward	partially_significant	ancestral	.
chr11	3956855	3956856	349	forward	partially_significant	ancestral	.
chr11	38593110	38593117	350	reverse	partially_significant	ancestral	.
chr11	46409888	46409902	351	forward	gold_standard	ancestral	3124
chr11	45412618	45412620	352	reverse	gold_standard	ancestral	3214
chr11	39021995	39022010	353	reverse	partially_significant	ancestral	.
chr11	36616735	36616744	354	reverse	partially_significant	descendant	.
chr11	36943198	36943230	355	reverse	partially_significant	ancestral	.
chr11	36706802	36706803	356	reverse	partially_significant	ancestral	.
chr11	44256210	44256223	357	forward	ambiguous_placement	ambiguous	3124
chr11	47249331	47249350	358	forward	gold_standard	ancestral	1432
chr11	33569649	33569666	359	forward	partially_significant	ancestral	.
chr11	34006945	34006952	360	forward	partially_significant	descendant	.
chr11	41229108	41229110	361	reverse	gold_standard	ancestral	1432
chr11	3461714	3461726	362	reverse	incomplete_detection	uncertain	.
chr1	13451958	13451958	363	forward	partially_significant	ancestral	.
chr11	48088708	48088715	364	forward	gold_standard	descendant	1432
chr1	148155505	148155506	365	forward	partially_significant	descendant	.
chr1	14961510	14961518	366	reverse	partially_significant	descendant	.
chr11	49783095	49783098	367	reverse	partially_significant	ancestral	.
chr1	149768542	149768550	368	reverse	ambiguous_placement	ambiguous	1324
chr1	152721530	152721532	369	reverse	gold_standard	ancestral	3214
chr11	5119828	5119837	370	reverse	gold_standard	descendant	1432
chr1	152805230	152805236	371	forward	partially_significant	ancestral	.
chr1	154415227	154415228	372	forward	partially_significant	descendant	.
chr1	151472091	151472110	373	forward	partially_significant	descendant	.
chr1	150223271	150223285	374	reverse	incomplete_detection	uncertain	.
chr1	154135272	154135278	375	reverse	partially_significant	ancestral	.
chr1	156281759	156281768	376	forward	partially_significant	ancestral	.
chr1	155129815	155129820	377	reverse	gold_standard	descendant	1432
chr1	15531385	15531387	378	forward	gold_standard	ancestral	4312
chr1	156836311	156836324	379	reverse	gold_standard	ancestral	3214
chr11	58499537	58499549	380	reverse	gold_standard	ancestral	3124
chr1	159098073	159098084	381	forward	gold_standard	ancestral	3124
chr11	59168207	59168213	382	reverse	gold_standard	ancestral	1432
chr11	59378010	59378010	383	reverse	partially_significant	ancestral	.
chr11	56855538	56855551	384	reverse	partially_significant	descendant	.
chr11	5966575	5966588	385	reverse	gold_standard	descendant	1432
chr11	5953642	5953645	386	reverse	partially_significant	ancestral	.
chr11	59710064	59710066	387	reverse	gold_standard	ancestral	3142
chr1	159719949	159719965	388	forward	gold_standard	ancestral	1432
chr1	160354802	160354811	389	forward	gold_standard	descendant	1432
chr1	160462854	160462863	390	forward	partially_significant	ancestral	.
chr11	62018086	62018089	391	reverse	gold_standard	descendant	1324
chr1	168507005	168507018	392	forward	partially_significant	ancestral	.
chr1	165068837	165068851	393	reverse	partially_significant	descendant	.
chr1	165007095	165007104	394	reverse	partially_significant	descendant	.
chr11	62571192	62571209	395	reverse	gold_standard	ancestral	1324
chr1	167516595	167516601	396	reverse	partially_significant	descendant	.
chr1	167410431	167410435	397	reverse	gold_standard	ancestral	3214
chr1	167666582	167666590	398	reverse	partially_significant	descendant	.
chr1	167548202	167548206	399	reverse	gold_standard	ancestral	1432
chr11	68616478	68616494	400	forward	incomplete_detection	uncertain	.
chr11	63759189	63759190	401	forward	partially_significant	ancestral	.
chr11	64843245	64843259	402	forward	gold_standard	descendant	3241
chr11	64870199	64870215	403	forward	gold_standard	ancestral	4132
chr11	62472548	62472554	404	forward	partially_significant	descendant	.
chr1	166022714	166022724	405	reverse	partially_significant	ancestral	.
chr1	162444634	162444634	406	reverse	gold_standard	ancestral	4312
chr11	63938716	63938731	407	forward	partially_significant	ancestral	.
chr11	65579477	65579501	408	reverse	gold_standard	descendant	4321
chr11	65586400	65586406	409	reverse	partially_significant	ancestral	.
chr1	162034865	162034884	410	forward	partially_significant	ancestral	.
chr1	16384514	16384523	411	forward	incomplete_detection	uncertain	.
chr1	162803681	162803684	412	reverse	gold_standard	ancestral	4312
chr1	163613192	163613199	413	forward	partially_significant	descendant	.
chr1	163588104	163588127	414	forward	gold_standard	ancestral	1432
chr11	60447477	60447484	415	reverse	partially_significant	ancestral	.
chr11	68929770	68929780	416	forward	gold_standard	ancestral	1432
chr1	164690197	164690197	417	forward	partially_significant	ancestral	.
chr11	61265590	61265605	418	reverse	incomplete_detection	uncertain	.
chr11	69464554	69464566	419	reverse	ambiguous_placement	ambiguous	1342
chr1	169114135	169114162	420	reverse	partially_significant	descendant	.
chr11	728130	728158	421	forward	incomplete_detection	uncertain	.
chr11	69912332	69912332	422	reverse	gold_standard	ancestral	4132
chr1	169529032	169529038	423	forward	partially_significant	ancestral	.
chr1	169523374	169523382	424	forward	gold_standard	ancestral	1432
chr11	69571082	69571107	425	reverse	partially_significant	ancestral	.
chr11	70598210	70598216	426	reverse	gold_standard	descendant	3214
chr1	171189800	171189809	427	reverse	partially_significant	descendant	.
chr1	171248874	171248884	428	forward	ambiguous_placement	ancestral	3124
chr11	71453771	71453783	429	forward	partially_significant	ancestral	.
chr1	171911854	171911865	430	forward	partially_significant	descendant	.
chr1	172237089	172237094	431	reverse	gold_standard	ancestral	3421
chr11	71920728	71920734	432	forward	partially_significant	ancestral	.
chr11	71927795	71927795	433	forward	partially_significant	ancestral	.
chr1	17298864	17298888	434	reverse	gold_standard	descendant	3214
chr11	72870445	72870475	435	forward	gold_standard	descendant	4312
chr1	172902540	172902551	436	forward	gold_standard	descendant	1432
chr1	173549491	173549518	437	reverse	gold_standard	ancestral	3214
chr11	73964483	73964495	438	forward	partially_significant	descendant	.
chr11	73657480	73657489	439	reverse	gold_standard	ancestral	3214
chr11	75198469	75198481	440	reverse	partially_significant	ancestral	.
chr11	75200892	75200896	441	reverse	gold_standard	ancestral	1432
chr1	174136770	174136778	442	forward	partially_significant	ancestral	.
chr11	74832763	74832771	443	forward	gold_standard	descendant	1432
chr11	7540965	7540985	444	forward	partially_significant	descendant	.
chr11	7603465	7603467	445	forward	gold_standard	ancestral	1432
chr11	7540926	7540932	446	forward	partially_significant	descendant	.
chr1	176498320	176498327	447	reverse	gold_standard	descendant	1432
chr11	77546334	77546342	448	forward	gold_standard	ancestral	1432
chr1	177078450	177078455	449	reverse	partially_significant	ancestral	.
chr11	7850571	7850576	450	reverse	partially_significant	ancestral	.
chr11	78215986	78216010	451	reverse	partially_significant	descendant	.
chr11	78393234	78393240	452	reverse	partially_significant	ancestral	.
chr1	179086342	179086344	453	forward	gold_standard	ancestral	1432
chr11	68122346	68122356	454	forward	partially_significant	descendant	.
chr11	79310270	79310273	455	reverse	gold_standard	ancestral	3124
chr11	79306251	79306259	456	reverse	partially_significant	ancestral	.
chr1	179530646	179530655	457	forward	partially_significant	descendant	.
chr1	179791228	179791240	458	forward	partially_significant	descendant	.
chr1	179746009	179746016	459	forward	partially_significant	ancestral	.
chr11	80160015	80160023	460	forward	gold_standard	ancestral	3214
chr1	18097157	18097163	461	forward	partially_significant	ancestral	.
chr11	80837851	80837854	462	reverse	gold_standard	ancestral	1432
chr1	180788877	180788885	463	reverse	gold_standard	ancestral	1342
chr1	180199821	180199828	464	forward	partially_significant	descendant	.
chr1	181803310	181803312	465	reverse	partially_significant	ancestral	.
chr1	185945342	185945348	466	reverse	partially_significant	descendant	.
chr1	184689072	184689076	467	forward	partially_significant	descendant	.
chr1	186994199	186994205	468	forward	gold_standard	ancestral	1432
chr11	84624800	84624834	469	reverse	partially_significant	descendant	.
chr11	82201691	82201697	470	forward	partially_significant	descendant	.
chr11	8657086	8657093	471	reverse	gold_standard	descendant	3214
chr11	84812708	84812708	472	reverse	partially_significant	ancestral	.
chr1	183144459	183144471	473	forward	partially_significant	descendant	.
chr1	184117375	184117388	474	forward	partially_significant	ancestral	.
chr1	184480513	184480517	475	reverse	gold_standard	descendant	1432
chr1	186801063	186801068	476	forward	partially_significant	ancestral	.
chr1	182119310	182119334	477	forward	partially_significant	ancestral	.
chr1	18418367	18418373	478	forward	gold_standard	ancestral	3124
chr11	82496573	82496578	479	reverse	partially_significant	descendant	.
chr11	82917044	82917065	480	forward	partially_significant	descendant	.
chr11	82643786	82643797	481	forward	partially_significant	descendant	.
chr11	86432277	86432295	482	forward	partially_significant	descendant	.
chr11	87946359	87946376	483	forward	gold_standard	descendant	1342
chr11	88328967	88328972	484	forward	gold_standard	ancestral	3124
chr1	187604976	187604982	485	reverse	partially_significant	descendant	.
chr1	187847564	187847564	486	reverse	gold_standard	ancestral	4312
chr1	187774880	187774880	487	reverse	partially_significant	ancestral	.
chr1	188744771	188744782	488	reverse	partially_significant	ancestral	.
chr11	86856503	86856517	489	reverse	gold_standard	descendant	3241
chr11	88850879	88850880	490	forward	partially_significant	ancestral	.
chr1	189222254	189222266	491	forward	gold_standard	descendant	3214
chr11	905698	905712	492	reverse	partially_significant	ancestral	.
chr1	19366059	19366065	493	forward	gold_standard	ancestral	1432
chr1	190906956	190906966	494	reverse	gold_standard	ancestral	1342
chr1	191599664	191599673	495	forward	gold_standard	descendant	3214
chr11	92231256	92231261	496	reverse	ambiguous_placement	descendant	1324
chr1	192324607	192324611	497	forward	partially_significant	ancestral	.
chr11	92777965	92777984	498	reverse	gold_standard	descendant	3214
chr1	193109483	193109494	499	forward	partially_significant	descendant	.
chr1	193194643	193194656	500	forward	gold_standard	descendant	4132
chr1	193031846	193031850	501	forward	gold_standard	ancestral	3214
chr11	94135357	94135369	502	reverse	gold_standard	ancestral	1342
chr11	94959285	94959320	503	forward	gold_standard	ancestral	3124
chr11	88792613	88792621	504	reverse	partially_significant	ancestral	.
chr1	195471633	195471633	505	reverse	partially_significant	ancestral	.
chr1	195296088	195296095	506	reverse	partially_significant	descendant	.
chr1	195408174	195408184	507	forward	partially_significant	descendant	.
chr1	19729039	19729045	508	forward	gold_standard	ancestral	3214
chr1	195545509	195545517	509	reverse	partially_significant	descendant	.
chr11	95720313	95720339	510	reverse	partially_significant	ancestral	.
chr1	194338729	194338736	511	forward	partially_significant	descendant	.
chr11	94307811	94307826	512	reverse	ambiguous_placement	ancestral	1342
chr11	94308722	94308736	513	reverse	partially_significant	descendant	.
chr11	9464627	9464629	514	reverse	partially_significant	ancestral	.
chr1	198359559	198359565	515	forward	partially_significant	descendant	.
chr1	197608448	197608457	516	reverse	partially_significant	ancestral	.
chr11	98379226	98379229	517	reverse	gold_standard	ancestral	3124
chr11	99516441	99516453	518	forward	gold_standard	descendant	1342
chr1	21032771	21032774	519	reverse	partially_significant	ancestral	.
chr12	101332424	101332432	520	forward	gold_standard	descendant	1432
chr1	207641176	207641194	521	reverse	gold_standard	ancestral	1432
chr12	103886652	103886659	522	reverse	gold_standard	ancestral	1432
chr1	202928724	202928724	523	reverse	gold_standard	descendant	4132
chr12	101975486	101975493	524	reverse	gold_standard	ancestral	3124
chr1	205919356	205919372	525	reverse	gold_standard	ancestral	1432
chr1	201292402	201292423	526	forward	partially_significant	ancestral	.
chr1	208110893	208110915	527	forward	partially_significant	descendant	.
chr1	205044713	205044719	528	forward	gold_standard	ancestral	1432
chr1	206099987	206099992	529	forward	partially_significant	ancestral	.
chr1	200176393	200176404	530	reverse	partially_significant	ancestral	.
chr1	205751202	205751202	531	forward	gold_standard	ancestral	4132
chr1	209799914	209799915	532	reverse	partially_significant	ancestral	.
chr12	102801559	102801584	533	reverse	partially_significant	ancestral	.
chr1	207326916	207326925	534	reverse	partially_significant	descendant	.
chr1	196324822	196324830	535	forward	partially_significant	descendant	.
chr1	204217780	204217787	536	reverse	partially_significant	ancestral	.
chr12	105994297	105994309	537	reverse	gold_standard	ancestral	1432
chr12	106737091	106737096	538	reverse	gold_standard	ancestral	1432
chr12	106519912	106519916	539	reverse	partially_significant	descendant	.
chr12	106580683	106580694	540	reverse	partially_significant	descendant	.
chr12	100838255	100838280	541	reverse	partially_significant	ancestral	.
chr12	105367160	105367173	542	forward	partially_significant	ancestral	.
chr12	103050279	103050282	543	reverse	partially_significant	descendant	.
chr12	108652846	108652854	544	reverse	gold_standard	descendant	1432
chr12	109797654	109797663	545	forward	gold_standard	ancestral	3214
chr1	206568041	206568047	546	reverse	partially_significant	ancestral	.
chr12	110656126	110656133	547	forward	partially_significant	descendant	.
chr12	111079208	111079218	548	forward	gold_standard	descendant	3124
chr12	111246907	111246915	549	forward	gold_standard	ancestral	3214
chr12	113177525	113177556	550	forward	gold_standard	descendant	4312
chr12	118100941	118100959	551	forward	ambiguous_placement	ancestral	3124
chr1	212358868	212358890	552	reverse	ambiguous_placement	ambiguous	1324
chr12	127972941	127972959	553	reverse	partially_significant	ancestral	.
chr12	123934347	123934359	554	reverse	gold_standard	descendant	3142
chr12	123822309	123822323	555	reverse	gold_standard	ancestral	3124
chr12	118199290	118199323	556	forward	partially_significant	ancestral	.
chr12	118413162	118413170	557	forward	gold_standard	descendant	1342
chr12	118165854	118165855	558	forward	gold_standard	ancestral	4321
chr12	11506741	11506749	559	reverse	ambiguous_placement	ancestral	3214
chr12	126163314	126163327	560	reverse	partially_significant	descendant	.
chr12	117023726	117023739	561	forward	gold_standard	descendant	3142
chr1	212501049	212501060	562	forward	gold_standard	descendant	3124
chr12	127673629	127673634	563	reverse	unresolved	uncertain	.
chr12	122871633	122871638	564	reverse	gold_standard	ancestral	1432
chr1	212736635	212736641	565	forward	gold_standard	ancestral	3124
chr12	128304232	128304232	566	reverse	gold_standard	ancestral	3241
chr12	126305824	126305828	567	forward	partially_significant	ancestral	.
chr12	117211752	117211754	568	forward	gold_standard	ancestral	3214
chr12	125929238	125929239	569	reverse	gold_standard	ancestral	1432
chr12	123105673	123105691	570	reverse	gold_standard	descendant	1432
chr12	115165131	115165141	571	reverse	partially_significant	ancestral	.
chr12	121328175	121328189	572	reverse	partially_significant	descendant	.
chr12	121380041	121380043	573	reverse	partially_significant	ancestral	.
chr12	119842661	119842670	574	reverse	partially_significant	descendant	.
chr12	127415121	127415127	575	forward	partially_significant	descendant	.
chr12	119444003	119444003	576	reverse	gold_standard	ancestral	4312
chr1	211993181	211993192	577	reverse	gold_standard	descendant	3124
chr1	212062410	212062416	578	reverse	gold_standard	ancestral	3124
chr1	211969518	211969527	579	reverse	partially_significant	ancestral	.
chr12	114342018	114342022	580	reverse	partially_significant	ancestral	.
chr12	122122014	122122020	581	forward	partially_significant	descendant	.
chr12	124490473	124490510	582	reverse	partially_significant	ancestral	.
chr12	125723612	125723631	583	reverse	gold_standard	ancestral	3124
chr1	213276292	213276302	584	forward	gold_standard	descendant	1432
chr12	129270583	129270589	585	forward	partially_significant	ancestral	.
chr1	21372070	21372070	586	forward	partially_significant	ancestral	.
chr12	132932573	132932573	587	reverse	gold_standard	ancestral	4132
chr12	1373436	1373460	588	forward	partially_significant	ancestral	.
chr1	213778390	213778394	589	forward	gold_standard	descendant	1432
chr1	214491799	214491815	590	forward	gold_standard	descendant	3124
chr12	14275660	14275667	591	reverse	incomplete_detection	uncertain	.
chr1	215037961	215037970	592	forward	partially_significant	ancestral	.
chr1	215037940	215037944	593	forward	partially_significant	ancestral	.
chr12	15131655	15131662	594	forward	gold_standard	descendant	1432
chr12	15226852	15226855	595	forward	gold_standard	ancestral	1342
chr12	14960319	14960322	596	forward	partially_significant	descendant	.
chr12	14890191	14890196	597	forward	partially_significant	descendant	.
chr1	21621276	21621281	598	forward	gold_standard	ancestral	3214
chr12	15651077	15651080	599	forward	gold_standard	ancestral	3214
chr1	215937118	215937122	600	forward	partially_significant	ancestral	.
chr12	16279922	16279934	601	reverse	gold_standard	descendant	3241
chr12	17198135	17198148	602	reverse	gold_standard	ancestral	3214
chr1	217685045	217685048	603	forward	partially_significant	descendant	.
chr1	217011614	217011625	604	forward	partially_significant	descendant	.
chr1	217431497	217431501	605	forward	gold_standard	ancestral	1432
chr12	18080324	18080343	606	forward	gold_standard	ancestral	3214
chr1	219628359	219628367	607	reverse	gold_standard	ancestral	3124
chr12	19300258	19300278	608	forward	gold_standard	ancestral	3124
chr1	219407495	219407518	609	forward	partially_significant	descendant	.
chr12	19227914	19227927	610	forward	partially_significant	descendant	.
chr12	19995315	19995324	611	reverse	partially_significant	descendant	.
chr12	20056553	20056564	612	reverse	partially_significant	ancestral	.
chr1	248648045	248648048	613	reverse	incomplete_detection	uncertain	.
chr1	248648325	248648352	614	reverse	incomplete_detection	uncertain	.
chr1	22063488	22063516	615	reverse	ambiguous_placement	descendant	1324
chr12	20624754	20624759	616	reverse	partially_significant	descendant	.
chr12	20716524	20716532	617	reverse	gold_standard	ancestral	1432
chr1	221155876	221155913	618	reverse	gold_standard	ancestral	3214
chr12	18208724	18208728	619	reverse	partially_significant	ancestral	.
chr1	218186136	218186147	620	forward	partially_significant	descendant	.
chr1	221276501	221276510	621	forward	gold_standard	ancestral	3124
chr1	215622763	215622763	622	reverse	partially_significant	descendant	.
chr1	222056136	222056139	623	forward	gold_standard	ancestral	1432
chr12	22269451	22269463	624	forward	incomplete_detection	uncertain	.
chr1	223360277	223360301	625	reverse	gold_standard	ancestral	3124
chr1	222797471	222797485	626	reverse	gold_standard	ancestral	1432
chr12	23637657	23637663	627	reverse	partially_significant	descendant	.
chr12	23435439	23435457	628	reverse	partially_significant	ancestral	.
chr1	223410068	223410077	629	forward	gold_standard	descendant	1342
chr1	223037049	223037066	630	reverse	gold_standard	descendant	4132
chr1	22433651	22433693	631	forward	partially_significant	descendant	.
chr1	22595998	22596007	632	forward	partially_significant	ancestral	.
chr12	2414897	2414910	633	forward	partially_significant	descendant	.
chr1	224236160	224236160	634	forward	partially_significant	ancestral	.
chr12	24364332	24364337	635	reverse	gold_standard	ancestral	3214
chr1	224626666	224626667	636	forward	partially_significant	ancestral	.
chr12	24901185	24901201	637	forward	partially_significant	descendant	.
chr12	24834606	24834606	638	forward	partially_significant	ancestral	.
chr12	24802000	24802004	639	forward	partially_significant	descendant	.
chr12	25133022	25133026	640	reverse	partially_significant	ancestral	.
chr1	225278779	225278784	641	forward	incomplete_detection	uncertain	.
chr1	225846162	225846214	642	reverse	ambiguous_placement	ambiguous	1324
chr12	25711660	25711694	643	reverse	partially_significant	ancestral	.
chr12	25625363	25625377	644	reverse	partially_significant	descendant	.
chr12	2696878	2696889	645	reverse	gold_standard	descendant	1342
chr12	26881804	26881812	646	forward	incomplete_detection	uncertain	.
chr1	226821511	226821524	647	forward	gold_standard	ancestral	1432
chr12	26230381	26230381	648	forward	partially_significant	ancestral	.
chr12	26687399	26687405	649	forward	partially_significant	ancestral	.
chr1	227673486	227673500	650	reverse	gold_standard	ancestral	3124
chr1	228175770	228175873	651	reverse	gold_standard	ancestral	1324
chr1	228278592	228278598	652	reverse	gold_standard	descendant	3214
chr12	28925351	28925357	653	forward	partially_significant	descendant	.
chr1	228937971	228937988	654	forward	partially_significant	ancestral	.
chr12	29574352	29574353	655	forward	partially_significant	ancestral	.
chr12	29884157	29884161	656	forward	partially_significant	ancestral	.
chr1	230886505	230886510	657	forward	gold_standard	ancestral	1324
chr1	231096753	231096757	658	forward	partially_significant	ancestral	.
chr12	30684145	30684145	659	reverse	partially_significant	ancestral	.
chr12	30488217	30488231	660	reverse	partially_significant	descendant	.
chr12	30679801	30679825	661	reverse	partially_significant	descendant	.
chr12	32855928	32855945	662	reverse	gold_standard	descendant	3214
chr12	32139292	32139294	663	reverse	partially_significant	ancestral	.
chr1	233106989	233106991	664	forward	gold_standard	ancestral	3214
chr1	234194837	234194854	665	reverse	partially_significant	descendant	.
chr1	234356429	234356445	666	reverse	gold_standard	descendant	3421
chr1	235643598	235643598	667	reverse	partially_significant	ancestral	.
chr1	235588220	235588230	668	forward	partially_significant	ancestral	.
chr1	235589636	235589644	669	forward	partially_significant	ancestral	.
chr1	235520230	235520232	670	reverse	partially_significant	ancestral	.
chr1	238674311	238674338	671	forward	partially_significant	ancestral	.
chr12	30202145	30202158	672	forward	gold_standard	descendant	3214
chr1	230140625	230140630	673	reverse	partially_significant	descendant	.
chr12	38711862	38711864	674	forward	partially_significant	ancestral	.
chr1	238847742	238847749	675	reverse	partially_significant	ancestral	.
chr12	4141106	4141114	676	forward	partially_significant	descendant	.
chr1	239651351	239651370	677	forward	gold_standard	descendant	3214
chr12	39620479	39620488	678	reverse	partially_significant	descendant	.
chr1	236613939	236613950	679	forward	gold_standard	descendant	1432
chr12	3760821	3760827	680	reverse	gold_standard	descendant	1342
chr1	241640768	241640773	681	reverse	partially_significant	ancestral	.
chr12	41123685	41123698	682	reverse	gold_standard	ancestral	1432
chr12	41403679	41403685	683	reverse	gold_standard	ancestral	3214
chr1	241536327	241536380	684	forward	partially_significant	ancestral	.
chr1	241296373	241296380	685	forward	partially_significant	descendant	.
chr1	244855154	244855160	686	reverse	incomplete_detection	uncertain	.
chr1	242101094	242101105	687	forward	gold_standard	ancestral	3124
chr12	40252342	40252376	688	forward	gold_standard	ancestral	1432
chr12	40782280	40782281	689	forward	partially_significant	ancestral	.
chr1	242755655	242755666	690	forward	gold_standard	descendant	3241
chr12	42922173	42922179	691	reverse	partially_significant	descendant	.
chr12	42947687	42947688	692	reverse	partially_significant	ancestral	.
chr1	243673579	243673579	693	forward	partially_significant	ancestral	.
chr1	244015321	244015329	694	forward	partially_significant	ancestral	.
chr1	244256841	244256848	695	forward	partially_significant	ancestral	.
chr1	245291380	245291401	696	forward	partially_significant	ancestral	.
chr12	4542634	4542637	697	reverse	partially_significant	ancestral	.
chr12	45235950	45235953	698	forward	gold_standard	ancestral	1432
chr12	46124363	46124381	699	forward	gold_standard	ancestral	1432
chr12	44571216	44571220	700	forward	partially_significant	ancestral	.
chr12	46894272	46894293	701	reverse	gold_standard	descendant	1342
chr12	46964787	46964799	702	reverse	gold_standard	descendant	3124
chr12	4741164	4741167	703	forward	partially_significant	ancestral	.
chr1	247496484	247496486	704	reverse	incomplete_detection	uncertain	.
chr12	47080448	47080464	705	forward	partially_significant	descendant	.
chr1	247119862	247119867	706	reverse	gold_standard	ancestral	3124
chr1	248086281	248086303	707	reverse	partially_significant	descendant	.
chr1	248654675	248654697	708	forward	incomplete_detection	uncertain	.
chr1	248447044	248447073	709	forward	incomplete_detection	uncertain	.
chr12	50004691	50004698	710	reverse	partially_significant	descendant	.
chr12	5199692	5199697	711	forward	partially_significant	ancestral	.
chr12	52236148	52236151	712	forward	gold_standard	ancestral	3214
chr12	50673940	50673945	713	reverse	partially_significant	ancestral	.
chr12	54167657	54167664	714	reverse	partially_significant	descendant	.
chr12	54056546	54056555	715	forward	partially_significant	descendant	.
chr1	25599251	25599260	716	forward	partially_significant	descendant	.
chr12	58279507	58279513	717	forward	gold_standard	descendant	1432
chr1	26238061	26238098	718	forward	partially_significant	descendant	.
chr1	26277989	26277997	719	forward	gold_standard	descendant	3124
chr12	59117691	59117697	720	reverse	gold_standard	ancestral	4312
chr12	59767169	59767178	721	reverse	ambiguous_placement	ancestral	3124
chr12	61880466	61880481	722	forward	partially_significant	ancestral	.
chr12	61808442	61808455	723	forward	gold_standard	ancestral	4132
chr12	60484905	60484927	724	reverse	partially_significant	ancestral	.
chr12	60609893	60609904	725	reverse	gold_standard	descendant	3214
chr12	60919848	60919853	726	reverse	incomplete_detection	uncertain	.
chr12	56295229	56295237	727	forward	partially_significant	ancestral	.
chr12	63158443	63158453	728	forward	gold_standard	ancestral	3214
chr12	63027788	63027820	729	forward	partially_significant	ancestral	.
chr12	64529845	64529849	730	reverse	partially_significant	ancestral	.
chr12	65653274	65653282	731	forward	partially_significant	descendant	.
chr12	65177614	65177630	732	forward	partially_significant	ancestral	.
chr12	67061165	67061193	733	forward	gold_standard	ancestral	3124
chr12	67922209	67922209	734	forward	gold_standard	ancestral	3241
chr12	69561319	69561346	735	reverse	partially_significant	descendant	.
chr12	69696203	69696207	736	reverse	gold_standard	ancestral	1432
chr12	69437064	69437079	737	reverse	gold_standard	descendant	3214
chr12	72688199	72688202	738	reverse	partially_significant	ancestral	.
chr12	72789618	72789618	739	reverse	partially_significant	ancestral	.
chr12	72604580	72604580	740	reverse	gold_standard	ancestral	4132
chr12	73402520	73402527	741	reverse	partially_significant	ancestral	.
chr12	73363891	73363895	742	reverse	incomplete_detection	uncertain	.
chr12	72026387	72026402	743	forward	gold_standard	ancestral	3214
chr12	74477014	74477031	744	reverse	gold_standard	ancestral	1432
chr12	76353523	76353529	745	reverse	gold_standard	descendant	1342
chr12	77395899	77395918	746	reverse	gold_standard	descendant	3142
chr12	79423936	79423955	747	reverse	gold_standard	descendant	3421
chr12	79563177	79563217	748	reverse	partially_significant	ancestral	.
chr12	79794853	79794859	749	reverse	partially_significant	ancestral	.
chr12	80060883	80060896	750	reverse	partially_significant	ancestral	.
chr12	1017322	1017330	751	forward	ambiguous_placement	ancestral	3214
chr12	78402268	78402284	752	reverse	partially_significant	descendant	.
chr12	80874135	80874145	753	forward	gold_standard	descendant	3142
chr12	80869875	80869884	754	forward	partially_significant	ancestral	.
chr1	28371095	28371102	755	forward	partially_significant	descendant	.
chr12	82462274	82462274	756	reverse	partially_significant	ancestral	.
chr12	82141765	82141773	757	reverse	partially_significant	descendant	.
chr12	82367433	82367438	758	reverse	partially_significant	ancestral	.
chr12	83092100	83092118	759	reverse	partially_significant	ancestral	.
chr12	83779371	83779377	760	forward	gold_standard	ancestral	3124
chr1	28509189	28509198	761	reverse	partially_significant	descendant	.
chr12	85874003	85874009	762	reverse	partially_significant	ancestral	.
chr12	85959376	85959378	763	reverse	gold_standard	ancestral	1342
chr12	86028659	86028664	764	reverse	gold_standard	ancestral	3124
chr12	86211205	86211218	765	reverse	partially_significant	descendant	.
chr12	87625158	87625165	766	forward	partially_significant	descendant	.
chr12	87889924	87889933	767	reverse	gold_standard	descendant	3124
chr12	87926791	87926802	768	reverse	partially_significant	ancestral	.
chr12	8945795	8945806	769	reverse	gold_standard	descendant	3124
chr12	89211920	89211922	770	forward	gold_standard	ancestral	1432
chr12	89544062	89544084	771	reverse	gold_standard	ancestral	3214
chr12	89750041	89750045	772	reverse	incomplete_detection	uncertain	.
chr12	90191225	90191229	773	forward	gold_standard	ancestral	3124
chr12	90429512	90429520	774	forward	gold_standard	ancestral	3124
chr12	90802142	90802148	775	forward	partially_significant	ancestral	.
chr12	90673908	90673916	776	reverse	gold_standard	descendant	1342
chr12	90667212	90667225	777	reverse	gold_standard	ancestral	1342
chr12	91221611	91221618	778	forward	gold_standard	descendant	3214
chr1	29172025	29172037	779	forward	partially_significant	descendant	.
chr12	88590757	88590785	780	forward	partially_significant	descendant	.
chr12	91686794	91686794	781	forward	gold_standard	ancestral	3421
chr12	91607759	91607786	782	forward	partially_significant	descendant	.
chr12	92977883	92977888	783	reverse	gold_standard	descendant	1432
chr12	95664880	95664911	784	reverse	partially_significant	ancestral	.
chr12	95916830	95916833	785	reverse	partially_significant	ancestral	.
chr13	113839893	113839903	786	reverse	incomplete_detection	uncertain	.
chr12	96283013	96283016	787	forward	gold_standard	ancestral	3142
chr12	96902215	96902220	788	forward	partially_significant	ancestral	.
chr12	97309522	97309533	789	forward	partially_significant	descendant	.
chr12	98701896	98701909	790	forward	partially_significant	descendant	.
chr12	98780431	98780446	791	forward	gold_standard	ancestral	3214
chr12	97864560	97864560	792	forward	gold_standard	descendant	3214
chr12	99245474	99245488	793	forward	partially_significant	ancestral	.
chr12	98546235	98546244	794	forward	gold_standard	ancestral	1342
chr12	98603200	98603200	795	forward	gold_standard	ancestral	4132
chr12	99446592	99446611	796	reverse	gold_standard	ancestral	3214
chr12	99947348	99947353	797	forward	partially_significant	ancestral	.
chr1	30303153	30303167	798	reverse	gold_standard	descendant	3241
chr13	100576059	100576081	799	forward	partially_significant	descendant	.
chr13	102457242	102457248	800	forward	gold_standard	descendant	3214
chr1	30890995	30891001	801	reverse	gold_standard	descendant	3214
chr13	100116340	100116348	802	forward	gold_standard	descendant	1342
chr13	102211934	102211958	803	forward	gold_standard	ancestral	3124
chr13	101295231	101295238	804	reverse	partially_significant	ancestral	.
chr13	103656119	103656124	805	forward	partially_significant	descendant	.
chr13	104580782	104580789	806	reverse	partially_significant	descendant	.
chr13	104179473	104179523	807	reverse	partially_significant	ancestral	.
chr13	102946713	102946724	808	forward	gold_standard	descendant	3421
chr13	107375575	107375575	809	reverse	partially_significant	ancestral	.
chr13	108236363	108236372	810	reverse	gold_standard	descendant	1342
chr13	108648966	108648978	811	reverse	gold_standard	descendant	1432
chr13	110972733	110972739	812	reverse	incomplete_detection	uncertain	.
chr13	110869551	110869598	813	forward	partially_significant	ancestral	.
chr13	110394398	110394399	814	forward	partially_significant	ancestral	.
chr13	111203194	111203198	815	reverse	partially_significant	ancestral	.
chr13	111631160	111631167	816	reverse	partially_significant	descendant	.
chr13	107634630	107634634	817	forward	partially_significant	ancestral	.
chr13	107578585	107578591	818	forward	partially_significant	descendant	.
chr13	112347619	112347628	819	forward	partially_significant	ancestral	.
chr13	106120545	106120575	820	reverse	gold_standard	ancestral	3214
chr13	106754438	106754448	821	reverse	gold_standard	ancestral	3124
chr13	113082378	113082389	822	reverse	partially_significant	descendant	.
chr13	19581008	19581043	823	reverse	partially_significant	descendant	.
chr13	21140531	21140547	824	reverse	partially_significant	ancestral	.
chr13	23681102	23681110	825	reverse	gold_standard	ancestral	1342
chr13	24302507	24302513	826	reverse	partially_significant	ancestral	.
chr13	23860847	23860857	827	reverse	gold_standard	descendant	1342
chr13	23483247	23483254	828	reverse	partially_significant	descendant	.
chr13	23497793	23497796	829	reverse	partially_significant	descendant	.
chr13	22844577	22844579	830	forward	partially_significant	ancestral	.
chr13	25923047	25923057	831	reverse	partially_significant	ancestral	.
chr13	25660059	25660078	832	forward	gold_standard	ancestral	3142
chr13	26693369	26693369	833	reverse	partially_significant	ancestral	.
chr13	25503713	25503716	834	forward	partially_significant	descendant	.
chr13	28491943	28491949	835	reverse	partially_significant	ancestral	.
chr13	28763248	28763259	836	reverse	gold_standard	descendant	1432
chr13	27539684	27539692	837	reverse	gold_standard	ancestral	3124
chr1	32757857	32757866	838	reverse	gold_standard	ancestral	3214
chr1	32906529	32906529	839	forward	incomplete_detection	uncertain	.
chr13	25316753	25316753	840	reverse	partially_significant	ancestral	.
chr1	33414170	33414172	841	forward	gold_standard	descendant	1432
chr13	31066776	31066780	842	forward	partially_significant	ancestral	.
chr13	31481222	31481240	843	forward	incomplete_detection	uncertain	.
chr13	31563270	31563273	844	forward	partially_significant	ancestral	.
chr13	31697142	31697156	845	forward	gold_standard	descendant	3241
chr13	31563285	31563287	846	forward	partially_significant	ancestral	.
chr13	31801759	31801767	847	reverse	gold_standard	descendant	3124
chr13	33797721	33797732	848	reverse	incomplete_detection	uncertain	.
chr13	32839239	32839265	849	reverse	gold_standard	ancestral	1324
chr13	33878149	33878165	850	reverse	gold_standard	descendant	4132
chr13	33832697	33832702	851	reverse	gold_standard	ancestral	1432
chr13	32245262	32245269	852	reverse	gold_standard	ancestral	1432
chr13	32193057	32193058	853	reverse	gold_standard	ancestral	3412
chr13	34862198	34862203	854	forward	partially_significant	ancestral	.
chr13	34862174	34862175	855	forward	partially_significant	ancestral	.
chr13	34844283	34844300	856	reverse	gold_standard	descendant	3214
chr1	33973204	33973217	857	forward	gold_standard	descendant	3124
chr1	33973181	33973183	858	forward	partially_significant	ancestral	.
chr13	36879790	36879794	859	reverse	gold_standard	ancestral	1432
chr13	37417034	37417036	860	reverse	gold_standard	ancestral	3124
chr13	35442429	35442459	861	reverse	gold_standard	ancestral	3214
chr13	35510061	35510069	862	reverse	partially_significant	ancestral	.
chr13	37930057	37930067	863	reverse	partially_significant	descendant	.
chr13	38619231	38619242	864	reverse	partially_significant	ancestral	.
chr13	36173924	36173996	865	reverse	gold_standard	ancestral	1324
chr13	41248707	41248721	866	reverse	partially_significant	ancestral	.
chr13	42108366	42108373	867	reverse	gold_standard	descendant	3214
chr13	42002107	42002111	868	forward	gold_standard	ancestral	1342
chr13	44509744	44509744	869	reverse	partially_significant	descendant	.
chr13	45586003	45586006	870	reverse	partially_significant	ancestral	.
chr13	47832617	47832637	871	forward	gold_standard	descendant	3124
chr13	47952701	47952705	872	reverse	gold_standard	descendant	3124
chr13	48520719	48520719	873	reverse	gold_standard	ancestral	4312
chr13	48684418	48684431	874	forward	ambiguous_placement	ambiguous	3124
chr13	50584134	50584143	875	reverse	partially_significant	descendant	.
chr13	50515015	50515025	876	reverse	gold_standard	descendant	3142
chr13	50947340	50947340	877	reverse	gold_standard	ancestral	3421
chr13	51919873	51919879	878	forward	partially_significant	descendant	.
chr13	51879604	51879611	879	forward	gold_standard	ancestral	1342
chr13	51638965	51638988	880	forward	gold_standard	ancestral	1432
chr13	52703948	52703971	881	reverse	partially_significant	descendant	.
chr13	53674775	53674784	882	reverse	gold_standard	ancestral	1342
chr13	53820343	53820343	883	reverse	partially_significant	descendant	.
chr13	53870326	53870341	884	reverse	partially_significant	descendant	.
chr1	35554206	35554210	885	forward	partially_significant	descendant	.
chr1	35627871	35627876	886	forward	gold_standard	ancestral	3421
chr1	35606064	35606064	887	forward	partially_significant	ancestral	.
chr13	56328179	56328211	888	reverse	partially_significant	descendant	.
chr13	56645422	56645426	889	reverse	partially_significant	ancestral	.
chr1	35910149	35910162	890	reverse	gold_standard	descendant	4132
chr1	35790983	35790994	891	reverse	partially_significant	ancestral	.
chr13	58809382	58809405	892	forward	partially_significant	descendant	.
chr13	58387272	58387312	893	forward	partially_significant	ancestral	.
chr13	60898806	60898827	894	forward	ambiguous_placement	ancestral	1324
chr13	59243715	59243732	895	reverse	partially_significant	ancestral	.
chr13	62211267	62211277	896	forward	partially_significant	ancestral	.
chr13	64255749	64255759	897	reverse	gold_standard	ancestral	3124
chr13	64692215	64692229	898	reverse	partially_significant	descendant	.
chr13	64666158	64666188	899	forward	partially_significant	ancestral	.
chr1	36569256	36569270	900	forward	partially_significant	descendant	.
chr13	66105636	66105638	901	reverse	partially_significant	ancestral	.
chr13	66487593	66487608	902	reverse	partially_significant	descendant	.
chr13	66279100	66279102	903	reverse	partially_significant	ancestral	.
chr13	67041540	67041545	904	forward	partially_significant	descendant	.
chr13	67118497	67118521	905	forward	gold_standard	descendant	3421
chr1	36857502	36857513	906	reverse	gold_standard	descendant	1432
chr13	67656226	67656228	907	forward	partially_significant	ancestral	.
chr1	3698935	3698942	908	forward	gold_standard	descendant	3214
chr13	68844065	68844095	909	forward	ambiguous_placement	descendant	1324
chr13	68663438	68663438	910	forward	partially_significant	ancestral	.
chr13	67301638	67301656	911	forward	partially_significant	descendant	.
chr1	3727487	3727491	912	forward	partially_significant	ancestral	.
chr13	71799597	71799601	913	reverse	partially_significant	ancestral	.
chr13	72300350	72300354	914	forward	gold_standard	ancestral	1432
chr13	75235533	75235550	915	forward	partially_significant	descendant	.
chr1	3774418	3774438	916	forward	gold_standard	ancestral	1324
chr13	75640198	75640198	917	forward	unresolved	uncertain	.
chr13	76871529	76871531	918	forward	gold_standard	ancestral	3142
chr13	78494376	78494383	919	reverse	gold_standard	descendant	3214
chr13	78819808	78819808	920	reverse	gold_standard	ancestral	4321
chr13	79557622	79557628	921	reverse	partially_significant	ancestral	.
chr13	82218957	82218957	922	forward	gold_standard	ancestral	3412
chr13	81780718	81780724	923	forward	partially_significant	ancestral	.
chr13	81346626	81346629	924	reverse	gold_standard	ancestral	3124
chr13	81110189	81110192	925	reverse	partially_significant	descendant	.
chr13	82775682	82775683	926	reverse	gold_standard	ancestral	3214
chr13	80642251	80642266	927	reverse	partially_significant	ancestral	.
chr13	80567895	80567904	928	reverse	partially_significant	ancestral	.
chr13	83394119	83394127	929	forward	gold_standard	ancestral	3214
chr13	83915880	83915880	930	forward	partially_significant	ancestral	.
chr13	84542964	84542977	931	reverse	partially_significant	ancestral	.
chr13	84691091	84691099	932	reverse	partially_significant	descendant	.
chr13	85377786	85377795	933	forward	partially_significant	descendant	.
chr13	88045809	88045822	934	reverse	partially_significant	descendant	.
chr13	89496006	89496007	935	reverse	partially_significant	ancestral	.
chr13	90638126	90638127	936	forward	partially_significant	ancestral	.
chr13	92525535	92525543	937	forward	partially_significant	descendant	.
chr13	92540160	92540166	938	forward	gold_standard	ancestral	1432
chr13	92386354	92386358	939	forward	partially_significant	ancestral	.
chr13	92494410	92494417	940	reverse	partially_significant	descendant	.
chr13	93408950	93408951	941	forward	partially_significant	ancestral	.
chr13	94577777	94577785	942	forward	gold_standard	descendant	3214
chr13	93736870	93736880	943	forward	partially_significant	descendant	.
chr13	93976584	93976630	944	forward	ambiguous_placement	ambiguous	1324
chr13	95888748	95888748	945	reverse	partially_significant	ancestral	.
chr13	98361773	98361788	946	forward	gold_standard	descendant	3124
chr13	99427611	99427616	947	forward	partially_significant	ancestral	.
chr1	39636762	39636767	948	forward	partially_significant	ancestral	.
chr14	100258406	100258410	949	reverse	gold_standard	descendant	1432
chr14	100743027	100743032	950	forward	partially_significant	descendant	.
chr14	100969680	100969689	951	forward	partially_significant	ancestral	.
chr14	101182116	101182119	952	forward	partially_significant	ancestral	.
chr14	102514135	102514144	953	forward	partially_significant	descendant	.
chr14	103123622	103123622	954	forward	partially_significant	ancestral	.
chr14	103700048	103700048	955	reverse	partially_significant	ancestral	.
chr14	103750145	103750146	956	reverse	partially_significant	ancestral	.
chr14	103824358	103824390	957	forward	partially_significant	descendant	.
chr14	104194522	104194533	958	forward	incomplete_detection	uncertain	.
chr14	104252637	104252644	959	reverse	partially_significant	ancestral	.
chr14	104732043	104732049	960	forward	partially_significant	ancestral	.
chr1	41710092	41710107	961	reverse	partially_significant	descendant	.
chr14	20028600	20028603	962	reverse	incomplete_detection	uncertain	.
chr14	20988914	20988925	963	forward	gold_standard	descendant	1342
chr14	21233732	21233736	964	forward	partially_significant	ancestral	.
chr14	22340237	22340241	965	reverse	partially_significant	descendant	.
chr14	22483581	22483590	966	reverse	partially_significant	descendant	.
chr14	22340272	22340281	967	reverse	partially_significant	ancestral	.
chr14	23093658	23093661	968	forward	gold_standard	descendant	1432
chr14	24986517	24986523	969	reverse	gold_standard	descendant	3214
chr14	25003877	25003886	970	reverse	gold_standard	descendant	3142
chr14	25872241	25872281	971	forward	ambiguous_placement	descendant	1324
chr14	25747562	25747588	972	reverse	gold_standard	ancestral	1342
chr14	25756240	25756246	973	reverse	gold_standard	ancestral	1432
chr14	27223110	27223128	974	reverse	gold_standard	ancestral	1432
chr14	28864025	28864043	975	reverse	gold_standard	descendant	3124
chr14	28871144	28871146	976	reverse	gold_standard	ancestral	4312
chr14	27813711	27813716	977	reverse	partially_significant	ancestral	.
chr14	29008641	29008642	978	reverse	partially_significant	ancestral	.
chr14	29588722	29588737	979	reverse	partially_significant	descendant	.
chr14	30104110	30104138	980	reverse	gold_standard	descendant	3241
chr14	30925309	30925319	981	forward	partially_significant	descendant	.
chr1	43104205	43104210	982	forward	incomplete_detection	uncertain	.
chr14	33644295	33644311	983	reverse	partially_significant	descendant	.
chr14	33290365	33290370	984	reverse	gold_standard	ancestral	1432
chr14	33451692	33451702	985	reverse	partially_significant	descendant	.
chr14	34310268	34310268	986	reverse	gold_standard	ancestral	4132
chr14	31233689	31233698	987	reverse	partially_significant	descendant	.
chr14	31073515	31073516	988	reverse	partially_significant	ancestral	.
chr14	32094667	32094670	989	reverse	gold_standard	ancestral	3124
chr14	31627257	31627266	990	reverse	gold_standard	descendant	1432
chr1	43407774	43407795	991	forward	partially_significant	descendant	.
chr14	33973540	33973542	992	forward	partially_significant	ancestral	.
chr14	34975746	34975746	993	forward	gold_standard	ancestral	3412
chr1	43697473	43697480	994	reverse	gold_standard	ancestral	3142
chr14	36511181	36511184	995	reverse	partially_significant	ancestral	.
chr14	36933499	36933508	996	forward	gold_standard	ancestral	1432
chr14	38740715	38740719	997	forward	partially_significant	ancestral	.
chr14	39012667	39012669	998	reverse	partially_significant	ancestral	.
chr14	40058526	40058619	999	reverse	gold_standard	descendant	4132
chr14	38125091	38125095	1000	forward	gold_standard	ancestral	3214
chr14	40603398	40603430	1001	reverse	gold_standard	ancestral	1324
chr14	41008587	41008587	1002	reverse	partially_significant	ancestral	.
chr14	41044406	41044409	1003	reverse	partially_significant	descendant	.
chr14	41717336	41717362	1004	forward	partially_significant	ancestral	.
chr14	41295217	41295247	1005	reverse	partially_significant	ancestral	.
chr14	42667206	42667215	1006	forward	partially_significant	ancestral	.
chr14	42992737	42992752	1007	reverse	gold_standard	descendant	3241
chr14	43735818	43735847	1008	forward	partially_significant	ancestral	.
chr14	44067206	44067209	1009	forward	partially_significant	ancestral	.
chr14	46689239	46689242	1010	reverse	gold_standard	ancestral	1342
chr14	47059674	47059684	1011	reverse	gold_standard	ancestral	4321
chr14	47597096	47597098	1012	forward	gold_standard	ancestral	3124
chr14	47595762	47595772	1013	forward	gold_standard	ancestral	1432
chr1	4962281	4962297	1014	forward	partially_significant	descendant	.
chr14	48648875	48648896	1015	reverse	gold_standard	descendant	3124
chr14	48378395	48378420	1016	forward	partially_significant	descendant	.
chr14	48620217	48620224	1017	forward	gold_standard	descendant	3214
chr14	48690865	48690876	1018	forward	gold_standard	descendant	1342
chr14	49189079	49189085	1019	forward	partially_significant	ancestral	.
chr14	49417094	49417117	1020	reverse	incomplete_detection	uncertain	.
chr14	49651070	49651077	1021	reverse	partially_significant	descendant	.
chr14	49839518	49839529	1022	forward	partially_significant	descendant	.
chr14	50038404	50038405	1023	reverse	partially_significant	ancestral	.
chr14	50242923	50242930	1024	reverse	gold_standard	descendant	3214
chr14	50817546	50817551	1025	reverse	partially_significant	ancestral	.
chr14	50879011	50879023	1026	reverse	partially_significant	ancestral	.
chr14	51958688	51958693	1027	forward	incomplete_detection	uncertain	.
chr14	52902526	52902547	1028	forward	ambiguous_placement	ambiguous	1324
chr14	52512477	52512484	1029	reverse	partially_significant	ancestral	.
chr14	54355965	54355996	1030	forward	partially_significant	descendant	.
chr14	54217906	54217914	1031	forward	gold_standard	ancestral	3124
chr1	45520306	45520317	1032	forward	gold_standard	descendant	3142
chr14	55435735	55435739	1033	reverse	gold_standard	descendant	1432
chr14	56210794	56210802	1034	forward	partially_significant	ancestral	.
chr14	56144938	56144942	1035	forward	partially_significant	ancestral	.
chr14	57548304	57548304	1036	forward	partially_significant	ancestral	.
chr14	60285472	60285478	1037	forward	partially_significant	ancestral	.
chr14	60786957	60786959	1038	reverse	gold_standard	ancestral	3214
chr14	59435300	59435315	1039	reverse	gold_standard	ancestral	1432
chr14	62346965	62346973	1040	reverse	gold_standard	ancestral	3124
chr14	64543999	64544006	1041	forward	gold_standard	ancestral	3214
chr14	63770485	63770489	1042	reverse	gold_standard	descendant	1432
chr14	64337493	64337496	1043	reverse	gold_standard	descendant	1432
chr14	63961401	63961405	1044	forward	partially_significant	descendant	.
chr14	64195468	64195472	1045	forward	partially_significant	ancestral	.
chr14	64143089	64143091	1046	forward	partially_significant	ancestral	.
chr14	64922805	64922819	1047	forward	partially_significant	descendant	.
chr14	64915429	64915439	1048	forward	gold_standard	ancestral	3214
chr14	65530905	65530965	1049	reverse	partially_significant	descendant	.
chr14	66057778	66057800	1050	forward	ambiguous_placement	descendant	1324
chr14	63312909	63312922	1051	forward	gold_standard	descendant	1324
chr14	63379644	63379663	1052	reverse	partially_significant	descendant	.
chr14	62690487	62690495	1053	forward	gold_standard	descendant	1432
chr14	67002962	67002967	1054	reverse	gold_standard	ancestral	1324
chr1	46799841	46799841	1055	forward	gold_standard	ancestral	4321
chr14	67961668	67961681	1056	reverse	gold_standard	ancestral	1432
chr14	68989551	68989573	1057	forward	gold_standard	descendant	1342
chr14	71456587	71456587	1058	forward	partially_significant	ancestral	.
chr14	71662923	71662930	1059	forward	gold_standard	ancestral	3124
chr14	70317739	70317759	1060	forward	gold_standard	descendant	4132
chr14	73391047	73391048	1061	forward	partially_significant	descendant	.
chr14	73775530	73775538	1062	forward	partially_significant	descendant	.
chr14	74672376	74672412	1063	forward	partially_significant	ancestral	.
chr14	74872923	74872930	1064	reverse	gold_standard	descendant	3214
chr14	74984769	74984785	1065	reverse	gold_standard	ancestral	1432
chr14	78336555	78336565	1066	reverse	partially_significant	descendant	.
chr14	78386102	78386108	1067	reverse	partially_significant	ancestral	.
chr14	80273228	80273231	1068	forward	gold_standard	ancestral	1342
chr14	81747557	81747566	1069	reverse	partially_significant	ancestral	.
chr14	80739584	80739590	1070	forward	gold_standard	descendant	3214
chr14	82426142	82426142	1071	forward	gold_standard	ancestral	3241
chr14	84348514	84348531	1072	forward	partially_significant	descendant	.
chr14	83961247	83961253	1073	forward	partially_significant	ancestral	.
chr14	85597870	85597873	1074	forward	gold_standard	ancestral	3124
chr14	85300082	85300089	1075	forward	gold_standard	ancestral	3214
chr14	86281169	86281176	1076	forward	gold_standard	ancestral	1432
chr14	86525454	86525474	1077	reverse	incomplete_detection	uncertain	.
chr14	86710173	86710197	1078	reverse	partially_significant	descendant	.
chr14	86622708	86622712	1079	reverse	partially_significant	ancestral	.
chr14	75576366	75576376	1080	reverse	gold_standard	descendant	4132
chr14	84361073	84361079	1081	forward	partially_significant	descendant	.
chr14	89064637	89064647	1082	forward	partially_significant	descendant	.
chr14	90273008	90273014	1083	reverse	partially_significant	descendant	.
chr14	89573597	89573605	1084	reverse	gold_standard	ancestral	1432
chr14	90702831	90702838	1085	forward	partially_significant	ancestral	.
chr14	90851769	90851797	1086	forward	partially_significant	descendant	.
chr14	91318574	91318574	1087	forward	partially_significant	ancestral	.
chr14	91551670	91551798	1088	forward	partially_significant	descendant	.
chr14	92323018	92323031	1089	forward	gold_standard	descendant	3124
chr14	92342109	92342116	1090	forward	partially_significant	ancestral	.
chr14	92342083	92342092	1091	forward	partially_significant	ancestral	.
chr14	92009150	92009152	1092	forward	gold_standard	ancestral	3214
chr14	92224895	92224903	1093	reverse	partially_significant	ancestral	.
chr14	94016692	94016702	1094	forward	gold_standard	ancestral	1342
chr14	94163543	94163566	1095	forward	partially_significant	descendant	.
chr14	94679314	94679323	1096	forward	partially_significant	descendant	.
chr1	49301250	49301262	1097	forward	partially_significant	descendant	.
chr14	97576437	97576441	1098	reverse	partially_significant	descendant	.
chr14	96674312	96674319	1099	reverse	gold_standard	ancestral	1432
chr14	96872943	96872972	1100	reverse	gold_standard	ancestral	1342
chr14	97732844	97732851	1101	forward	partially_significant	ancestral	.
chr14	99408664	99408671	1102	forward	partially_significant	ancestral	.
chr1	50424638	50424650	1103	forward	gold_standard	descendant	3142
chr1	51092171	51092171	1104	forward	gold_standard	ancestral	1432
chr1	50936997	50937018	1105	forward	gold_standard	descendant	3142
chr1	51698772	51698776	1106	reverse	partially_significant	descendant	.
chr15	101381741	101381744	1107	forward	partially_significant	ancestral	.
chr15	22850208	22850219	1108	forward	gold_standard	descendant	3124
chr15	24742982	24742988	1109	reverse	gold_standard	ancestral	1432
chr1	52498082	52498088	1110	reverse	partially_significant	ancestral	.
chr15	25464694	25464708	1111	forward	partially_significant	ancestral	.
chr15	25695744	25695765	1112	forward	gold_standard	ancestral	1432
chr15	25884088	25884090	1113	forward	partially_significant	ancestral	.
chr15	26202084	26202096	1114	forward	partially_significant	ancestral	.
chr15	26490416	26490420	1115	forward	partially_significant	descendant	.
chr15	27774217	27774230	1116	reverse	partially_significant	ancestral	.
chr15	27743310	27743310	1117	reverse	partially_significant	ancestral	.
chr15	28933647	28933658	1118	reverse	gold_standard	ancestral	1432
chr15	31316321	31316325	1119	forward	gold_standard	ancestral	3214
chr1	5318228	5318246	1120	forward	gold_standard	descendant	4132
chr15	33605716	33605727	1121	forward	gold_standard	descendant	3241
chr15	33794269	33794285	1122	forward	partially_significant	descendant	.
chr15	33865507	33865515	1123	reverse	partially_significant	ancestral	.
chr15	34276812	34276817	1124	reverse	partially_significant	ancestral	.
chr15	35851617	35851628	1125	reverse	gold_standard	descendant	1342
chr15	36420794	36420801	1126	reverse	gold_standard	ancestral	3124
chr15	37423259	37423283	1127	forward	ambiguous_placement	ancestral	1324
chr15	37376827	37376831	1128	forward	partially_significant	descendant	.
chr15	37930337	37930342	1129	reverse	partially_significant	ancestral	.
chr15	39712207	39712209	1130	reverse	partially_significant	descendant	.
chr15	40088817	40088817	1131	forward	partially_significant	ancestral	.
chr15	40730075	40730076	1132	forward	gold_standard	ancestral	3142
chr15	42212004	42212016	1133	forward	gold_standard	descendant	1432
chr15	41856107	41856121	1134	reverse	partially_significant	ancestral	.
chr15	43213512	43213520	1135	forward	gold_standard	ancestral	3214
chr15	43305771	43305775	1136	forward	partially_significant	ancestral	.
chr15	44450068	44450094	1137	forward	partially_significant	descendant	.
chr15	45983693	45983713	1138	reverse	partially_significant	descendant	.
chr15	46225481	46225528	1139	reverse	partially_significant	ancestral	.
chr15	46381028	46381050	1140	reverse	ambiguous_placement	ancestral	1324
chr15	47269009	47269009	1141	forward	incomplete_detection	uncertain	.
chr15	48431045	48431053	1142	forward	partially_significant	descendant	.
chr15	48387896	48387900	1143	forward	gold_standard	ancestral	1432
chr15	47841985	47841993	1144	forward	partially_significant	descendant	.
chr15	48010498	48010502	1145	forward	partially_significant	descendant	.
chr15	47845816	47845823	1146	forward	gold_standard	ancestral	3124
chr15	46866344	46866356	1147	reverse	partially_significant	descendant	.
chr15	51990209	51990223	1148	reverse	gold_standard	descendant	3124
chr15	53360868	53360874	1149	reverse	gold_standard	descendant	3214
chr15	52977934	52977935	1150	reverse	gold_standard	ancestral	3214
chr15	55252712	55252715	1151	reverse	partially_significant	ancestral	.
chr15	56020002	56020031	1152	reverse	partially_significant	ancestral	.
chr15	56764269	56764281	1153	forward	partially_significant	ancestral	.
chr15	57248021	57248021	1154	forward	partially_significant	ancestral	.
chr15	58279913	58279920	1155	forward	partially_significant	descendant	.
chr15	58279942	58279945	1156	forward	partially_significant	descendant	.
chr15	59451095	59451109	1157	forward	gold_standard	descendant	3241
chr15	58949417	58949422	1158	forward	partially_significant	ancestral	.
chr15	59328412	59328419	1159	forward	partially_significant	descendant	.
chr15	59412213	59412213	1160	forward	gold_standard	ancestral	4321
chr15	59271521	59271528	1161	forward	partially_significant	descendant	.
chr15	59009490	59009526	1162	forward	partially_significant	ancestral	.
chr15	60371816	60371838	1163	reverse	gold_standard	descendant	1324
chr15	60339961	60339961	1164	forward	gold_standard	ancestral	4132
chr15	61032675	61032685	1165	forward	gold_standard	ancestral	3421
chr15	60622701	60622707	1166	forward	partially_significant	ancestral	.
chr1	56265682	56265697	1167	forward	partially_significant	ancestral	.
chr15	61911479	61911488	1168	reverse	gold_standard	ancestral	1432
chr15	62102356	62102361	1169	reverse	partially_significant	descendant	.
chr15	62835680	62835694	1170	forward	gold_standard	descendant	4132
chr15	63003763	63003775	1171	forward	partially_significant	ancestral	.
chr15	63924197	63924215	1172	reverse	partially_significant	descendant	.
chr15	65218346	65218354	1173	reverse	gold_standard	descendant	1342
chr15	66162154	66162162	1174	forward	gold_standard	descendant	1432
chr15	66404911	66404919	1175	reverse	gold_standard	descendant	3214
chr15	66634774	66634812	1176	reverse	gold_standard	ancestral	1324
chr15	66920750	66920750	1177	reverse	gold_standard	ancestral	4132
chr15	67378494	67378507	1178	reverse	partially_significant	descendant	.
chr15	69394228	69394239	1179	forward	partially_significant	ancestral	.
chr15	68805262	68805267	1180	forward	partially_significant	descendant	.
chr15	68843867	68843876	1181	forward	partially_significant	descendant	.
chr15	70339631	70339651	1182	reverse	partially_significant	ancestral	.
chr15	70417750	70417755	1183	reverse	partially_significant	ancestral	.
chr15	70126945	70126947	1184	reverse	partially_significant	ancestral	.
chr15	69990589	69990603	1185	reverse	partially_significant	ancestral	.
chr15	70726891	70726895	1186	reverse	partially_significant	ancestral	.
chr15	72528252	72528252	1187	forward	incomplete_detection	uncertain	.
chr15	72164796	72164812	1188	reverse	gold_standard	ancestral	1432
chr1	57629463	57629489	1189	reverse	gold_standard	ancestral	1432
chr15	74372562	74372578	1190	forward	gold_standard	ancestral	1432
chr15	75193353	75193355	1191	reverse	partially_significant	ancestral	.
chr15	76321463	76321469	1192	forward	gold_standard	ancestral	1432
chr15	75766714	75766731	1193	reverse	gold_standard	ancestral	3214
chr15	78135606	78135610	1194	forward	gold_standard	ancestral	3214
chr15	78003892	78003902	1195	forward	gold_standard	descendant	1432
chr15	78597864	78597865	1196	reverse	partially_significant	descendant	.
chr15	78603487	78603509	1197	reverse	partially_significant	descendant	.
chr15	78263840	78263862	1198	forward	gold_standard	descendant	4132
chr15	79003081	79003103	1199	forward	partially_significant	descendant	.
chr15	79470128	79470146	1200	reverse	ambiguous_placement	ambiguous	1324
chr15	79933612	79933619	1201	reverse	partially_significant	descendant	.
chr15	80740357	80740362	1202	forward	gold_standard	descendant	1432
chr15	80877275	80877289	1203	forward	gold_standard	ancestral	1432
chr15	80978856	80978864	1204	forward	gold_standard	descendant	3214
chr15	81553574	81553582	1205	forward	gold_standard	descendant	1324
chr15	82972403	82972417	1206	forward	incomplete_detection	uncertain	.
chr15	83373079	83373084	1207	reverse	partially_significant	ancestral	.
chr15	83673186	83673186	1208	forward	partially_significant	ancestral	.
chr15	84986550	84986558	1209	reverse	gold_standard	descendant	1432
chr1	58677334	58677342	1210	forward	partially_significant	descendant	.
chr1	58780008	58780013	1211	forward	partially_significant	ancestral	.
chr15	85653113	85653117	1212	reverse	partially_significant	ancestral	.
chr15	85964986	85964996	1213	forward	partially_significant	descendant	.
chr15	85916846	85916873	1214	forward	partially_significant	ancestral	.
chr15	86166972	86166982	1215	reverse	partially_significant	descendant	.
chr15	86670871	86670878	1216	forward	partially_significant	ancestral	.
chr15	86994005	86994009	1217	forward	partially_significant	ancestral	.
chr15	87632204	87632213	1218	reverse	partially_significant	descendant	.
chr15	87534372	87534379	1219	forward	partially_significant	descendant	.
chr15	87899295	87899305	1220	forward	partially_significant	ancestral	.
chr15	88640965	88640968	1221	forward	partially_significant	descendant	.
chr15	89214622	89214635	1222	reverse	partially_significant	descendant	.
chr15	90277813	90277813	1223	forward	gold_standard	ancestral	3241
chr15	90758899	90758907	1224	forward	partially_significant	descendant	.
chr15	91253928	91253935	1225	forward	gold_standard	ancestral	3124
chr15	91670698	91670706	1226	forward	gold_standard	ancestral	1432
chr15	92186398	92186404	1227	forward	partially_significant	descendant	.
chr15	92160376	92160383	1228	forward	partially_significant	descendant	.
chr15	93610370	93610393	1229	reverse	ambiguous_placement	ambiguous	1324
chr15	94169630	94169642	1230	reverse	gold_standard	descendant	1324
chr15	93469071	93469080	1231	reverse	partially_significant	ancestral	.
chr15	96070289	96070296	1232	reverse	partially_significant	ancestral	.
chr15	95537023	95537026	1233	forward	gold_standard	ancestral	3421
chr1	59733251	59733268	1234	forward	gold_standard	ancestral	1342
chr15	96183854	96183879	1235	reverse	gold_standard	descendant	4321
chr15	96788547	96788550	1236	forward	gold_standard	ancestral	3124
chr15	97335086	97335092	1237	forward	partially_significant	descendant	.
chr15	97700761	97700770	1238	forward	gold_standard	ancestral	3214
chr15	98142743	98142751	1239	reverse	gold_standard	ancestral	1432
chr1	60175923	60175931	1240	forward	gold_standard	descendant	3124
chr15	99472924	99472927	1241	reverse	partially_significant	ancestral	.
chr15	98669121	98669142	1242	reverse	gold_standard	ancestral	3214
chr15	98922838	98922842	1243	reverse	partially_significant	descendant	.
chr1	61368278	61368285	1244	forward	gold_standard	ancestral	1432
chr1	6159623	6159633	1245	forward	gold_standard	descendant	3124
chr16	1132171	1132175	1246	reverse	incomplete_detection	uncertain	.
chr16	11485771	11485782	1247	forward	gold_standard	descendant	4132
chr16	13422355	13422356	1248	reverse	partially_significant	ancestral	.
chr16	13684432	13684438	1249	forward	gold_standard	ancestral	3124
chr16	13928459	13928461	1250	forward	partially_significant	ancestral	.
chr1	61594457	61594466	1251	reverse	gold_standard	descendant	1432
chr16	14536005	14536018	1252	forward	gold_standard	descendant	3124
chr16	16793434	16793434	1253	reverse	gold_standard	ancestral	4312
chr16	1792880	1792880	1254	forward	partially_significant	ancestral	.
chr16	1855029	1855069	1255	reverse	gold_standard	ancestral	3124
chr16	2065784	2065804	1256	reverse	partially_significant	ancestral	.
chr16	20017757	20017757	1257	forward	partially_significant	ancestral	.
chr16	20016818	20016826	1258	forward	partially_significant	ancestral	.
chr1	62382556	62382556	1259	forward	gold_standard	ancestral	4132
chr16	24090190	24090194	1260	reverse	partially_significant	ancestral	.
chr16	24779290	24779304	1261	reverse	gold_standard	ancestral	1342
chr1	6290907	6290918	1262	forward	partially_significant	descendant	.
chr16	25090108	25090112	1263	reverse	partially_significant	ancestral	.
chr1	62736361	62736365	1264	forward	partially_significant	ancestral	.
chr16	25551737	25551751	1265	reverse	gold_standard	descendant	3124
chr16	26715144	26715150	1266	forward	gold_standard	ancestral	3124
chr16	27449314	27449314	1267	forward	gold_standard	ancestral	3421
chr16	28046301	28046305	1268	reverse	partially_significant	ancestral	.
chr16	29847504	29847519	1269	forward	ambiguous_placement	descendant	1324
chr16	3182714	3182723	1270	forward	partially_significant	descendant	.
chr16	35191866	35191879	1271	forward	partially_significant	ancestral	.
chr16	3594858	3594862	1272	reverse	gold_standard	ancestral	3124
chr16	3607229	3607234	1273	reverse	incomplete_detection	uncertain	.
chr1	64460146	64460151	1274	forward	incomplete_detection	uncertain	.
chr1	64568281	64568291	1275	forward	partially_significant	descendant	.
chr16	46579124	46579130	1276	forward	partially_significant	descendant	.
chr16	46665632	46665641	1277	reverse	partially_significant	ancestral	.
chr1	6496121	6496127	1278	reverse	partially_significant	descendant	.
chr1	6585805	6585807	1279	reverse	gold_standard	ancestral	3214
chr1	6680103	6680115	1280	reverse	partially_significant	descendant	.
chr16	47727442	47727444	1281	forward	partially_significant	ancestral	.
chr16	48617299	48617341	1282	reverse	ambiguous_placement	descendant	1324
chr16	49470767	49470775	1283	forward	incomplete_detection	uncertain	.
chr16	50818890	50818900	1284	reverse	gold_standard	descendant	1342
chr16	50409195	50409208	1285	reverse	partially_significant	ancestral	.
chr1	65499868	65499872	1286	forward	partially_significant	descendant	.
chr16	56069291	56069303	1287	reverse	partially_significant	descendant	.
chr16	52468658	52468665	1288	forward	partially_significant	ancestral	.
chr16	56685434	56685434	1289	forward	gold_standard	ancestral	3421
chr16	57384642	57384645	1290	forward	partially_significant	descendant	.
chr16	57208273	57208288	1291	forward	partially_significant	descendant	.
chr16	57485985	57485989	1292	forward	partially_significant	ancestral	.
chr16	57765058	57765087	1293	reverse	gold_standard	descendant	3241
chr16	60393589	60393602	1294	reverse	partially_significant	ancestral	.
chr16	60971016	60971016	1295	forward	gold_standard	ancestral	3412
chr16	61850831	61850841	1296	forward	gold_standard	descendant	3214
chr16	62783386	62783395	1297	forward	gold_standard	descendant	1342
chr16	62028031	62028035	1298	forward	partially_significant	descendant	.
chr16	63478871	63478877	1299	forward	gold_standard	ancestral	3214
chr16	6556656	6556657	1300	reverse	partially_significant	ancestral	.
chr1	66689853	66689860	1301	reverse	partially_significant	descendant	.
chr1	66765974	66765985	1302	reverse	partially_significant	ancestral	.
chr1	66739299	66739313	1303	reverse	partially_significant	descendant	.
chr1	66525490	66525495	1304	reverse	gold_standard	ancestral	3124
chr16	67045126	67045134	1305	reverse	partially_significant	descendant	.
chr16	67278577	67278584	1306	reverse	partially_significant	descendant	.
chr16	68318953	68318971	1307	reverse	partially_significant	descendant	.
chr16	68083992	68084003	1308	reverse	gold_standard	descendant	4132
chr16	68672507	68672522	1309	reverse	gold_standard	descendant	3124
chr16	68413358	68413367	1310	forward	gold_standard	descendant	3214
chr16	68378036	68378041	1311	forward	partially_significant	ancestral	.
chr16	69134485	69134511	1312	forward	partially_significant	descendant	.
chr16	71046630	71046644	1313	reverse	partially_significant	ancestral	.
chr16	72575990	72576009	1314	forward	partially_significant	descendant	.
chr16	7306850	7306879	1315	reverse	partially_significant	descendant	.
chr16	74735249	74735258	1316	forward	partially_significant	descendant	.
chr16	74874945	74874951	1317	reverse	partially_significant	descendant	.
chr16	75709217	75709222	1318	reverse	gold_standard	descendant	1432
chr1	67735714	67735720	1319	reverse	gold_standard	ancestral	3142
chr16	76802899	76802912	1320	forward	partially_significant	descendant	.
chr16	76808114	76808129	1321	forward	partially_significant	descendant	.
chr1	67663308	67663313	1322	reverse	gold_standard	ancestral	3214
chr16	77399496	77399499	1323	forward	partially_significant	ancestral	.
chr16	76496131	76496140	1324	reverse	partially_significant	ancestral	.
chr16	79135083	79135105	1325	reverse	ambiguous_placement	descendant	1324
chr16	78676866	78676871	1326	reverse	gold_standard	ancestral	3124
chr16	79736228	79736228	1327	reverse	gold_standard	ancestral	3421
chr16	80542516	80542516	1328	reverse	gold_standard	ancestral	3241
chr1	68107136	68107146	1329	reverse	partially_significant	ancestral	.
chr16	82706286	82706296	1330	forward	partially_significant	ancestral	.
chr1	68585284	68585288	1331	forward	gold_standard	ancestral	1342
chr1	68573261	68573272	1332	forward	incomplete_detection	uncertain	.
chr16	84441028	84441035	1333	reverse	partially_significant	ancestral	.
chr16	84531181	84531203	1334	reverse	partially_significant	ancestral	.
chr16	83707433	83707435	1335	forward	gold_standard	ancestral	3214
chr16	8663548	8663564	1336	reverse	partially_significant	descendant	.
chr16	86345190	86345200	1337	forward	gold_standard	ancestral	3124
chr16	86772345	86772358	1338	reverse	partially_significant	descendant	.
chr16	88820902	88820908	1339	forward	partially_significant	descendant	.
chr16	88938721	88938721	1340	reverse	gold_standard	ancestral	4132
chr16	89085913	89085928	1341	reverse	gold_standard	descendant	4132
chr16	88601433	88601435	1342	reverse	gold_standard	ancestral	3214
chr16	89432154	89432157	1343	forward	partially_significant	descendant	.
chr16	89442455	89442467	1344	forward	partially_significant	ancestral	.
chr16	89892476	89892484	1345	forward	partially_significant	descendant	.
chr16	9722717	9722745	1346	forward	partially_significant	descendant	.
chr16	89221212	89221220	1347	reverse	partially_significant	descendant	.
chr1	69795651	69795661	1348	forward	gold_standard	ancestral	3214
chr1	70108699	70108713	1349	forward	gold_standard	descendant	3241
chr1	70401615	70401625	1350	reverse	gold_standard	descendant	3124
chr1	7408142	7408145	1351	reverse	partially_significant	descendant	.
chr1	7597113	7597136	1352	reverse	partially_significant	ancestral	.
chr17	1197642	1197647	1353	reverse	gold_standard	ancestral	1432
chr17	11633716	11633720	1354	reverse	gold_standard	ancestral	3214
chr17	13366150	13366154	1355	reverse	gold_standard	ancestral	3124
chr17	20159423	20159436	1356	reverse	gold_standard	ancestral	1432
chr17	27819104	27819111	1357	reverse	gold_standard	ancestral	3214
chr17	28717125	28717138	1358	forward	gold_standard	ancestral	3214
chr17	2925698	2925706	1359	forward	partially_significant	descendant	.
chr17	29250329	29250339	1360	reverse	gold_standard	ancestral	3124
chr17	3155079	3155104	1361	reverse	partially_significant	ancestral	.
chr17	31830430	31830438	1362	reverse	gold_standard	ancestral	3214
chr17	33526633	33526668	1363	forward	gold_standard	descendant	1324
chr1	73496603	73496617	1364	reverse	partially_significant	descendant	.
chr17	33976134	33976155	1365	forward	gold_standard	descendant	4312
chr17	34798508	34798521	1366	forward	partially_significant	descendant	.
chr17	34760712	34760712	1367	forward	partially_significant	ancestral	.
chr17	35014936	35014939	1368	forward	partially_significant	ancestral	.
chr17	35672658	35672662	1369	reverse	partially_significant	ancestral	.
chr17	35295081	35295092	1370	reverse	partially_significant	descendant	.
chr17	36818145	36818163	1371	reverse	gold_standard	descendant	4312
chr17	37716780	37716789	1372	forward	incomplete_detection	uncertain	.
chr17	34071930	34071953	1373	forward	ambiguous_placement	descendant	1324
chr17	37778221	37778235	1374	forward	gold_standard	descendant	4132
chr17	3840052	3840057	1375	forward	incomplete_detection	uncertain	.
chr17	38589128	38589135	1376	reverse	partially_significant	descendant	.
chr17	3972240	3972252	1377	reverse	partially_significant	descendant	.
chr17	39876446	39876475	1378	forward	ambiguous_placement	ambiguous	1324
chr17	40914704	40914714	1379	reverse	partially_significant	descendant	.
chr17	40629973	40629973	1380	reverse	partially_significant	ancestral	.
chr17	43861529	43861539	1381	forward	incomplete_detection	uncertain	.
chr17	4534235	4534235	1382	forward	gold_standard	ancestral	3241
chr17	48373767	48373776	1383	forward	gold_standard	ancestral	1432
chr17	48127679	48127684	1384	forward	gold_standard	ancestral	1342
chr17	4924771	4924784	1385	reverse	partially_significant	ancestral	.
chr17	5072626	5072644	1386	reverse	partially_significant	descendant	.
chr17	50745281	50745285	1387	forward	partially_significant	ancestral	.
chr17	51296447	51296474	1388	forward	gold_standard	ancestral	1432
chr17	52287191	52287197	1389	forward	incomplete_detection	uncertain	.
chr17	53013555	53013562	1390	reverse	partially_significant	ancestral	.
chr17	53578146	53578160	1391	forward	partially_significant	ancestral	.
chr17	54489655	54489660	1392	forward	partially_significant	descendant	.
chr17	55324256	55324260	1393	forward	gold_standard	ancestral	3214
chr17	55263935	55263942	1394	forward	partially_significant	descendant	.
chr17	632951	632960	1395	reverse	gold_standard	descendant	3214
chr17	55452226	55452232	1396	forward	gold_standard	ancestral	1342
chr17	55437775	55437775	1397	forward	partially_significant	ancestral	.
chr17	55567589	55567593	1398	reverse	partially_significant	descendant	.
chr17	56232829	56232832	1399	forward	gold_standard	ancestral	3124
chr1	75670755	75670755	1400	forward	gold_standard	ancestral	3214
chr17	57724862	57724862	1401	reverse	partially_significant	ancestral	.
chr17	58039299	58039321	1402	forward	partially_significant	descendant	.
chr17	58331675	58331676	1403	forward	gold_standard	ancestral	1432
chr17	59518527	59518537	1404	reverse	gold_standard	ancestral	3214
chr17	61151414	61151423	1405	reverse	gold_standard	ancestral	3124
chr17	61667234	61667260	1406	reverse	partially_significant	descendant	.
chr17	61868854	61868877	1407	reverse	gold_standard	ancestral	1324
chr17	6639525	6639531	1408	reverse	gold_standard	ancestral	3214
chr17	60030804	60030808	1409	reverse	incomplete_detection	uncertain	.
chr17	62624164	62624167	1410	forward	gold_standard	ancestral	3241
chr17	63679873	63679873	1411	reverse	gold_standard	ancestral	4132
chr17	63785033	63785047	1412	reverse	incomplete_detection	uncertain	.
chr17	64538127	64538131	1413	reverse	partially_significant	ancestral	.
chr17	66862358	66862387	1414	forward	gold_standard	descendant	4321
chr17	66917379	66917384	1415	forward	gold_standard	ancestral	3214
chr17	65869106	65869121	1416	forward	gold_standard	descendant	4312
chr1	7719052	7719064	1417	reverse	gold_standard	ancestral	1432
chr17	67744296	67744296	1418	forward	gold_standard	ancestral	4132
chr17	68516469	68516509	1419	reverse	partially_significant	ancestral	.
chr17	70801435	70801441	1420	forward	gold_standard	ancestral	3214
chr1	77389027	77389030	1421	reverse	partially_significant	ancestral	.
chr1	7783501	7783504	1422	forward	partially_significant	ancestral	.
chr17	73529433	73529438	1423	reverse	gold_standard	ancestral	1342
chr17	73858135	73858146	1424	reverse	gold_standard	descendant	3214
chr17	74370085	74370099	1425	forward	partially_significant	descendant	.
chr17	74758355	74758362	1426	forward	gold_standard	ancestral	1342
chr17	74867487	74867498	1427	forward	partially_significant	ancestral	.
chr17	76753066	76753066	1428	forward	partially_significant	descendant	.
chr17	77136758	77136760	1429	forward	partially_significant	ancestral	.
chr17	77393053	77393060	1430	forward	partially_significant	descendant	.
chr17	7810858	7810860	1431	reverse	gold_standard	ancestral	1432
chr17	77859443	77859448	1432	forward	partially_significant	descendant	.
chr17	77836128	77836143	1433	reverse	gold_standard	descendant	3214
chr17	78064976	78064983	1434	reverse	gold_standard	ancestral	1342
chr17	78250941	78250956	1435	forward	partially_significant	ancestral	.
chr17	79008075	79008087	1436	forward	partially_significant	descendant	.
chr1	78151170	78151175	1437	reverse	partially_significant	ancestral	.
chr17	78903367	78903370	1438	forward	partially_significant	ancestral	.
chr17	78930473	78930496	1439	forward	partially_significant	descendant	.
chr17	79102996	79103007	1440	reverse	partially_significant	descendant	.
chr17	79193107	79193112	1441	reverse	partially_significant	ancestral	.
chr17	80900951	80900959	1442	forward	partially_significant	ancestral	.
chr17	80888959	80888967	1443	forward	partially_significant	descendant	.
chr17	81196405	81196418	1444	forward	gold_standard	descendant	3142
chr1	78408021	78408027	1445	reverse	partially_significant	ancestral	.
chr1	78676464	78676469	1446	reverse	incomplete_detection	uncertain	.
chr1	78793860	78793866	1447	reverse	gold_standard	descendant	1342
chr1	79030233	79030237	1448	reverse	gold_standard	ancestral	4321
chr17	9229695	9229698	1449	reverse	gold_standard	ancestral	3214
chr17	9004596	9004647	1450	reverse	gold_standard	ancestral	1324
chr1	79565580	79565587	1451	forward	gold_standard	descendant	3214
chr1	79534825	79534853	1452	forward	partially_significant	descendant	.
chr1	80576433	80576450	1453	reverse	gold_standard	ancestral	3124
chr1	80346089	80346100	1454	reverse	gold_standard	ancestral	3214
chr1	81311623	81311633	1455	reverse	gold_standard	descendant	1432
chr18	11187158	11187192	1456	forward	partially_significant	descendant	.
chr18	11553397	11553399	1457	reverse	partially_significant	ancestral	.
chr18	12190751	12190763	1458	forward	incomplete_detection	uncertain	.
chr18	12761436	12761436	1459	forward	gold_standard	ancestral	3421
chr18	12739599	12739603	1460	reverse	gold_standard	ancestral	3214
chr18	13371122	13371146	1461	reverse	gold_standard	ancestral	1324
chr1	81548985	81549028	1462	forward	partially_significant	ancestral	.
chr1	81459765	81459765	1463	forward	incomplete_detection	uncertain	.
chr18	213653	213670	1464	reverse	partially_significant	descendant	.
chr18	187314	187314	1465	reverse	partially_significant	ancestral	.
chr18	2207205	2207216	1466	reverse	gold_standard	descendant	1342
chr18	21870391	21870396	1467	reverse	partially_significant	ancestral	.
chr18	22699306	22699311	1468	reverse	partially_significant	ancestral	.
chr18	23855929	23855951	1469	reverse	gold_standard	ancestral	3214
chr18	23103251	23103269	1470	reverse	gold_standard	descendant	4132
chr18	23262699	23262712	1471	reverse	gold_standard	ancestral	3214
chr18	24559573	24559574	1472	forward	gold_standard	ancestral	1432
chr18	24161856	24161881	1473	reverse	partially_significant	descendant	.
chr18	27113997	27114007	1474	reverse	partially_significant	ancestral	.
chr18	27322851	27322855	1475	reverse	partially_significant	ancestral	.
chr18	26880809	26880842	1476	reverse	gold_standard	descendant	4321
chr18	26731229	26731238	1477	reverse	gold_standard	ancestral	3214
chr18	28128012	28128020	1478	reverse	gold_standard	descendant	3142
chr18	28766093	28766100	1479	reverse	partially_significant	ancestral	.
chr18	28634388	28634393	1480	reverse	gold_standard	ancestral	3214
chr18	28994210	28994220	1481	reverse	gold_standard	descendant	3124
chr18	30560725	30560725	1482	forward	gold_standard	ancestral	4312
chr18	30226344	30226393	1483	forward	incomplete_detection	uncertain	.
chr18	31015276	31015285	1484	reverse	gold_standard	ancestral	3241
chr18	32027658	32027666	1485	reverse	partially_significant	ancestral	.
chr18	32572155	32572155	1486	reverse	incomplete_detection	uncertain	.
chr18	33207522	33207528	1487	forward	partially_significant	descendant	.
chr18	32920745	32920767	1488	reverse	partially_significant	descendant	.
chr18	32852814	32852823	1489	reverse	partially_significant	ancestral	.
chr18	33155935	33155946	1490	reverse	partially_significant	ancestral	.
chr18	33835964	33835970	1491	reverse	partially_significant	descendant	.
chr18	3387944	3387945	1492	forward	incomplete_detection	uncertain	.
chr1	8523661	8523682	1493	forward	partially_significant	descendant	.
chr1	8470613	8470620	1494	forward	incomplete_detection	uncertain	.
chr18	3902716	3902729	1495	reverse	partially_significant	descendant	.
chr18	3813786	3813819	1496	reverse	partially_significant	ancestral	.
chr18	37409810	37409823	1497	reverse	partially_significant	descendant	.
chr18	37512250	37512255	1498	reverse	partially_significant	ancestral	.
chr18	4108595	4108609	1499	reverse	gold_standard	descendant	1342
chr18	41703878	41703890	1500	forward	partially_significant	ancestral	.
chr18	41703907	41703909	1501	forward	partially_significant	ancestral	.
chr18	40906597	40906600	1502	forward	gold_standard	ancestral	3214
chr18	40675724	40675754	1503	forward	partially_significant	ancestral	.
chr18	41007166	41007169	1504	forward	partially_significant	ancestral	.
chr18	41923435	41923441	1505	forward	gold_standard	descendant	1432
chr18	4252611	4252617	1506	forward	gold_standard	ancestral	1432
chr18	43252311	43252317	1507	reverse	partially_significant	descendant	.
chr18	43148256	43148275	1508	reverse	partially_significant	ancestral	.
chr18	44149915	44149929	1509	reverse	gold_standard	descendant	1432
chr18	44222587	44222587	1510	reverse	partially_significant	ancestral	.
chr18	45310541	45310546	1511	forward	gold_standard	ancestral	1432
chr18	46090179	46090185	1512	forward	gold_standard	descendant	3124
chr18	46435094	46435103	1513	forward	gold_standard	descendant	1342
chr18	46330057	46330061	1514	forward	partially_significant	ancestral	.
chr18	47252067	47252071	1515	reverse	gold_standard	ancestral	1342
chr18	48084885	48084900	1516	forward	gold_standard	descendant	4132
chr18	48838246	48838249	1517	reverse	partially_significant	descendant	.
chr1	85214365	85214365	1518	reverse	gold_standard	ancestral	4321
chr18	49231960	49231962	1519	reverse	partially_significant	ancestral	.
chr18	49157372	49157377	1520	reverse	partially_significant	ancestral	.
chr18	50603545	50603549	1521	reverse	partially_significant	descendant	.
chr18	5084630	5084640	1522	reverse	gold_standard	ancestral	3124
chr18	51456971	51456979	1523	forward	gold_standard	descendant	3124
chr18	52209459	52209465	1524	forward	partially_significant	descendant	.
chr18	53203834	53203839	1525	forward	gold_standard	ancestral	3124
chr1	85496852	85496860	1526	forward	incomplete_detection	uncertain	.
chr18	55417575	55417579	1527	forward	partially_significant	descendant	.
chr18	55550400	55550404	1528	forward	gold_standard	descendant	3214
chr18	55264641	55264662	1529	forward	partially_significant	ancestral	.
chr18	56780469	56780487	1530	forward	ambiguous_placement	descendant	1324
chr18	56808652	56808656	1531	forward	partially_significant	ancestral	.
chr18	5781191	5781201	1532	forward	partially_significant	ancestral	.
chr18	57397517	57397536	1533	forward	incomplete_detection	uncertain	.
chr18	58404541	58404553	1534	forward	partially_significant	ancestral	.
chr18	58043461	58043467	1535	forward	partially_significant	ancestral	.
chr18	6107901	6107920	1536	forward	gold_standard	ancestral	3214
chr18	58976049	58976089	1537	forward	ambiguous_placement	ambiguous	1324
chr18	58949908	58949908	1538	forward	gold_standard	ancestral	4312
chr18	59142345	59142349	1539	forward	partially_significant	descendant	.
chr18	59520609	59520614	1540	reverse	partially_significant	ancestral	.
chr18	59218062	59218078	1541	reverse	partially_significant	descendant	.
chr18	59690344	59690369	1542	reverse	ambiguous_placement	ancestral	1324
chr18	60496343	60496343	1543	reverse	incomplete_detection	uncertain	.
chr18	61151372	61151377	1544	forward	incomplete_detection	uncertain	.
chr1	86110270	86110280	1545	reverse	partially_significant	ancestral	.
chr18	61326071	61326083	1546	forward	partially_significant	ancestral	.
chr18	63481802	63481820	1547	forward	gold_standard	descendant	3241
chr1	86524541	86524569	1548	forward	incomplete_detection	uncertain	.
chr1	86744012	86744018	1549	forward	gold_standard	descendant	1432
chr18	65802934	65802939	1550	forward	partially_significant	descendant	.
chr18	66655063	66655084	1551	reverse	gold_standard	descendant	3241
chr18	6911397	6911406	1552	reverse	partially_significant	descendant	.
chr18	7117408	7117414	1553	reverse	partially_significant	descendant	.
chr18	6874128	6874180	1554	reverse	gold_standard	ancestral	3214
chr18	68848386	68848399	1555	forward	partially_significant	ancestral	.
chr1	87069573	87069578	1556	forward	gold_standard	ancestral	3214
chr18	70414366	70414387	1557	forward	partially_significant	descendant	.
chr18	70672802	70672807	1558	reverse	partially_significant	descendant	.
chr18	70785377	70785389	1559	reverse	gold_standard	ancestral	1432
chr18	70846969	70846973	1560	forward	gold_standard	ancestral	4132
chr18	71143011	71143019	1561	forward	partially_significant	descendant	.
chr18	71109331	71109334	1562	forward	partially_significant	ancestral	.
chr18	71184507	71184516	1563	forward	gold_standard	descendant	1432
chr18	72453371	72453383	1564	forward	gold_standard	ancestral	1432
chr18	71580521	71580528	1565	forward	gold_standard	descendant	1432
chr18	7249443	7249453	1566	forward	partially_significant	descendant	.
chr18	74239863	74239873	1567	reverse	gold_standard	descendant	1342
chr18	74944300	74944305	1568	reverse	gold_standard	ancestral	3214
chr18	75771365	75771375	1569	forward	partially_significant	ancestral	.
chr1	87641392	87641398	1570	reverse	partially_significant	ancestral	.
chr18	76680833	76680833	1571	forward	partially_significant	ancestral	.
chr18	7889300	7889303	1572	forward	partially_significant	descendant	.
chr18	77274161	77274162	1573	forward	partially_significant	ancestral	.
chr18	78374216	78374245	1574	forward	partially_significant	ancestral	.
chr18	78375480	78375485	1575	forward	partially_significant	ancestral	.
chr18	78660839	78660858	1576	forward	partially_significant	descendant	.
chr18	79785429	79785439	1577	forward	partially_significant	descendant	.
chr18	79584968	79584982	1578	forward	partially_significant	ancestral	.
chr18	8086309	8086323	1579	reverse	partially_significant	ancestral	.
chr18	78871916	78871942	1580	forward	partially_significant	descendant	.
chr1	88508453	88508456	1581	forward	partially_significant	ancestral	.
chr1	88554390	88554395	1582	forward	gold_standard	ancestral	3124
chr18	78970956	78970964	1583	forward	partially_significant	ancestral	.
chr1	88693331	88693337	1584	reverse	partially_significant	descendant	.
chr18	9088125	9088145	1585	forward	gold_standard	descendant	4321
chr18	9151737	9151742	1586	forward	partially_significant	ancestral	.
chr18	9942468	9942476	1587	reverse	unresolved	uncertain	.
chr1	89913305	89913305	1588	forward	gold_standard	ancestral	3412
chr1	90362318	90362343	1589	forward	partially_significant	descendant	.
chr1	91172904	91172906	1590	reverse	gold_standard	descendant	1342
chr19	11589202	11589215	1591	reverse	partially_significant	descendant	.
chr19	12250459	12250466	1592	forward	ambiguous_placement	ambiguous	1432
chr19	1319315	1319326	1593	reverse	partially_significant	descendant	.
chr19	13751778	13751783	1594	reverse	partially_significant	ancestral	.
chr19	13751744	13751750	1595	reverse	partially_significant	ancestral	.
chr1	91722533	91722536	1596	reverse	partially_significant	ancestral	.
chr19	15338650	15338650	1597	reverse	gold_standard	ancestral	3412
chr19	14767689	14767689	1598	reverse	gold_standard	ancestral	3241
chr19	16375266	16375268	1599	forward	incomplete_detection	uncertain	.
chr19	16806221	16806223	1600	reverse	partially_significant	ancestral	.
chr19	20973538	20973538	1601	reverse	partially_significant	ancestral	.
chr19	22489093	22489096	1602	reverse	incomplete_detection	uncertain	.
chr1	92359862	92359874	1603	forward	partially_significant	ancestral	.
chr19	23967241	23967251	1604	reverse	partially_significant	ancestral	.
chr19	28407026	28407065	1605	reverse	gold_standard	ancestral	1432
chr1	93004750	93004756	1606	forward	partially_significant	ancestral	.
chr19	28937168	28937182	1607	forward	partially_significant	descendant	.
chr19	29107881	29107892	1608	reverse	partially_significant	ancestral	.
chr19	29166429	29166434	1609	reverse	gold_standard	ancestral	1342
chr19	29563213	29563219	1610	reverse	partially_significant	ancestral	.
chr19	31356165	31356169	1611	forward	partially_significant	descendant	.
chr19	31204725	31204731	1612	forward	gold_standard	ancestral	1432
chr19	30594968	30594973	1613	forward	gold_standard	descendant	3214
chr19	30592462	30592468	1614	forward	partially_significant	ancestral	.
chr19	31536966	31536968	1615	forward	partially_significant	ancestral	.
chr19	32065860	32065869	1616	reverse	partially_significant	ancestral	.
chr19	32801238	32801266	1617	reverse	partially_significant	ancestral	.
chr19	33266962	33266972	1618	reverse	partially_significant	descendant	.
chr1	93659729	93659750	1619	forward	gold_standard	ancestral	3124
chr19	34152574	34152587	1620	reverse	partially_significant	descendant	.
chr19	34597032	34597049	1621	reverse	gold_standard	descendant	3214
chr19	34986400	34986401	1622	reverse	gold_standard	ancestral	3241
chr19	35232820	35232835	1623	forward	gold_standard	ancestral	1432
chr19	35855864	35855876	1624	forward	partially_significant	descendant	.
chr19	36044997	36045000	1625	forward	gold_standard	ancestral	3214
chr19	36105452	36105459	1626	forward	partially_significant	ancestral	.
chr19	37355117	37355123	1627	forward	partially_significant	ancestral	.
chr19	37387491	37387502	1628	forward	gold_standard	ancestral	3214
chr19	37572003	37572034	1629	reverse	ambiguous_placement	descendant	1324
chr19	39083928	39083931	1630	forward	partially_significant	ancestral	.
chr19	40006306	40006313	1631	forward	partially_significant	ancestral	.
chr1	94339782	94339813	1632	forward	partially_significant	descendant	.
chr19	40486921	40486924	1633	forward	partially_significant	ancestral	.
chr19	40687867	40687867	1634	forward	partially_significant	ancestral	.
chr19	41448943	41448946	1635	forward	gold_standard	ancestral	3214
chr19	41878909	41878912	1636	reverse	partially_significant	ancestral	.
chr19	43438802	43438802	1637	reverse	partially_significant	ancestral	.
chr1	94605050	94605066	1638	forward	gold_standard	ancestral	3124
chr1	9654481	9654493	1639	forward	gold_standard	descendant	1432
chr19	45711050	45711056	1640	reverse	partially_significant	descendant	.
chr19	5016856	5016862	1641	forward	partially_significant	descendant	.
chr1	95128711	95128739	1642	reverse	incomplete_detection	uncertain	.
chr19	51066139	51066145	1643	reverse	gold_standard	ancestral	1432
chr19	51426471	51426494	1644	reverse	partially_significant	descendant	.
chr19	51509120	51509125	1645	forward	incomplete_detection	uncertain	.
chr19	51666341	51666357	1646	forward	partially_significant	ancestral	.
chr19	52442904	52442916	1647	reverse	partially_significant	ancestral	.
chr1	95384244	95384254	1648	forward	partially_significant	ancestral	.
chr19	55048156	55048156	1649	forward	partially_significant	ancestral	.
chr19	55282733	55282749	1650	forward	gold_standard	descendant	3124
chr19	55458302	55458308	1651	forward	incomplete_detection	uncertain	.
chr19	55878478	55878509	1652	reverse	incomplete_detection	uncertain	.
chr19	56096897	56096902	1653	forward	partially_significant	descendant	.
chr19	56082220	56082229	1654	forward	partially_significant	ancestral	.
chr19	56638302	56638325	1655	forward	partially_significant	ancestral	.
chr1	96001878	96001894	1656	forward	gold_standard	descendant	1432
chr19	58039823	58039828	1657	reverse	unresolved	uncertain	.
chr19	5875384	5875384	1658	forward	partially_significant	ancestral	.
chr19	58409259	58409259	1659	reverse	gold_standard	ancestral	4321
chr19	6890346	6890351	1660	reverse	gold_standard	ancestral	3124
chr1	97772650	97772656	1661	forward	gold_standard	ancestral	1432
chr19	8389317	8389337	1662	reverse	gold_standard	descendant	3124
chr1	99173822	99173822	1663	reverse	gold_standard	ancestral	3421
chr1	99263784	99263790	1664	reverse	partially_significant	descendant	.
chr20	12412674	12412684	1665	reverse	gold_standard	descendant	1432
chr20	12659914	12659947	1666	reverse	partially_significant	descendant	.
chr20	10944237	10944240	1667	reverse	partially_significant	ancestral	.
chr20	13011211	13011230	1668	reverse	partially_significant	ancestral	.
chr20	12903688	12903692	1669	reverse	partially_significant	descendant	.
chr20	14596437	14596438	1670	reverse	partially_significant	descendant	.
chr20	1491591	1491597	1671	forward	gold_standard	ancestral	4132
chr20	15115600	15115634	1672	reverse	partially_significant	descendant	.
chr20	15226926	15226942	1673	reverse	partially_significant	ancestral	.
chr20	15778674	15778694	1674	reverse	partially_significant	descendant	.
chr20	15873835	15873839	1675	reverse	gold_standard	descendant	1432
chr20	16372546	16372569	1676	reverse	partially_significant	descendant	.
chr20	16918805	16918817	1677	reverse	gold_standard	ancestral	1432
chr20	18093599	18093612	1678	forward	partially_significant	descendant	.
chr20	18808967	18808979	1679	forward	partially_significant	ancestral	.
chr20	19492198	19492214	1680	forward	partially_significant	descendant	.
chr20	19674023	19674023	1681	forward	partially_significant	ancestral	.
chr20	20733048	20733048	1682	reverse	partially_significant	ancestral	.
chr20	21792494	21792498	1683	forward	partially_significant	ancestral	.
chr20	2296578	2296596	1684	reverse	gold_standard	descendant	1342
chr20	24159217	24159222	1685	forward	partially_significant	ancestral	.
chr20	24833871	24833877	1686	forward	gold_standard	descendant	3214
chr20	3168371	3168382	1687	reverse	ambiguous_placement	descendant	1324
chr20	32461772	32461776	1688	forward	partially_significant	descendant	.
chr20	31991362	31991378	1689	forward	gold_standard	descendant	4312
chr20	31855645	31855671	1690	forward	partially_significant	ancestral	.
chr20	31713133	31713134	1691	forward	partially_significant	ancestral	.
chr20	32749718	32749722	1692	forward	partially_significant	ancestral	.
chr20	33006883	33006884	1693	forward	partially_significant	ancestral	.
chr20	33206564	33206608	1694	forward	partially_significant	ancestral	.
chr20	33224440	33224451	1695	forward	gold_standard	descendant	4132
chr20	33930183	33930189	1696	reverse	partially_significant	ancestral	.
chr20	3653577	3653585	1697	reverse	partially_significant	descendant	.
chr20	36252189	36252196	1698	forward	partially_significant	ancestral	.
chr20	3698957	3698964	1699	reverse	gold_standard	descendant	3214
chr20	3888696	3888717	1700	reverse	gold_standard	descendant	3124
chr20	38826833	38826836	1701	forward	gold_standard	ancestral	3241
chr20	40142788	40142794	1702	reverse	gold_standard	descendant	3214
chr20	40164792	40164804	1703	reverse	partially_significant	descendant	.
chr20	39909553	39909567	1704	reverse	partially_significant	ancestral	.
chr20	40990776	40990786	1705	forward	gold_standard	descendant	4132
chr20	41274690	41274696	1706	reverse	gold_standard	descendant	3214
chr20	42592477	42592478	1707	reverse	gold_standard	ancestral	3412
chr20	42556971	42556974	1708	reverse	partially_significant	ancestral	.
chr20	43003593	43003605	1709	reverse	partially_significant	ancestral	.
chr20	43700897	43700902	1710	reverse	partially_significant	ancestral	.
chr20	44139076	44139087	1711	reverse	gold_standard	ancestral	3214
chr20	44644178	44644184	1712	forward	partially_significant	ancestral	.
chr20	46025298	46025318	1713	forward	gold_standard	descendant	3241
chr20	47046755	47046761	1714	forward	gold_standard	ancestral	4132
chr20	47067210	47067222	1715	forward	gold_standard	descendant	4132
chr20	47388143	47388150	1716	reverse	partially_significant	descendant	.
chr20	47669682	47669687	1717	forward	gold_standard	descendant	3124
chr20	47810463	47810467	1718	reverse	partially_significant	descendant	.
chr20	4880218	4880224	1719	forward	partially_significant	descendant	.
chr20	50789980	50790002	1720	forward	partially_significant	ancestral	.
chr20	50571085	50571122	1721	forward	gold_standard	descendant	3241
chr20	50690383	50690392	1722	forward	partially_significant	ancestral	.
chr20	50062998	50063019	1723	reverse	partially_significant	descendant	.
chr20	51179561	51179576	1724	reverse	gold_standard	descendant	3124
chr20	52153664	52153670	1725	reverse	gold_standard	ancestral	1342
chr20	53088914	53088918	1726	reverse	gold_standard	descendant	3214
chr20	52989022	52989040	1727	reverse	gold_standard	descendant	3214
chr20	54318304	54318324	1728	reverse	gold_standard	descendant	3142
chr20	55673806	55673807	1729	forward	partially_significant	ancestral	.
chr20	57377761	57377783	1730	forward	gold_standard	ancestral	1342
chr20	58478729	58478732	1731	forward	gold_standard	ancestral	1432
chr20	59031463	59031463	1732	forward	partially_significant	ancestral	.
chr20	6404702	6404718	1733	forward	gold_standard	descendant	1432
chr20	59775085	59775091	1734	reverse	gold_standard	descendant	1432
chr20	60581490	60581490	1735	forward	partially_significant	ancestral	.
chr20	60496773	60496781	1736	forward	partially_significant	descendant	.
chr20	61179039	61179055	1737	forward	gold_standard	descendant	3421
chr20	61537202	61537206	1738	forward	partially_significant	descendant	.
chr20	62604612	62604625	1739	forward	gold_standard	descendant	1342
chr20	62485081	62485091	1740	forward	gold_standard	ancestral	1432
chr20	62735036	62735043	1741	reverse	partially_significant	descendant	.
chr20	62851009	62851012	1742	reverse	unresolved	uncertain	.
chr20	62830128	62830136	1743	reverse	partially_significant	descendant	.
chr20	62926060	62926082	1744	reverse	partially_significant	ancestral	.
chr20	63628957	63628975	1745	reverse	gold_standard	descendant	4132
chr20	63887250	63887255	1746	forward	partially_significant	ancestral	.
chr20	64247984	64248003	1747	reverse	gold_standard	descendant	3124
chr20	6496758	6496772	1748	forward	gold_standard	ancestral	1342
chr20	7274643	7274648	1749	forward	partially_significant	ancestral	.
chr20	64033875	64033908	1750	reverse	gold_standard	descendant	4132
chr20	8183943	8183946	1751	reverse	gold_standard	descendant	1324
chr20	8831420	8831421	1752	reverse	gold_standard	ancestral	3214
chr20	9038670	9038708	1753	reverse	partially_significant	descendant	.
chr20	9199838	9199865	1754	reverse	gold_standard	ancestral	1432
chr20	9983446	9983460	1755	reverse	gold_standard	descendant	3124
chr2	10187842	10187854	1756	forward	gold_standard	ancestral	1432
chr2	101538729	101538736	1757	reverse	partially_significant	ancestral	.
chr2	101786455	101786470	1758	forward	ambiguous_placement	ancestral	1324
chr2	101781899	101781902	1759	forward	partially_significant	ancestral	.
chr2	103818877	103818892	1760	forward	partially_significant	descendant	.
chr2	101302155	101302158	1761	forward	partially_significant	ancestral	.
chr2	10756997	10756999	1762	forward	partially_significant	ancestral	.
chr2	105628332	105628333	1763	reverse	gold_standard	ancestral	1432
chr2	105583287	105583317	1764	reverse	gold_standard	ancestral	1432
chr2	106103134	106103134	1765	reverse	partially_significant	ancestral	.
chr2	106643513	106643542	1766	reverse	partially_significant	descendant	.
chr2	106832381	106832390	1767	forward	gold_standard	ancestral	1324
chr2	108128115	108128118	1768	reverse	partially_significant	ancestral	.
chr2	108272570	108272583	1769	forward	incomplete_detection	uncertain	.
chr2	108318889	108318929	1770	forward	incomplete_detection	uncertain	.
chr2	109019601	109019611	1771	forward	gold_standard	descendant	3124
chr2	109341751	109341761	1772	forward	gold_standard	ancestral	1432
chr2	111463056	111463061	1773	reverse	partially_significant	ancestral	.
chr2	111163810	111163814	1774	reverse	gold_standard	ancestral	1432
chr2	110875875	110875887	1775	reverse	partially_significant	descendant	.
chr2	11315220	11315225	1776	forward	gold_standard	ancestral	3124
chr21	14382441	14382447	1777	forward	incomplete_detection	uncertain	.
chr21	14641008	14641028	1778	forward	partially_significant	ancestral	.
chr21	14314654	14314654	1779	forward	partially_significant	ancestral	.
chr21	15421142	15421148	1780	forward	gold_standard	descendant	1432
chr21	15216508	15216512	1781	forward	partially_significant	descendant	.
chr21	15166702	15166706	1782	forward	partially_significant	ancestral	.
chr21	15251742	15251742	1783	forward	partially_significant	ancestral	.
chr2	115847240	115847270	1784	reverse	partially_significant	descendant	.
chr21	16313271	16313277	1785	reverse	gold_standard	descendant	3214
chr21	16562761	16562765	1786	reverse	partially_significant	ancestral	.
chr2	116558013	116558015	1787	forward	gold_standard	ancestral	1432
chr2	116822676	116822682	1788	forward	gold_standard	descendant	1342
chr2	117192291	117192299	1789	reverse	partially_significant	ancestral	.
chr2	117255507	117255513	1790	reverse	partially_significant	ancestral	.
chr2	117547345	117547345	1791	reverse	gold_standard	ancestral	4132
chr21	19130980	19130993	1792	forward	partially_significant	ancestral	.
chr2	119258993	119259005	1793	reverse	partially_significant	descendant	.
chr21	19649154	19649170	1794	forward	partially_significant	ancestral	.
chr21	19689394	19689394	1795	forward	partially_significant	ancestral	.
chr21	19619337	19619340	1796	forward	partially_significant	ancestral	.
chr2	119682850	119682858	1797	reverse	gold_standard	ancestral	3214
chr21	19886544	19886550	1798	forward	gold_standard	descendant	1432
chr21	20993446	20993457	1799	forward	gold_standard	descendant	3214
chr2	12070351	12070367	1800	reverse	partially_significant	descendant	.
chr2	120674747	120674783	1801	forward	partially_significant	ancestral	.
chr2	122012280	122012283	1802	forward	partially_significant	ancestral	.
chr2	122172656	122172657	1803	forward	partially_significant	ancestral	.
chr2	122339628	122339636	1804	reverse	partially_significant	descendant	.
chr2	122980223	122980230	1805	forward	partially_significant	ancestral	.
chr21	23429932	23429938	1806	forward	partially_significant	ancestral	.
chr2	124185938	124185946	1807	forward	partially_significant	descendant	.
chr21	24262738	24262744	1808	reverse	partially_significant	ancestral	.
chr21	24220726	24220745	1809	reverse	partially_significant	ancestral	.
chr21	25536837	25536854	1810	forward	partially_significant	ancestral	.
chr21	26160080	26160086	1811	reverse	gold_standard	descendant	1432
chr21	26083748	26083754	1812	reverse	gold_standard	ancestral	4312
chr21	26212915	26212922	1813	reverse	incomplete_detection	uncertain	.
chr2	126489547	126489558	1814	reverse	gold_standard	ancestral	3124
chr2	126667978	126667982	1815	reverse	gold_standard	ancestral	3124
chr21	27098281	27098297	1816	forward	gold_standard	descendant	1432
chr21	27059155	27059163	1817	forward	gold_standard	ancestral	1342
chr2	127092653	127092657	1818	reverse	partially_significant	ancestral	.
chr2	127105028	127105036	1819	forward	partially_significant	descendant	.
chr2	127512845	127512858	1820	forward	gold_standard	descendant	3142
chr2	126824332	126824343	1821	forward	gold_standard	ancestral	1432
chr2	128203119	128203133	1822	reverse	partially_significant	descendant	.
chr21	28431027	28431035	1823	forward	gold_standard	descendant	1432
chr21	28453756	28453764	1824	forward	partially_significant	ancestral	.
chr21	28453791	28453793	1825	forward	partially_significant	ancestral	.
chr21	28857859	28857863	1826	forward	gold_standard	ancestral	1342
chr21	28949304	28949314	1827	reverse	incomplete_detection	uncertain	.
chr21	29266942	29266949	1828	forward	gold_standard	ancestral	3214
chr2	129779673	129779677	1829	forward	gold_standard	ancestral	1342
chr21	30046700	30046700	1830	forward	gold_standard	ancestral	3241
chr2	129848114	129848147	1831	forward	partially_significant	ancestral	.
chr21	30722491	30722491	1832	forward	partially_significant	ancestral	.
chr21	30771190	30771197	1833	forward	partially_significant	ancestral	.
chr21	31590562	31590622	1834	reverse	partially_significant	ancestral	.
chr21	31835340	31835348	1835	reverse	gold_standard	ancestral	1342
chr21	32069129	32069133	1836	reverse	partially_significant	ancestral	.
chr2	131849016	131849020	1837	reverse	incomplete_detection	uncertain	.
chr2	13409886	13409926	1838	forward	ambiguous_placement	ambiguous	1324
chr2	132524817	132524823	1839	reverse	partially_significant	ancestral	.
chr21	32573292	32573294	1840	forward	partially_significant	ancestral	.
chr21	32899440	32899451	1841	reverse	partially_significant	descendant	.
chr2	133238121	133238125	1842	forward	gold_standard	ancestral	3124
chr2	133597920	133597924	1843	forward	gold_standard	ancestral	3214
chr2	133446752	133446752	1844	forward	gold_standard	ancestral	4312
chr21	33798050	33798057	1845	forward	partially_significant	descendant	.
chr2	134926953	134927023	1846	forward	partially_significant	descendant	.
chr21	34994639	34994651	1847	reverse	partially_significant	descendant	.
chr21	35461650	35461668	1848	reverse	partially_significant	descendant	.
chr21	35492505	35492513	1849	reverse	gold_standard	ancestral	4132
chr21	35075243	35075255	1850	reverse	gold_standard	ancestral	3214
chr21	35775361	35775382	1851	reverse	partially_significant	ancestral	.
chr2	135796149	135796158	1852	forward	partially_significant	ancestral	.
chr21	36260338	36260339	1853	reverse	gold_standard	ancestral	3214
chr2	136633174	136633185	1854	forward	gold_standard	descendant	4132
chr2	136818604	136818613	1855	reverse	partially_significant	descendant	.
chr2	137053265	137053279	1856	reverse	ambiguous_placement	ancestral	1324
chr2	137883424	137883428	1857	forward	gold_standard	descendant	1432
chr21	37546586	37546588	1858	reverse	partially_significant	ancestral	.
chr2	138062880	138062893	1859	reverse	gold_standard	ancestral	1432
chr21	38123648	38123659	1860	forward	partially_significant	ancestral	.
chr21	38354307	38354314	1861	reverse	partially_significant	ancestral	.
chr2	138554287	138554321	1862	forward	partially_significant	ancestral	.
chr21	39361527	39361531	1863	forward	partially_significant	ancestral	.
chr21	39686732	39686740	1864	reverse	partially_significant	descendant	.
chr2	140808218	140808222	1865	forward	partially_significant	descendant	.
chr2	140343648	140343657	1866	forward	partially_significant	ancestral	.
chr2	140279935	140279965	1867	forward	partially_significant	descendant	.
chr2	140460405	140460452	1868	forward	partially_significant	ancestral	.
chr2	140937680	140937693	1869	forward	partially_significant	descendant	.
chr2	141024487	141024493	1870	reverse	gold_standard	ancestral	3124
chr21	41102146	41102149	1871	reverse	partially_significant	ancestral	.
chr2	141527533	141527533	1872	forward	gold_standard	ancestral	4312
chr2	142261943	142261949	1873	reverse	gold_standard	descendant	1432
chr2	141923397	141923399	1874	reverse	incomplete_detection	uncertain	.
chr2	142113004	142113015	1875	reverse	partially_significant	ancestral	.
chr21	42051539	42051546	1876	forward	partially_significant	descendant	.
chr21	42291267	42291271	1877	forward	partially_significant	descendant	.
chr2	142638398	142638405	1878	reverse	partially_significant	ancestral	.
chr2	142602619	142602624	1879	reverse	gold_standard	ancestral	1342
chr2	14407097	14407111	1880	reverse	gold_standard	ancestral	1432
chr21	43931750	43931764	1881	reverse	incomplete_detection	uncertain	.
chr21	43979960	43979969	1882	reverse	partially_significant	ancestral	.
chr21	43854969	43854980	1883	reverse	partially_significant	ancestral	.
chr2	144321965	144321991	1884	reverse	gold_standard	ancestral	3214
chr21	44511406	44511411	1885	forward	incomplete_detection	uncertain	.
chr21	44591916	44591921	1886	forward	partially_significant	ancestral	.
chr2	144756565	144756574	1887	forward	partially_significant	descendant	.
chr21	45327877	45327885	1888	forward	incomplete_detection	uncertain	.
chr21	45442095	45442104	1889	forward	partially_significant	descendant	.
chr2	146082937	146082967	1890	forward	gold_standard	descendant	3124
chr21	45836118	45836118	1891	forward	partially_significant	ancestral	.
chr2	145323243	145323250	1892	forward	gold_standard	ancestral	1432
chr2	145337432	145337441	1893	forward	partially_significant	descendant	.
chr2	145382437	145382444	1894	forward	partially_significant	ancestral	.
chr2	146515077	146515082	1895	forward	gold_standard	ancestral	1342
chr2	146561307	146561316	1896	forward	partially_significant	descendant	.
chr2	146773893	146773899	1897	forward	partially_significant	ancestral	.
chr21	46291226	46291235	1898	reverse	partially_significant	descendant	.
chr2	147092014	147092037	1899	forward	partially_significant	ancestral	.
chr2	146929112	146929114	1900	forward	partially_significant	ancestral	.
chr2	1603103	1603115	1901	forward	partially_significant	descendant	.
chr2	1496411	1496423	1902	forward	gold_standard	ancestral	1432
chr2	150288901	150289028	1903	forward	gold_standard	descendant	1342
chr2	153995091	153995097	1904	forward	partially_significant	descendant	.
chr2	154776967	154776981	1905	reverse	gold_standard	descendant	4132
chr2	154838716	154838732	1906	reverse	partially_significant	ancestral	.
chr2	157330410	157330429	1907	reverse	gold_standard	ancestral	3214
chr2	156798479	156798496	1908	reverse	partially_significant	descendant	.
chr2	159236538	159236567	1909	reverse	ambiguous_placement	descendant	1324
chr2	161618486	161618501	1910	forward	partially_significant	descendant	.
chr2	162002413	162002423	1911	forward	gold_standard	descendant	1432
chr2	16201810	16201840	1912	reverse	ambiguous_placement	ambiguous	3124
chr2	163313667	163313672	1913	forward	partially_significant	ancestral	.
chr2	164496184	164496198	1914	forward	partially_significant	descendant	.
chr2	164466582	164466592	1915	forward	partially_significant	ancestral	.
chr2	163746616	163746622	1916	forward	gold_standard	descendant	1432
chr2	164159136	164159145	1917	forward	partially_significant	ancestral	.
chr2	176097675	176097675	1918	reverse	incomplete_detection	uncertain	.
chr2	167494527	167494536	1919	forward	gold_standard	descendant	1324
chr2	167133718	167133723	1920	forward	partially_significant	descendant	.
chr2	166069333	166069340	1921	forward	gold_standard	descendant	3214
chr2	165926171	165926194	1922	forward	partially_significant	descendant	.
chr2	166799397	166799403	1923	forward	partially_significant	descendant	.
chr2	166758234	166758234	1924	forward	partially_significant	ancestral	.
chr2	166514518	166514522	1925	forward	partially_significant	ancestral	.
chr2	169795532	169795550	1926	reverse	partially_significant	ancestral	.
chr2	170390434	170390444	1927	reverse	gold_standard	ancestral	3214
chr2	170955621	170955635	1928	forward	partially_significant	descendant	.
chr2	171067007	171067016	1929	forward	incomplete_detection	uncertain	.
chr2	171773083	171773095	1930	reverse	gold_standard	descendant	3124
chr2	171994782	171994784	1931	reverse	partially_significant	ancestral	.
chr2	172614978	172614997	1932	reverse	partially_significant	descendant	.
chr2	174765122	174765129	1933	reverse	gold_standard	ancestral	1432
chr2	174683755	174683770	1934	reverse	gold_standard	ancestral	3214
chr2	175314475	175314482	1935	reverse	partially_significant	descendant	.
chr2	176779739	176779739	1936	reverse	partially_significant	ancestral	.
chr2	177214111	177214111	1937	reverse	partially_significant	ancestral	.
chr2	177504349	177504357	1938	reverse	partially_significant	ancestral	.
chr2	178364246	178364252	1939	reverse	gold_standard	ancestral	1432
chr2	178014735	178014743	1940	forward	partially_significant	ancestral	.
chr2	178920878	178920880	1941	forward	gold_standard	ancestral	4132
chr2	18211019	18211028	1942	reverse	gold_standard	ancestral	3124
chr2	17942546	17942552	1943	reverse	partially_significant	ancestral	.
chr2	179332089	179332091	1944	forward	partially_significant	ancestral	.
chr2	179351093	179351095	1945	forward	partially_significant	ancestral	.
chr2	180062847	180062885	1946	reverse	ambiguous_placement	ambiguous	3124
chr2	179880105	179880111	1947	forward	partially_significant	ancestral	.
chr2	179591497	179591510	1948	forward	partially_significant	descendant	.
chr2	179691236	179691244	1949	forward	partially_significant	descendant	.
chr2	180202241	180202269	1950	reverse	partially_significant	descendant	.
chr2	180176804	180176834	1951	forward	ambiguous_placement	descendant	1324
chr2	180662818	180662836	1952	forward	partially_significant	ancestral	.
chr2	180686899	180686903	1953	forward	partially_significant	ancestral	.
chr2	181299874	181299882	1954	reverse	partially_significant	ancestral	.
chr2	183637558	183637567	1955	reverse	gold_standard	descendant	3214
chr2	182495261	182495266	1956	reverse	gold_standard	ancestral	1432
chr2	184050726	184050726	1957	forward	gold_standard	ancestral	4321
chr2	185157240	185157256	1958	reverse	ambiguous_placement	ambiguous	1324
chr2	186366580	186366591	1959	reverse	partially_significant	ancestral	.
chr2	186933589	186933603	1960	forward	partially_significant	ancestral	.
chr2	187775643	187775643	1961	reverse	partially_significant	ancestral	.
chr2	188746550	188746564	1962	reverse	partially_significant	ancestral	.
chr2	18929962	18929981	1963	forward	gold_standard	descendant	3241
chr2	189408459	189408474	1964	forward	partially_significant	descendant	.
chr2	19276936	19276941	1965	forward	gold_standard	descendant	1432
chr2	189864777	189864779	1966	forward	partially_significant	ancestral	.
chr2	190182016	190182027	1967	forward	gold_standard	ancestral	3421
chr2	191301266	191301274	1968	reverse	partially_significant	descendant	.
chr2	191228758	191228758	1969	reverse	gold_standard	ancestral	4132
chr2	191563438	191563449	1970	forward	gold_standard	descendant	4132
chr2	191943589	191943601	1971	forward	partially_significant	descendant	.
chr2	192073366	192073391	1972	forward	gold_standard	descendant	1324
chr2	192106468	192106471	1973	forward	gold_standard	ancestral	3214
chr2	192380736	192380741	1974	forward	gold_standard	descendant	1432
chr2	193625354	193625366	1975	forward	gold_standard	descendant	3124
chr2	193805236	193805238	1976	forward	gold_standard	ancestral	3142
chr2	194378244	194378276	1977	forward	ambiguous_placement	descendant	1324
chr2	194170574	194170581	1978	forward	partially_significant	descendant	.
chr2	195306473	195306476	1979	forward	partially_significant	ancestral	.
chr2	198124793	198124807	1980	reverse	gold_standard	descendant	1432
chr2	198136495	198136513	1981	reverse	partially_significant	descendant	.
chr2	200453592	200453597	1982	reverse	gold_standard	ancestral	3214
chr2	200797356	200797360	1983	reverse	partially_significant	ancestral	.
chr2	198745217	198745225	1984	reverse	gold_standard	ancestral	3214
chr2	19726414	19726419	1985	forward	incomplete_detection	uncertain	.
chr2	203880939	203880939	1986	forward	partially_significant	ancestral	.
chr2	204303096	204303117	1987	forward	incomplete_detection	uncertain	.
[truncated: 2,016 more rows]
